# Supplementary material for: Generation of isogenic models of Angelman syndrome and Prader-Willi syndrome in CRISPR/Cas9-engineered human embryonic stem cells
Source: PLoS One. 2024 Nov 1;19(11):e0311565. doi: 10.1371/journal.pone.0311565 (PMC11530062; doi:10.1371/journal.pone.0311565)
Supplement: S1 Table — Gene and probe name for each ThermoFisher TaqMan assay used. Primer names and sequence of each primer used for PCR performed in S2 Fig. (XLSX) [file pone.0311565.s008.xlsx]

## Sheet: Sheet1
Gene	Probe
GAPDH	Hs99999905_m1
NANOG	Hs02387400_g1
PAX6	Hs00240871_m1
SOX2	Hs00602736_s1
OCT3/4	Hs04995079_g1
FGF4	Hs00173564_m1
KLF4	Hs00358836_m1
LIN28A	Hs00702808_s1
ZFP42	Hs01938187_s1
TUBGCP5	Hs00540690_m1
CYFIP1	Hs00383168_m1
GABRB3	Hs00241459_m1
GABRA5	Hs00181291_m1
GABRG3	Hs01115766_m1
HERC2	Hs00190589_m1
CHRNA7	Hs01063373_m1
MKRN3	Hs00271653_s1
MAGEL2	Hs00255922_s1
NDN	Hs00267349_s1
SNRPN	Hs00909635_m1
SNURF-SNRPN	Hs00243205_m1
PWAR5	Hs03453940_s1
SNORD116-I	Hs03454084_m1
SNORD116-II	Hs03454228_m1
SNORD116-III	Hs01374551_m1
IPW	Hs03455409_s1
SNORD115	Hs03454279_m1
UBE3A-ATS	Hs01372960_m1
UBE3A	Hs00166580_m1
Primer Name	Sequence
hU6-F	GAGGGCCTATTTCCCATGATT
Golga8-R	AAACCCACGTGCCCTCACAC
CAG-F	GCTCTGACTGACCGCGTTAC
SV40NLS-R	GGATACCGACCTTCCGCTTC
Cas9-F	cggcacagcatcaagaagaa
Cas9-R	AGGTCGATCCGTGTCTCGTA
TBX5-F	AAAGGGTTGGTCTGAGGGTG
TBX5-R	AACATGAATGAGGAGAGCAGC
