# Supplementary material for: Generation of isogenic models of Angelman syndrome and Prader-Willi syndrome in CRISPR/Cas9-engineered human embryonic stem cells
Source: PLoS One. 2024 Nov 1;19(11):e0311565. doi: 10.1371/journal.pone.0311565 (PMC11530062; doi:10.1371/journal.pone.0311565)
Supplement: S2 Table — H9Δmat15q_1 is designated as AS-13, H9Δmat15q_2 is designated as AS-22, and H9Δpat15q is designated as PWS-2. Sheet titled “RT Set Up” details the experimental set up for the reverse transcriptase reaction to convert RNA samples to cDNA. Sheet titled “qPCR Set Up” details the calculations for performing qPCR experiments. Sheet titled “qPCR Data” contains all raw data from qPCR instrument. Sheet titled “Grubbs Test” contains calculations for outlier testing using Grubbs test. Sheet titled “StDev Calc” contains standard deviation calculations between technical replicates and across biological replicates for all samples; TechRep is short for technical replicate, BR is short for biological replicate. Sheet titled “Error Calculation” contains propagated error calculations, which includes technical and biological error. Sheet titled “qPCR Analysis (Cell Type)” contains relative expression calculations for all samples; in this case, ESC samples are compared to WT H9 ESCs which are set to a relative value of 1 and neuron samples are compared to WT H9 neurons which are set to a relative value of 1. Sheet titled “Statistics (Cell Type)” contains all statistics calculations per gene based on calculations performed in “qPCR Analysis (Cell Type).” Sheet titled “For R (Cell Type)” is to be saved as a.csv file and input into R for plotting; this was used to generate Figs 2 and 3B–3D. Sheet titled “qPCR Analysis (to WT ESCs)” contains relative expression calculations for all samples; in this case, all samples are compared to WT H9 ESCs which are set to a relative value of 1. Sheet titled “Statistics (to WT ESCs)” contains all statistics calculations per gene based on calculations performed in “qPCR Analysis (to WT ESCs).” Sheet titled “For R (to WT ESCs)” is to be saved as a.csv file and input into R for plotting; this was used to generate S7 Fig. (XLSX) [file pone.0311565.s009.xlsx]

## Sheet: RT Set Up
After DNase		Measure w/ P10	Measure w/ P200		Measure w/ P20	P200					(uL)				Done on 4/15/24
Sample ID	Concentration (ng/uL)	Amount stock (uL)	Amount H2O (uL)	Diluted Conc (ng/uL)	For 1625 ng RNA (uL)	H2O (uL)		RIN		RT	1x20uL rxn	1x80uL rxn	for 27 rxns	*# of samples + ~10% for pipetting error
H9_ESC_1	1400	5	45	140	11.6071	28.3929		10		10x RT Buffer	2	8	216
H9_ESC_2	1210	5	45	121	13.4298	26.5702		10		10x Random Primers	2	8	216
H9_ESC_3	1580	5	45	158	10.2848	29.7152		10		25x dNTPs	0.8	3.2	86.4
PWS-2_ESC_1	965	5	45	96.5	16.8394	23.1606		10		RT-ase	1	4	108
PWS-2_ESC_2	1500	5	45	150	10.8333	29.1667		10		H2O	4.2	16.8	453.6
PWS-2_ESC_3	1330	5	45	133	12.218	27.782		10
AS-13_ESC_1	879	5	45	87.9	18.4869	21.5131		10		H2O & template RNA
AS-13_ESC_2	1680	5	45	168	9.67262	30.3274		10		40 uL MM per rxn
AS-13_ESC_3	1310	5	45	131	12.4046	27.5954		10			80 uL rxn total
AS-22_ESC_1	3730	5	95	186.5	8.71314	31.2869		9.8
AS-22_ESC_2	4660	5	95	233	6.97425	33.0258		9.8
AS-22_ESC_3	3130	5	95	156.5	10.3834	29.6166		9.7
H9_neu_1	867	5	20	173.4	9.3714	30.6286		9.2
H9_neu_2	463	5	20	92.6	17.5486	22.4514		9.4
H9_neu_4	181	N/A	N/A	N/A	8.9779	31.0221		9.5
PWS-2_neu_1	701	5	20	140.2	11.5906	28.4094		9.7
PWS-2_neu_2	579	5	20	115.8	14.0328	25.9672		9.5
PWS-2_neu_4	240	N/A	N/A	N/A	6.77083	33.2292		9.4
AS-13_neu_1	801	5	20	160.2	10.1436	29.8564		10
AS-13_neu_2	192	N/A	N/A	N/A	8.46354	31.5365		10
AS-13_neu_4	147	N/A	N/A	N/A	11.0544	28.9456		10
AS-22_neu_1	13.8	N/A	N/A	N/A	40	0		7
AS-22_neu_2	28.9	N/A	N/A	N/A	37.5087	2.49135		8.8
AS-22_neu_3	79.8	N/A	N/A	N/A	20.3634	19.6366		9.5
					measure with P200^	P20
1.625ug RNA will be converted ~1:1 to cDNA with RT rxn

## Sheet: qPCR Set Up
For qPCR, will use ~15ng/well	For AS-22_neu_1, ~7.7ng			(uL)		Started on 4/16/24
**Concentration of stock cDNA			Master Mix	for 1 rxn
20.3125	ng/uL cDNA		2x Master Mix	10
**Need enough for 96 wells + ~10%
2160	uL final volume		Move cDNA 5mL tube
**Amount H2O			Add 1000uL H2O to each cDNA dilution tube
1000	uL H2O		Add 1080uL 2X MM to each cDNA dilution tube
**Amount 2X MM			Put 20uL mix/well
1080	uL		Seal plate, spin down, vortex gently & spin down again!
**Final concentration
0.752315	ng/uL cDNA
**Need enough for 64 wells + ~10%
1441	uL final volume
**Amount H2O
640.5	uL H2O
**Amount 2X MM
720.5	uL
**Final concentration
0.752255	ng/uL cDNA	AS-22_neu_2
**Need enough for 64 wells + ~10%
1441	uL final volume
**Amount H2O
640.5	uL H2O
**Amount 2X MM
720.5	uL
**Final concentration
0.383067	ng/uL cDNA	AS-22_neu_1

## Sheet: qPCR Data
Block Type	96-Well 0.2-mL Block
Calibration Background is expired	No
Calibration Background performed on	05-17-2023
Calibration Pure Dye FAM is expired	No
Calibration Pure Dye FAM performed on	05-17-2023
Calibration ROI is expired	No
Calibration ROI performed on	05-17-2023
Calibration Uniformity is expired	No
Calibration Uniformity performed on	05-17-2023
Chemistry	TAQMAN
Date Created	2024-04-16 13:11:23 PM EDT
Experiment File Name	D:\Users\Cotney Lab\Desktop\Rachel\H9-ESC-1_TaqMan_Rachel.eds
Experiment Name	H9-ESC-1_TaqMan_Rachel
Experiment Run End Time	2024-04-16 12:38:40 PM EDT
Experiment Type	Comparative Cт (ΔΔCт)
Instrument Name	272325340-ChamberlainQS3
Instrument Serial Number	272325340
Instrument Type	QuantStudio™ 3 System
Passive Reference	ROX
Quantification Cycle Method	Ct
Signal Smoothing On	true
Stage/ Cycle where Ct Analysis is performed	Stage2, Step2
Well	Well Position	Omit	Sample Name	Target Name	Task	Reporter	Quencher	Quantity	Quantity Mean	Quantity SD	RQ	RQ Min	RQ Max	CT	Ct Mean	Ct SD	Delta Ct	Delta Ct Mean	Delta Ct SD	Delta Ct SE	Delta Delta Ct	Automatic Ct Threshold	Ct Threshold	Automatic Baseline	Baseline Start	Baseline End	Amp Status	Comments	Cq Conf	CQCONF	THOLDFAIL	HIGHSD	NOISE
1	A1	false	H9_ESC_1	18S-Hs99999901_s1	UNKNOWN	FAM	NFQ-MGB							9.53041	9.64138	0.096105						true	0.473332	true	3	4	Amp		0.923552	N	N	N	N
2	A2	false	H9_ESC_1	GAPDH-Hs99999905_m1	UNKNOWN	FAM	NFQ-MGB				1	0.894846	1.11751	20.7354	20.7065	0.0276149		11.0651	0.0999938	0.0577314	0	true	0.390168	true	3	14	Amp		0.96402	N	N	N	N
3	A3	false	H9_ESC_1	MAP2-Hs0025800_m1	UNKNOWN	FAM	NFQ-MGB				1	0.898601	1.11284	30.1724	30.1762	0.00481443		20.5348	0.0962255	0.0555558	0	true	0.358928	true	3	24	Amp		0.978201	N	N	N	N
4	A4	false	H9_ESC_1	DLG4-Hs01555373_m1	UNKNOWN	FAM	NFQ-MGB				1	0.898618	1.11282	28.0098	28.0145	0.00445485		18.3731	0.0962082	0.0555458	0	true	0.502617	true	3	21	Amp		0.966215	N	N	N	N
5	A5	false	H9_ESC_1	18S-Hs99999901_s1	UNKNOWN	FAM	NFQ-MGB							9.69699	9.64138	0.096105						true	0.473332	true	3	5	Amp		0.912966	N	N	N	N
6	A6	false	H9_ESC_1	GAPDH-Hs99999905_m1	UNKNOWN	FAM	NFQ-MGB				1	0.894846	1.11751	20.7036	20.7065	0.0276149		11.0651	0.0999938	0.0577314	0	true	0.390168	true	3	14	Amp		0.960668	N	N	N	N
7	A7	false	H9_ESC_1	MAP2-Hs0025800_m1	UNKNOWN	FAM	NFQ-MGB				1	0.898601	1.11284	30.1746	30.1762	0.00481443		20.5348	0.0962255	0.0555558	0	true	0.358928	true	3	24	Amp		0.972537	N	N	N	N
8	A8	false	H9_ESC_1	DLG4-Hs01555373_m1	UNKNOWN	FAM	NFQ-MGB				1	0.898618	1.11282	28.0186	28.0145	0.00445485		18.3731	0.0962082	0.0555458	0	true	0.502617	true	3	20	Amp		0.966808	N	N	N	N
9	A9	false	H9_ESC_1	18S-Hs99999901_s1	UNKNOWN	FAM	NFQ-MGB							9.69674	9.64138	0.096105						true	0.473332	true	3	5	Amp		0.875129	N	N	N	N
10	A10	false	H9_ESC_1	GAPDH-Hs99999905_m1	UNKNOWN	FAM	NFQ-MGB				1	0.894846	1.11751	20.6804	20.7065	0.0276149		11.0651	0.0999938	0.0577314	0	true	0.390168	true	3	13	Amp		0.969725	N	N	N	N
11	A11	false	H9_ESC_1	MAP2-Hs0025800_m1	UNKNOWN	FAM	NFQ-MGB				1	0.898601	1.11284	30.1816	30.1762	0.00481443		20.5348	0.0962255	0.0555558	0	true	0.358928	true	3	24	Amp		0.967188	N	N	N	N
12	A12	false	H9_ESC_1	DLG4-Hs01555373_m1	UNKNOWN	FAM	NFQ-MGB				1	0.898618	1.11282	28.015	28.0145	0.00445485		18.3731	0.0962082	0.0555458	0	true	0.502617	true	3	22	Amp		0.971086	N	N	N	N
13	B1	false	H9_ESC_1	NDN-Hs00267349_s1	UNKNOWN	FAM	NFQ-MGB				1	0.885623	1.12915	27.8363	27.8795	0.0520991		18.2381	0.109318	0.0631149	0	true	0.45956	true	3	21	Amp		0.968977	N	N	N	N
14	B2	false	H9_ESC_1	MAGEL2-Hs00255922_s1	UNKNOWN	FAM	NFQ-MGB				1	0.898278	1.11324	29.234	29.2427	0.00924329		19.6013	0.0965485	0.0557423	0	true	0.344217	true	3	22	Amp		0.970731	N	N	N	N
15	B3	false	H9_ESC_1	MKRN3-Hs00271653_s1	UNKNOWN	FAM	NFQ-MGB				1	0.421438	2.37283	33.932	34.769	0.77172		25.1276	0.777681	0.448995	0	true	0.0637779	true	3	30	Inconclusive		0.934228	N	N	Y	N
16	B4	false	H9_ESC_1	SNURF;SNRPN-Hs00243205_m1	UNKNOWN	FAM	NFQ-MGB				1	0.864337	1.15696	22.7275	22.7765	0.0893373		13.1352	0.131215	0.0757569	0	true	0.304743	true	3	16	Amp		0.960764	N	N	N	N
17	B5	false	H9_ESC_1	NDN-Hs00267349_s1	UNKNOWN	FAM	NFQ-MGB				1	0.885623	1.12915	27.8649	27.8795	0.0520991		18.2381	0.109318	0.0631149	0	true	0.45956	true	3	21	Amp		0.960891	N	N	N	N
18	B6	false	H9_ESC_1	MAGEL2-Hs00255922_s1	UNKNOWN	FAM	NFQ-MGB				1	0.898278	1.11324	29.2416	29.2427	0.00924329		19.6013	0.0965485	0.0557423	0	true	0.344217	true	3	23	Amp		0.971968	N	N	N	N
19	B7	false	H9_ESC_1	MKRN3-Hs00271653_s1	UNKNOWN	FAM	NFQ-MGB				1	0.421438	2.37283	34.9228	34.769	0.77172		25.1276	0.777681	0.448995	0	true	0.0637779	true	3	31	Inconclusive		0.901413	N	N	Y	N
20	B8	false	H9_ESC_1	SNURF;SNRPN-Hs00243205_m1	UNKNOWN	FAM	NFQ-MGB				1	0.864337	1.15696	22.7225	22.7765	0.0893373		13.1352	0.131215	0.0757569	0	true	0.304743	true	3	16	Amp		0.954768	N	N	N	N
21	B9	false	H9_ESC_1	NDN-Hs00267349_s1	UNKNOWN	FAM	NFQ-MGB				1	0.885623	1.12915	27.9373	27.8795	0.0520991		18.2381	0.109318	0.0631149	0	true	0.45956	true	3	21	Amp		0.958064	N	N	N	N
22	B10	false	H9_ESC_1	MAGEL2-Hs00255922_s1	UNKNOWN	FAM	NFQ-MGB				1	0.898278	1.11324	29.2524	29.2427	0.00924329		19.6013	0.0965485	0.0557423	0	true	0.344217	true	3	23	Amp		0.965442	N	N	N	N
23	B11	false	H9_ESC_1	MKRN3-Hs00271653_s1	UNKNOWN	FAM	NFQ-MGB				1	0.421438	2.37283	35.4523	34.769	0.77172		25.1276	0.777681	0.448995	0	true	0.0637779	true	3	31	Inconclusive		0.867549	N	N	Y	N
24	B12	false	H9_ESC_1	SNURF;SNRPN-Hs00243205_m1	UNKNOWN	FAM	NFQ-MGB				1	0.864337	1.15696	22.8796	22.7765	0.0893373		13.1352	0.131215	0.0757569	0	true	0.304743	true	3	17	Amp		0.970296	N	N	N	N
25	C1	false	H9_ESC_1	SNRPN-Hs00909635_m1	UNKNOWN	FAM	NFQ-MGB				1	0.852739	1.17269	30.4361	30.5515	0.106393		20.9101	0.143372	0.0827761	0	true	0.38776	true	3	25	Amp		0.957922	N	N	N	N
26	C2	false	H9_ESC_1	SNRPN-Hs03454084_m1	UNKNOWN	FAM	NFQ-MGB				1	0.871783	1.14707	26.4762	26.3869	0.0775538		16.7455	0.123494	0.0712993	0	true	0.557531	true	3	20	Amp		0.966246	N	N	N	N
27	C3	false	H9_ESC_1	SNRPN-Hs03454228_m1	UNKNOWN	FAM	NFQ-MGB				1	0.895507	1.11669	23.9394	23.9219	0.0251047		14.2805	0.0993298	0.0573481	0	true	0.586389	true	3	17	Amp		0.967535	N	N	N	N
28	C4	false	H9_ESC_1	SNRPN-Hs01374551_m1	UNKNOWN	FAM	NFQ-MGB				1	0.888301	1.12574	26.4124	26.4285	0.0461261		16.7871	0.106601	0.0615462	0	true	0.420938	true	3	20	Amp		0.977284	N	N	N	N
29	C5	false	H9_ESC_1	SNRPN-Hs00909635_m1	UNKNOWN	FAM	NFQ-MGB				1	0.852739	1.17269	30.5728	30.5515	0.106393		20.9101	0.143372	0.0827761	0	true	0.38776	true	3	25	Amp		0.960935	N	N	N	N
30	C6	false	H9_ESC_1	SNRPN-Hs03454084_m1	UNKNOWN	FAM	NFQ-MGB				1	0.871783	1.14707	26.3372	26.3869	0.0775538		16.7455	0.123494	0.0712993	0	true	0.557531	true	3	20	Amp		0.968593	N	N	N	N
31	C7	false	H9_ESC_1	SNRPN-Hs03454228_m1	UNKNOWN	FAM	NFQ-MGB				1	0.895507	1.11669	23.8931	23.9219	0.0251047		14.2805	0.0993298	0.0573481	0	true	0.586389	true	3	17	Amp		0.949633	N	N	N	N
32	C8	false	H9_ESC_1	SNRPN-Hs01374551_m1	UNKNOWN	FAM	NFQ-MGB				1	0.888301	1.12574	26.4805	26.4285	0.0461261		16.7871	0.106601	0.0615462	0	true	0.420938	true	3	21	Amp		0.939802	N	N	N	N
33	C9	false	H9_ESC_1	SNRPN-Hs00909635_m1	UNKNOWN	FAM	NFQ-MGB				1	0.852739	1.17269	30.6457	30.5515	0.106393		20.9101	0.143372	0.0827761	0	true	0.38776	true	3	25	Amp		0.926945	N	N	N	N
34	C10	false	H9_ESC_1	SNRPN-Hs03454084_m1	UNKNOWN	FAM	NFQ-MGB				1	0.871783	1.14707	26.3472	26.3869	0.0775538		16.7455	0.123494	0.0712993	0	true	0.557531	true	3	18	Amp		0.969672	N	N	N	N
35	C11	false	H9_ESC_1	SNRPN-Hs03454228_m1	UNKNOWN	FAM	NFQ-MGB				1	0.895507	1.11669	23.9332	23.9219	0.0251047		14.2805	0.0993298	0.0573481	0	true	0.586389	true	3	17	Amp		0.963674	N	N	N	N
36	C12	false	H9_ESC_1	SNRPN-Hs01374551_m1	UNKNOWN	FAM	NFQ-MGB				1	0.888301	1.12574	26.3925	26.4285	0.0461261		16.7871	0.106601	0.0615462	0	true	0.420938	true	3	20	Amp		0.961377	N	N	N	N
37	D1	false	H9_ESC_1	IPW-Hs03455409_s1	UNKNOWN	FAM	NFQ-MGB				1	0.898305	1.11321	27.7415	27.737	0.00895686		18.0956	0.0965215	0.0557267	0	true	0.673251	true	3	21	Amp		0.974653	N	N	N	N
38	D2	false	H9_ESC_1	SNRPN-Hs03454279_m1	UNKNOWN	FAM	NFQ-MGB				1	0.818002	1.22249	31.6371	31.4832	0.153145		21.8418	0.180803	0.104387	0	true	0.375917	true	3	25	Amp		0.966365	N	N	N	N
39	D3	false	H9_ESC_1	UBE3A-Hs00166580_m1	UNKNOWN	FAM	NFQ-MGB				1	0.887577	1.12666	27.4638	27.4909	0.0477971		17.8495	0.107335	0.0619697	0	true	0.456496	true	3	21	Amp		0.978177	N	N	N	N
40	D4	false	H9_ESC_1	SNRPN-Hs01372960_m1	UNKNOWN	FAM	NFQ-MGB				1	0.883957	1.13128	34.3583	34.4208	0.0555665		24.7794	0.111013	0.0640932	0	true	0.56378	true	3	28	Amp		0.939325	N	N	N	N
41	D5	false	H9_ESC_1	IPW-Hs03455409_s1	UNKNOWN	FAM	NFQ-MGB				1	0.898305	1.11321	27.7267	27.737	0.00895686		18.0956	0.0965215	0.0557267	0	true	0.673251	true	3	20	Amp		0.980793	N	N	N	N
42	D6	false	H9_ESC_1	SNRPN-Hs03454279_m1	UNKNOWN	FAM	NFQ-MGB				1	0.818002	1.22249	31.4818	31.4832	0.153145		21.8418	0.180803	0.104387	0	true	0.375917	true	3	25	Amp		0.976884	N	N	N	N
43	D7	false	H9_ESC_1	UBE3A-Hs00166580_m1	UNKNOWN	FAM	NFQ-MGB				1	0.887577	1.12666	27.4628	27.4909	0.0477971		17.8495	0.107335	0.0619697	0	true	0.456496	true	3	21	Amp		0.974923	N	N	N	N
44	D8	false	H9_ESC_1	SNRPN-Hs01372960_m1	UNKNOWN	FAM	NFQ-MGB				1	0.883957	1.13128	34.4396	34.4208	0.0555665		24.7794	0.111013	0.0640932	0	true	0.56378	true	3	27	Amp		0.931524	N	N	N	N
45	D9	false	H9_ESC_1	IPW-Hs03455409_s1	UNKNOWN	FAM	NFQ-MGB				1	0.898305	1.11321	27.7428	27.737	0.00895686		18.0956	0.0965215	0.0557267	0	true	0.673251	true	3	20	Amp		0.969967	N	N	N	N
46	D10	false	H9_ESC_1	SNRPN-Hs03454279_m1	UNKNOWN	FAM	NFQ-MGB				1	0.818002	1.22249	31.3308	31.4832	0.153145		21.8418	0.180803	0.104387	0	true	0.375917	true	3	25	Amp		0.970253	N	N	N	N
47	D11	false	H9_ESC_1	UBE3A-Hs00166580_m1	UNKNOWN	FAM	NFQ-MGB				1	0.887577	1.12666	27.5461	27.4909	0.0477971		17.8495	0.107335	0.0619697	0	true	0.456496	true	3	21	Amp		0.966357	N	N	N	N
48	D12	false	H9_ESC_1	SNRPN-Hs01372960_m1	UNKNOWN	FAM	NFQ-MGB				1	0.883957	1.13128	34.4645	34.4208	0.0555665		24.7794	0.111013	0.0640932	0	true	0.56378	true	3	28	Amp		0.960821	N	N	N	N
49	E1	false	H9_ESC_1	GABRB3-Hs00241459_m1	UNKNOWN	FAM	NFQ-MGB				1	0.894784	1.11759	25.3398	25.3225	0.0278398		15.6812	0.100056	0.0577674	0	true	0.393398	true	3	19	Amp		0.968231	N	N	N	N
50	E2	false	H9_ESC_1	GABRA5-Hs00181291_m1	UNKNOWN	FAM	NFQ-MGB				1	0.89522	1.11704	28.0203	27.99	0.0262221		18.3487	0.0996181	0.0575145	0	true	0.447146	true	3	21	Amp		0.972464	N	N	N	N
51	E3	false	H9_ESC_1	GABRG3-Hs01115766_m1	UNKNOWN	FAM	NFQ-MGB				1	0.891855	1.12126	35.1012	35.1076	0.037072		25.4662	0.103007	0.0594713	0	true	0.452848	true	3	29	Amp		0.938974	N	N	N	N
52	E4	false	H9_ESC_1	PWAR5-Hs03453940_s1	UNKNOWN	FAM	NFQ-MGB				1	0.865688	1.15515	25.1278	25.1418	0.0872592		15.5004	0.129809	0.0749452	0	true	0.623973	true	3	18	Amp		0.966694	N	N	N	N
53	E5	false	H9_ESC_1	GABRB3-Hs00241459_m1	UNKNOWN	FAM	NFQ-MGB				1	0.894784	1.11759	25.3374	25.3225	0.0278398		15.6812	0.100056	0.0577674	0	true	0.393398	true	3	19	Amp		0.972396	N	N	N	N
54	E6	false	H9_ESC_1	GABRA5-Hs00181291_m1	UNKNOWN	FAM	NFQ-MGB				1	0.89522	1.11704	27.9741	27.99	0.0262221		18.3487	0.0996181	0.0575145	0	true	0.447146	true	3	21	Amp		0.972385	N	N	N	N
55	E7	false	H9_ESC_1	GABRG3-Hs01115766_m1	UNKNOWN	FAM	NFQ-MGB				1	0.891855	1.12126	35.0741	35.1076	0.037072		25.4662	0.103007	0.0594713	0	true	0.452848	true	3	28	Amp		0.934153	N	N	N	N
56	E8	false	H9_ESC_1	PWAR5-Hs03453940_s1	UNKNOWN	FAM	NFQ-MGB				1	0.865688	1.15515	25.2352	25.1418	0.0872592		15.5004	0.129809	0.0749452	0	true	0.623973	true	3	18	Amp		0.960891	N	N	N	N
57	E9	false	H9_ESC_1	GABRB3-Hs00241459_m1	UNKNOWN	FAM	NFQ-MGB				1	0.894784	1.11759	25.2904	25.3225	0.0278398		15.6812	0.100056	0.0577674	0	true	0.393398	true	3	19	Amp		0.972274	N	N	N	N
58	E10	false	H9_ESC_1	GABRA5-Hs00181291_m1	UNKNOWN	FAM	NFQ-MGB				1	0.89522	1.11704	27.9757	27.99	0.0262221		18.3487	0.0996181	0.0575145	0	true	0.447146	true	3	22	Amp		0.982462	N	N	N	N
59	E11	false	H9_ESC_1	GABRG3-Hs01115766_m1	UNKNOWN	FAM	NFQ-MGB				1	0.891855	1.12126	35.1474	35.1076	0.037072		25.4662	0.103007	0.0594713	0	true	0.452848	true	3	28	Amp		0.939344	N	N	N	N
60	E12	false	H9_ESC_1	PWAR5-Hs03453940_s1	UNKNOWN	FAM	NFQ-MGB				1	0.865688	1.15515	25.0624	25.1418	0.0872592		15.5004	0.129809	0.0749452	0	true	0.623973	true	3	18	Amp		0.967156	N	N	N	N
61	F1	false	H9_ESC_1	HERC2-Hs00190589_m1	UNKNOWN	FAM	NFQ-MGB				1	0.895915	1.11618	26.228	26.2545	0.0234284		16.6131	0.0989195	0.0571112	0	true	0.564263	true	3	19	Amp		0.975953	N	N	N	N
62	F2	false	H9_ESC_1	CYFIP1-Hs00383168_m1	UNKNOWN	FAM	NFQ-MGB				1	0.889295	1.12449	27.2565	27.2557	0.0437502		17.6143	0.105595	0.0609652	0	true	0.546193	true	3	21	Amp		0.970558	N	N	N	N
63	F3	false	H9_ESC_1	TUBGCP5-Hs00540690_m1	UNKNOWN	FAM	NFQ-MGB				1	0.894905	1.11744	28.7579	28.7386	0.0274002		19.0972	0.0999347	0.0576973	0	true	0.605563	true	3	21	Amp		0.975881	N	N	N	N
64	F4	false	H9_ESC_1	CHRNA7-Hs01063373_m1	UNKNOWN	FAM	NFQ-MGB				1	0.878219	1.13867	30.67	30.6938	0.0665095		21.0524	0.116875	0.0674776	0	true	0.691055	true	3	24	Amp		0.973402	N	N	N	N
65	F5	false	H9_ESC_1	HERC2-Hs00190589_m1	UNKNOWN	FAM	NFQ-MGB				1	0.895915	1.11618	26.2724	26.2545	0.0234284		16.6131	0.0989195	0.0571112	0	true	0.564263	true	3	20	Amp		0.977763	N	N	N	N
66	F6	false	H9_ESC_1	CYFIP1-Hs00383168_m1	UNKNOWN	FAM	NFQ-MGB				1	0.889295	1.12449	27.2115	27.2557	0.0437502		17.6143	0.105595	0.0609652	0	true	0.546193	true	3	21	Amp		0.967654	N	N	N	N
67	F7	false	H9_ESC_1	TUBGCP5-Hs00540690_m1	UNKNOWN	FAM	NFQ-MGB				1	0.894905	1.11744	28.7072	28.7386	0.0274002		19.0972	0.0999347	0.0576973	0	true	0.605563	true	3	22	Amp		0.967317	N	N	N	N
68	F8	false	H9_ESC_1	CHRNA7-Hs01063373_m1	UNKNOWN	FAM	NFQ-MGB				1	0.878219	1.13867	30.7689	30.6938	0.0665095		21.0524	0.116875	0.0674776	0	true	0.691055	true	3	24	Amp		0.949839	N	N	N	N
69	F9	false	H9_ESC_1	HERC2-Hs00190589_m1	UNKNOWN	FAM	NFQ-MGB				1	0.895915	1.11618	26.2631	26.2545	0.0234284		16.6131	0.0989195	0.0571112	0	true	0.564263	true	3	20	Amp		0.970573	N	N	N	N
70	F10	false	H9_ESC_1	CYFIP1-Hs00383168_m1	UNKNOWN	FAM	NFQ-MGB				1	0.889295	1.12449	27.299	27.2557	0.0437502		17.6143	0.105595	0.0609652	0	true	0.546193	true	3	21	Amp		0.933955	N	N	N	N
71	F11	false	H9_ESC_1	TUBGCP5-Hs00540690_m1	UNKNOWN	FAM	NFQ-MGB				1	0.894905	1.11744	28.7505	28.7386	0.0274002		19.0972	0.0999347	0.0576973	0	true	0.605563	true	3	22	Amp		0.955407	N	N	N	N
72	F12	false	H9_ESC_1	CHRNA7-Hs01063373_m1	UNKNOWN	FAM	NFQ-MGB				1	0.878219	1.13867	30.6425	30.6938	0.0665095		21.0524	0.116875	0.0674776	0	true	0.691055	true	3	23	Amp		0.975775	N	N	N	N
73	G1	false	H9_ESC_1	NANOG-Hs02387400_g1	UNKNOWN	FAM	NFQ-MGB				1	0.891894	1.12121	25.3798	25.4181	0.0369642		15.7768	0.102969	0.0594489	0	true	0.395937	true	3	19	Amp		0.975543	N	N	N	N
74	G2	false	H9_ESC_1	PAX6-Hs00240871_m1	UNKNOWN	FAM	NFQ-MGB				1	0.423044	2.36382	35.4526	34.6751	0.768269		25.0337	0.774257	0.447018	0	true	0.04	true	3	32	Inconclusive		0.761087	Y	Y	Y	N
75	G3	false	H9_ESC_1	SOX2-Hs00602736_s1	UNKNOWN	FAM	NFQ-MGB				1	0.810777	1.23338	24.6744	24.8407	0.162494		15.1993	0.188787	0.108996	0	true	0.0736128	true	3	20	Amp		0.804584	N	N	N	N
76	G4	false	H9_ESC_1	POU5F1B-Hs04995079_g1	UNKNOWN	FAM	NFQ-MGB				1	0.882047	1.13373	21.524	21.514	0.0593614		11.8726	0.11296	0.0652175	0	true	0.324218	true	3	16	Amp		0.850452	N	N	N	N
77	G5	false	H9_ESC_1	NANOG-Hs02387400_g1	UNKNOWN	FAM	NFQ-MGB				1	0.891894	1.12121	25.4211	25.4181	0.0369642		15.7768	0.102969	0.0594489	0	true	0.395937	true	3	20	Amp		0.972018	N	N	N	N
78	G6	false	H9_ESC_1	PAX6-Hs00240871_m1	UNKNOWN	FAM	NFQ-MGB				1	0.423044	2.36382	34.6562	34.6751	0.768269		25.0337	0.774257	0.447018	0	true	0.04	true	3	32	Inconclusive		0.913911	N	Y	Y	N
79	G7	false	H9_ESC_1	SOX2-Hs00602736_s1	UNKNOWN	FAM	NFQ-MGB				1	0.810777	1.23338	24.9991	24.8407	0.162494		15.1993	0.188787	0.108996	0	true	0.0736128	true	3	21	Amp		0.777403	Y	N	N	N
80	G8	false	H9_ESC_1	POU5F1B-Hs04995079_g1	UNKNOWN	FAM	NFQ-MGB				1	0.882047	1.13373	21.5678	21.514	0.0593614		11.8726	0.11296	0.0652175	0	true	0.324218	true	3	15	Amp		0.842061	N	N	N	N
81	G9	false	H9_ESC_1	NANOG-Hs02387400_g1	UNKNOWN	FAM	NFQ-MGB				1	0.891894	1.12121	25.4536	25.4181	0.0369642		15.7768	0.102969	0.0594489	0	true	0.395937	true	3	19	Amp		0.984283	N	N	N	N
82	G10	false	H9_ESC_1	PAX6-Hs00240871_m1	UNKNOWN	FAM	NFQ-MGB				1	0.423044	2.36382	33.9164	34.6751	0.768269		25.0337	0.774257	0.447018	0	true	0.04	true	3	30	Amp		0.86526	N	Y	Y	N
83	G11	false	H9_ESC_1	SOX2-Hs00602736_s1	UNKNOWN	FAM	NFQ-MGB				1	0.810777	1.23338	24.8487	24.8407	0.162494		15.1993	0.188787	0.108996	0	true	0.0736128	true	3	21	Amp		0.805727	N	N	N	N
84	G12	false	H9_ESC_1	POU5F1B-Hs04995079_g1	UNKNOWN	FAM	NFQ-MGB				1	0.882047	1.13373	21.4503	21.514	0.0593614		11.8726	0.11296	0.0652175	0	true	0.324218	true	3	15	Amp		0.836422	N	N	N	N
85	H1	false	H9_ESC_1	FGF4-Hs00173564_m1	UNKNOWN	FAM	NFQ-MGB				1	0.839234	1.19156	35.3691	35.3437	0.125084		25.7023	0.157741	0.0910715	0	true	0.04	true	3	32	Amp		0.845513	N	Y	N	N
86	H2	false	H9_ESC_1	KLF4-Hs00358836_m1	UNKNOWN	FAM	NFQ-MGB				1	0.872579	1.14603	32.521	32.4723	0.0762393		22.8309	0.122673	0.0708251	0	true	0.62147	true	3	25	Amp		0.972584	N	N	N	N
87	H3	false	H9_ESC_1	LIN28A-Hs00702808_s1	UNKNOWN	FAM	NFQ-MGB				1	0.8541	1.17082	23.2477	23.2496	0.104451		13.6082	0.141937	0.0819476	0	true	0.68731	true	3	16	Amp		0.983183	N	N	N	N
88	H4	false	H9_ESC_1	ZFP42-Hs01938187_s1	UNKNOWN	FAM	NFQ-MGB				1	0.862716	1.15913	26.1998	26.1856	0.0918006		16.5442	0.132904	0.0767323	0	true	0.872954	true	3	19	Amp		0.960206	N	N	N	N
89	H5	false	H9_ESC_1	FGF4-Hs00173564_m1	UNKNOWN	FAM	NFQ-MGB				1	0.839234	1.19156	35.2079	35.3437	0.125084		25.7023	0.157741	0.0910715	0	true	0.04	true	3	32	Amp		0.844931	N	Y	N	N
90	H6	false	H9_ESC_1	KLF4-Hs00358836_m1	UNKNOWN	FAM	NFQ-MGB				1	0.872579	1.14603	32.5114	32.4723	0.0762393		22.8309	0.122673	0.0708251	0	true	0.62147	true	3	25	Amp		0.978654	N	N	N	N
91	H7	false	H9_ESC_1	LIN28A-Hs00702808_s1	UNKNOWN	FAM	NFQ-MGB				1	0.8541	1.17082	23.3549	23.2496	0.104451		13.6082	0.141937	0.0819476	0	true	0.68731	true	3	16	Amp		0.948937	N	N	N	N
92	H8	false	H9_ESC_1	ZFP42-Hs01938187_s1	UNKNOWN	FAM	NFQ-MGB				1	0.862716	1.15913	26.2694	26.1856	0.0918006		16.5442	0.132904	0.0767323	0	true	0.872954	true	3	20	Amp		0.964204	N	N	N	N
93	H9	false	H9_ESC_1	FGF4-Hs00173564_m1	UNKNOWN	FAM	NFQ-MGB				1	0.839234	1.19156	35.4541	35.3437	0.125084		25.7023	0.157741	0.0910715	0	true	0.04	true	3	32	Amp		0.81731	N	Y	N	N
94	H10	false	H9_ESC_1	KLF4-Hs00358836_m1	UNKNOWN	FAM	NFQ-MGB				1	0.872579	1.14603	32.3844	32.4723	0.0762393		22.8309	0.122673	0.0708251	0	true	0.62147	true	3	25	Amp		0.9805	N	N	N	N
95	H11	false	H9_ESC_1	LIN28A-Hs00702808_s1	UNKNOWN	FAM	NFQ-MGB				1	0.8541	1.17082	23.1461	23.2496	0.104451		13.6082	0.141937	0.0819476	0	true	0.68731	true	3	16	Amp		0.967995	N	N	N	N
96	H12	false	H9_ESC_1	ZFP42-Hs01938187_s1	UNKNOWN	FAM	NFQ-MGB				1	0.862716	1.15913	26.0874	26.1856	0.0918006		16.5442	0.132904	0.0767323	0	true	0.872954	true	3	19	Amp		0.970799	N	N	N	Y
Analysis Type	Singleplex
Endogenous Control	18S-Hs99999901_s1
RQ Min/Max Confidence Level	95.0
Reference Sample	H9_ESC_1
Block Type	96-Well 0.2-mL Block
Chemistry	TAQMAN
Date Created	2024-04-16 15:51:53 PM EDT
Experiment File Name	D:\Users\Cotney Lab\Desktop\Rachel\H9-ESC-2_TaqMan_Rachel.eds
Experiment Name	H9-ESC-2_TaqMan_Rachel
Experiment Run End Time	2024-04-16 15:47:35 PM EDT
Experiment Type	Comparative Cт (ΔΔCт)
Instrument Name	272325340-ChamberlainQS3
Instrument Serial Number	272325340
Instrument Type	QuantStudio™ 3 System
Passive Reference	ROX
Quantification Cycle Method	Ct
Signal Smoothing On	true
Stage/ Cycle where Ct Analysis is performed	Stage2, Step2
Well	Well Position	Omit	Sample Name	Target Name	Task	Reporter	Quencher	Quantity	Quantity Mean	Quantity SD	RQ	RQ Min	RQ Max	CT	Ct Mean	Ct SD	Delta Ct	Delta Ct Mean	Delta Ct SD	Delta Ct SE	Delta Delta Ct	Automatic Ct Threshold	Ct Threshold	Automatic Baseline	Baseline Start	Baseline End	Amp Status	Comments	Cq Conf	NOISE	HIGHSD
1	A1	false	H9_ESC_2	18S-Hs99999901_s1	UNKNOWN	FAM	NFQ-MGB							9.92399	9.97716	0.0465397						true	0.518588	true	3	5	Amp		0.921411	N	N
2	A2	false	H9_ESC_2	GAPDH-Hs99999905_m1	UNKNOWN	FAM	NFQ-MGB				1	0.943631	1.05974	20.6092	20.582	0.0236811		10.6049	0.0522182	0.0301482	0	true	0.398072	true	3	15	Amp		0.967242	N	N
3	A3	false	H9_ESC_2	MAP2-Hs0025800_m1	UNKNOWN	FAM	NFQ-MGB				1	0.918716	1.08848	29.9884	30.0579	0.0604637		20.0807	0.0763007	0.0440522	0	true	0.419182	true	3	23	Amp		0.977585	N	N
4	A4	false	H9_ESC_2	DLG4-Hs01555373_m1	UNKNOWN	FAM	NFQ-MGB				1	0.948665	1.05411	27.9424	27.934	0.00914538		17.9569	0.0474298	0.0273836	0	true	0.52065	true	3	21	Amp		0.970125	N	N
5	A5	false	H9_ESC_2	18S-Hs99999901_s1	UNKNOWN	FAM	NFQ-MGB							9.99699	9.97716	0.0465397						true	0.518588	true	3	5	Amp		0.914057	N	N
6	A6	false	H9_ESC_2	GAPDH-Hs99999905_m1	UNKNOWN	FAM	NFQ-MGB				1	0.943631	1.05974	20.5707	20.582	0.0236811		10.6049	0.0522182	0.0301482	0	true	0.398072	true	3	13	Amp		0.966403	N	N
7	A7	false	H9_ESC_2	MAP2-Hs0025800_m1	UNKNOWN	FAM	NFQ-MGB				1	0.918716	1.08848	30.0872	30.0579	0.0604637		20.0807	0.0763007	0.0440522	0	true	0.419182	true	3	24	Amp		0.974973	N	N
8	A8	false	H9_ESC_2	DLG4-Hs01555373_m1	UNKNOWN	FAM	NFQ-MGB				1	0.948665	1.05411	27.9355	27.934	0.00914538		17.9569	0.0474298	0.0273836	0	true	0.52065	true	3	21	Amp		0.968403	N	N
9	A9	false	H9_ESC_2	18S-Hs99999901_s1	UNKNOWN	FAM	NFQ-MGB							10.0105	9.97716	0.0465397						true	0.518588	true	3	5	Amp		0.926291	N	N
10	A10	false	H9_ESC_2	GAPDH-Hs99999905_m1	UNKNOWN	FAM	NFQ-MGB				1	0.943631	1.05974	20.5661	20.582	0.0236811		10.6049	0.0522182	0.0301482	0	true	0.398072	true	3	14	Amp		0.970732	N	N
11	A11	false	H9_ESC_2	MAP2-Hs0025800_m1	UNKNOWN	FAM	NFQ-MGB				1	0.918716	1.08848	30.0981	30.0579	0.0604637		20.0807	0.0763007	0.0440522	0	true	0.419182	true	3	23	Amp		0.968238	N	N
12	A12	false	H9_ESC_2	DLG4-Hs01555373_m1	UNKNOWN	FAM	NFQ-MGB				1	0.948665	1.05411	27.9243	27.934	0.00914538		17.9569	0.0474298	0.0273836	0	true	0.52065	true	3	22	Amp		0.973476	N	N
13	B1	false	H9_ESC_2	NDN-Hs00267349_s1	UNKNOWN	FAM	NFQ-MGB				1	0.939666	1.06421	28.0514	28.0765	0.03116		18.0994	0.0560079	0.0323362	0	true	0.465796	true	3	22	Amp		0.969763	N	N
14	B2	false	H9_ESC_2	MAGEL2-Hs00255922_s1	UNKNOWN	FAM	NFQ-MGB				1	0.945282	1.05789	29.8007	29.8221	0.0199753		19.8449	0.0506454	0.0292401	0	true	0.396035	true	3	23	Amp		0.96843	N	N
15	B3	false	H9_ESC_2	MKRN3-Hs00271653_s1	UNKNOWN	FAM	NFQ-MGB				1	0.520459	1.92138	35.5158	35.1275	0.585899		25.1503	0.587745	0.339335	0	true	0.0633284	true	3	31	Inconclusive		0.890657	N	Y
16	B4	false	H9_ESC_2	SNURF;SNRPN-Hs00243205_m1	UNKNOWN	FAM	NFQ-MGB				1	0.9283	1.07724	22.6633	22.6286	0.0481429		12.6514	0.0669603	0.0386596	0	true	0.306257	true	3	17	Amp		0.960413	N	N
17	B5	false	H9_ESC_2	NDN-Hs00267349_s1	UNKNOWN	FAM	NFQ-MGB				1	0.939666	1.06421	28.0668	28.0765	0.03116		18.0994	0.0560079	0.0323362	0	true	0.465796	true	3	21	Amp		0.959353	N	N
18	B6	false	H9_ESC_2	MAGEL2-Hs00255922_s1	UNKNOWN	FAM	NFQ-MGB				1	0.945282	1.05789	29.8252	29.8221	0.0199753		19.8449	0.0506454	0.0292401	0	true	0.396035	true	3	23	Amp		0.977067	N	N
19	B7	false	H9_ESC_2	MKRN3-Hs00271653_s1	UNKNOWN	FAM	NFQ-MGB				1	0.520459	1.92138	35.4131	35.1275	0.585899		25.1503	0.587745	0.339335	0	true	0.0633284	true	3	31	Inconclusive		0.908157	N	Y
20	B8	false	H9_ESC_2	SNURF;SNRPN-Hs00243205_m1	UNKNOWN	FAM	NFQ-MGB				1	0.9283	1.07724	22.6488	22.6286	0.0481429		12.6514	0.0669603	0.0386596	0	true	0.306257	true	3	16	Amp		0.959811	N	N
21	B9	false	H9_ESC_2	NDN-Hs00267349_s1	UNKNOWN	FAM	NFQ-MGB				1	0.939666	1.06421	28.1114	28.0765	0.03116		18.0994	0.0560079	0.0323362	0	true	0.465796	true	3	20	Amp		0.962537	N	N
22	B10	false	H9_ESC_2	MAGEL2-Hs00255922_s1	UNKNOWN	FAM	NFQ-MGB				1	0.945282	1.05789	29.8403	29.8221	0.0199753		19.8449	0.0506454	0.0292401	0	true	0.396035	true	3	24	Amp		0.973904	N	N
23	B11	false	H9_ESC_2	MKRN3-Hs00271653_s1	UNKNOWN	FAM	NFQ-MGB				1	0.520459	1.92138	34.4536	35.1275	0.585899		25.1503	0.587745	0.339335	0	true	0.0633284	true	3	31	Inconclusive		0.910765	N	Y
24	B12	false	H9_ESC_2	SNURF;SNRPN-Hs00243205_m1	UNKNOWN	FAM	NFQ-MGB				1	0.9283	1.07724	22.5736	22.6286	0.0481429		12.6514	0.0669603	0.0386596	0	true	0.306257	true	3	15	Amp		0.958915	N	N
25	C1	false	H9_ESC_2	SNRPN-Hs00909635_m1	UNKNOWN	FAM	NFQ-MGB				1	0.925315	1.08071	30.5959	30.6417	0.0520998		20.6645	0.0698594	0.0403333	0	true	0.418697	true	3	25	Amp		0.964427	N	N
26	C2	false	H9_ESC_2	SNRPN-Hs03454084_m1	UNKNOWN	FAM	NFQ-MGB				1	0.899934	1.11119	26.4375	26.3426	0.0826946		16.3654	0.0948912	0.0547855	0	true	0.630856	true	3	20	Amp		0.972962	N	N
27	C3	false	H9_ESC_2	SNRPN-Hs03454228_m1	UNKNOWN	FAM	NFQ-MGB				1	0.939962	1.06387	23.6341	23.6375	0.0306472		13.6603	0.0557243	0.0321724	0	true	0.579688	true	3	16	Amp		0.968418	N	N
28	C4	false	H9_ESC_2	SNRPN-Hs01374551_m1	UNKNOWN	FAM	NFQ-MGB				1	0.912065	1.09641	26.3279	26.3446	0.0685315		16.3674	0.0828403	0.0478279	0	true	0.487748	true	3	20	Amp		0.972793	N	N
29	C5	false	H9_ESC_2	SNRPN-Hs00909635_m1	UNKNOWN	FAM	NFQ-MGB				1	0.925315	1.08071	30.6308	30.6417	0.0520998		20.6645	0.0698594	0.0403333	0	true	0.418697	true	3	25	Amp		0.97846	N	N
30	C6	false	H9_ESC_2	SNRPN-Hs03454084_m1	UNKNOWN	FAM	NFQ-MGB				1	0.899934	1.11119	26.2863	26.3426	0.0826946		16.3654	0.0948912	0.0547855	0	true	0.630856	true	3	19	Amp		0.98368	N	N
31	C7	false	H9_ESC_2	SNRPN-Hs03454228_m1	UNKNOWN	FAM	NFQ-MGB				1	0.939962	1.06387	23.6086	23.6375	0.0306472		13.6603	0.0557243	0.0321724	0	true	0.579688	true	3	17	Amp		0.956675	N	N
32	C8	false	H9_ESC_2	SNRPN-Hs01374551_m1	UNKNOWN	FAM	NFQ-MGB				1	0.912065	1.09641	26.4199	26.3446	0.0685315		16.3674	0.0828403	0.0478279	0	true	0.487748	true	3	20	Amp		0.942351	N	N
33	C9	false	H9_ESC_2	SNRPN-Hs00909635_m1	UNKNOWN	FAM	NFQ-MGB				1	0.925315	1.08071	30.6984	30.6417	0.0520998		20.6645	0.0698594	0.0403333	0	true	0.418697	true	3	25	Amp		0.913792	N	N
34	C10	false	H9_ESC_2	SNRPN-Hs03454084_m1	UNKNOWN	FAM	NFQ-MGB				1	0.899934	1.11119	26.3039	26.3426	0.0826946		16.3654	0.0948912	0.0547855	0	true	0.630856	true	3	19	Amp		0.969406	N	N
35	C11	false	H9_ESC_2	SNRPN-Hs03454228_m1	UNKNOWN	FAM	NFQ-MGB				1	0.939962	1.06387	23.6697	23.6375	0.0306472		13.6603	0.0557243	0.0321724	0	true	0.579688	true	3	17	Amp		0.956525	N	N
36	C12	false	H9_ESC_2	SNRPN-Hs01374551_m1	UNKNOWN	FAM	NFQ-MGB				1	0.912065	1.09641	26.2859	26.3446	0.0685315		16.3674	0.0828403	0.0478279	0	true	0.487748	true	3	20	Amp		0.974286	N	N
37	D1	false	H9_ESC_2	IPW-Hs03455409_s1	UNKNOWN	FAM	NFQ-MGB				1	0.945215	1.05796	27.7251	27.7468	0.0201361		17.7696	0.050709	0.0292769	0	true	0.669345	true	3	21	Amp		0.973587	N	N
38	D2	false	H9_ESC_2	SNRPN-Hs03454279_m1	UNKNOWN	FAM	NFQ-MGB				1	0.947543	1.05536	31.3934	31.3969	0.0136325		21.4197	0.0484953	0.0279987	0	true	0.372573	true	3	26	Amp		0.958063	N	N
39	D3	false	H9_ESC_2	UBE3A-Hs00166580_m1	UNKNOWN	FAM	NFQ-MGB				1	0.944743	1.05849	27.3364	27.3547	0.0212431		17.3775	0.0511587	0.0295365	0	true	0.431391	true	3	21	Amp		0.981023	N	N
40	D4	false	H9_ESC_2	SNRPN-Hs01372960_m1	UNKNOWN	FAM	NFQ-MGB				1	0.818592	1.22161	34.2449	34.4459	0.174039		24.4687	0.180154	0.104012	0	true	0.501672	true	3	27	Amp		0.976964	N	N
41	D5	false	H9_ESC_2	IPW-Hs03455409_s1	UNKNOWN	FAM	NFQ-MGB				1	0.945215	1.05796	27.7504	27.7468	0.0201361		17.7696	0.050709	0.0292769	0	true	0.669345	true	3	20	Amp		0.970349	N	N
42	D6	false	H9_ESC_2	SNRPN-Hs03454279_m1	UNKNOWN	FAM	NFQ-MGB				1	0.947543	1.05536	31.3853	31.3969	0.0136325		21.4197	0.0484953	0.0279987	0	true	0.372573	true	3	25	Amp		0.988438	N	N
43	D7	false	H9_ESC_2	UBE3A-Hs00166580_m1	UNKNOWN	FAM	NFQ-MGB				1	0.944743	1.05849	27.3496	27.3547	0.0212431		17.3775	0.0511587	0.0295365	0	true	0.431391	true	3	21	Amp		0.979066	N	N
44	D8	false	H9_ESC_2	SNRPN-Hs01372960_m1	UNKNOWN	FAM	NFQ-MGB				1	0.818592	1.22161	34.5469	34.4459	0.174039		24.4687	0.180154	0.104012	0	true	0.501672	true	3	28	Amp		0.94719	N	N
45	D9	false	H9_ESC_2	IPW-Hs03455409_s1	UNKNOWN	FAM	NFQ-MGB				1	0.945215	1.05796	27.7648	27.7468	0.0201361		17.7696	0.050709	0.0292769	0	true	0.669345	true	3	21	Amp		0.972297	N	N
46	D10	false	H9_ESC_2	SNRPN-Hs03454279_m1	UNKNOWN	FAM	NFQ-MGB				1	0.947543	1.05536	31.4119	31.3969	0.0136325		21.4197	0.0484953	0.0279987	0	true	0.372573	true	3	24	Amp		0.958784	N	N
47	D11	false	H9_ESC_2	UBE3A-Hs00166580_m1	UNKNOWN	FAM	NFQ-MGB				1	0.944743	1.05849	27.378	27.3547	0.0212431		17.3775	0.0511587	0.0295365	0	true	0.431391	true	3	21	Amp		0.975436	N	N
48	D12	false	H9_ESC_2	SNRPN-Hs01372960_m1	UNKNOWN	FAM	NFQ-MGB				1	0.818592	1.22161	34.5458	34.4459	0.174039		24.4687	0.180154	0.104012	0	true	0.501672	true	3	28	Amp		0.964491	N	N
49	E1	false	H9_ESC_2	GABRB3-Hs00241459_m1	UNKNOWN	FAM	NFQ-MGB				1	0.943003	1.06044	25.3774	25.3619	0.0249754		15.3847	0.0528177	0.0304943	0	true	0.445751	true	3	19	Amp		0.967933	N	N
50	E2	false	H9_ESC_2	GABRA5-Hs00181291_m1	UNKNOWN	FAM	NFQ-MGB				1	0.945977	1.05711	27.9849	27.9753	0.0182323		17.9982	0.0499836	0.028858	0	true	0.430991	true	3	22	Amp		0.976198	N	N
51	E3	false	H9_ESC_2	GABRG3-Hs01115766_m1	UNKNOWN	FAM	NFQ-MGB				1	0.916762	1.0908	35.0194	35.0874	0.0628648		25.1102	0.0782171	0.0451587	0	true	0.436553	true	3	27	Amp		0.964558	N	N
52	E4	false	H9_ESC_2	PWAR5-Hs03453940_s1	UNKNOWN	FAM	NFQ-MGB				1	0.909963	1.09895	25.2148	25.2104	0.0710273		15.2333	0.0849165	0.0490266	0	true	0.730264	true	3	19	Amp		0.98638	N	N
53	E5	false	H9_ESC_2	GABRB3-Hs00241459_m1	UNKNOWN	FAM	NFQ-MGB				1	0.943003	1.06044	25.3752	25.3619	0.0249754		15.3847	0.0528177	0.0304943	0	true	0.445751	true	3	19	Amp		0.974986	N	N
54	E6	false	H9_ESC_2	GABRA5-Hs00181291_m1	UNKNOWN	FAM	NFQ-MGB				1	0.945977	1.05711	27.9868	27.9753	0.0182323		17.9982	0.0499836	0.028858	0	true	0.430991	true	3	21	Amp		0.980246	N	N
55	E7	false	H9_ESC_2	GABRG3-Hs01115766_m1	UNKNOWN	FAM	NFQ-MGB				1	0.916762	1.0908	35.0993	35.0874	0.0628648		25.1102	0.0782171	0.0451587	0	true	0.436553	true	3	28	Amp		0.941068	N	N
56	E8	false	H9_ESC_2	PWAR5-Hs03453940_s1	UNKNOWN	FAM	NFQ-MGB				1	0.909963	1.09895	25.2792	25.2104	0.0710273		15.2333	0.0849165	0.0490266	0	true	0.730264	true	3	18	Amp		0.984718	N	N
57	E9	false	H9_ESC_2	GABRB3-Hs00241459_m1	UNKNOWN	FAM	NFQ-MGB				1	0.943003	1.06044	25.3331	25.3619	0.0249754		15.3847	0.0528177	0.0304943	0	true	0.445751	true	3	19	Amp		0.967832	N	N
58	E10	false	H9_ESC_2	GABRA5-Hs00181291_m1	UNKNOWN	FAM	NFQ-MGB				1	0.945977	1.05711	27.9543	27.9753	0.0182323		17.9982	0.0499836	0.028858	0	true	0.430991	true	3	21	Amp		0.967956	N	N
59	E11	false	H9_ESC_2	GABRG3-Hs01115766_m1	UNKNOWN	FAM	NFQ-MGB				1	0.916762	1.0908	35.1434	35.0874	0.0628648		25.1102	0.0782171	0.0451587	0	true	0.436553	true	3	29	Amp		0.923069	N	N
60	E12	false	H9_ESC_2	PWAR5-Hs03453940_s1	UNKNOWN	FAM	NFQ-MGB				1	0.909963	1.09895	25.1373	25.2104	0.0710273		15.2333	0.0849165	0.0490266	0	true	0.730264	true	3	19	Amp		0.961631	N	N
61	F1	false	H9_ESC_2	HERC2-Hs00190589_m1	UNKNOWN	FAM	NFQ-MGB				1	0.948813	1.05395	26.2944	26.2848	0.00838716		16.3077	0.0472894	0.0273026	0	true	0.563444	true	3	20	Amp		0.983395	N	N
62	F2	false	H9_ESC_2	CYFIP1-Hs00383168_m1	UNKNOWN	FAM	NFQ-MGB				1	0.948665	1.05411	27.1937	27.2015	0.00914673		17.2243	0.04743	0.0273837	0	true	0.560949	true	3	20	Amp		0.973646	N	N
63	F3	false	H9_ESC_2	TUBGCP5-Hs00540690_m1	UNKNOWN	FAM	NFQ-MGB				1	0.944172	1.05913	28.7818	28.7581	0.0225209		18.781	0.0517024	0.0298504	0	true	0.608514	true	3	22	Amp		0.982816	N	N
64	F4	false	H9_ESC_2	CHRNA7-Hs01063373_m1	UNKNOWN	FAM	NFQ-MGB				1	0.925752	1.0802	30.6419	30.5932	0.0515291		20.6161	0.0694348	0.0400882	0	true	0.684068	true	3	24	Amp		0.976363	N	N
65	F5	false	H9_ESC_2	HERC2-Hs00190589_m1	UNKNOWN	FAM	NFQ-MGB				1	0.948813	1.05395	26.2788	26.2848	0.00838716		16.3077	0.0472894	0.0273026	0	true	0.563444	true	3	20	Amp		0.978075	N	N
66	F6	false	H9_ESC_2	CYFIP1-Hs00383168_m1	UNKNOWN	FAM	NFQ-MGB				1	0.948665	1.05411	27.1991	27.2015	0.00914673		17.2243	0.04743	0.0273837	0	true	0.560949	true	3	21	Amp		0.969241	N	N
67	F7	false	H9_ESC_2	TUBGCP5-Hs00540690_m1	UNKNOWN	FAM	NFQ-MGB				1	0.944172	1.05913	28.737	28.7581	0.0225209		18.781	0.0517024	0.0298504	0	true	0.608514	true	3	23	Amp		0.9741	N	N
68	F8	false	H9_ESC_2	CHRNA7-Hs01063373_m1	UNKNOWN	FAM	NFQ-MGB				1	0.925752	1.0802	30.5985	30.5932	0.0515291		20.6161	0.0694348	0.0400882	0	true	0.684068	true	3	24	Amp		0.968851	N	N
69	F9	false	H9_ESC_2	HERC2-Hs00190589_m1	UNKNOWN	FAM	NFQ-MGB				1	0.948813	1.05395	26.2812	26.2848	0.00838716		16.3077	0.0472894	0.0273026	0	true	0.563444	true	3	19	Amp		0.971166	N	N
70	F10	false	H9_ESC_2	CYFIP1-Hs00383168_m1	UNKNOWN	FAM	NFQ-MGB				1	0.948665	1.05411	27.2116	27.2015	0.00914673		17.2243	0.04743	0.0273837	0	true	0.560949	true	3	21	Amp		0.956081	N	N
71	F11	false	H9_ESC_2	TUBGCP5-Hs00540690_m1	UNKNOWN	FAM	NFQ-MGB				1	0.944172	1.05913	28.7555	28.7581	0.0225209		18.781	0.0517024	0.0298504	0	true	0.608514	true	3	22	Amp		0.971268	N	N
72	F12	false	H9_ESC_2	CHRNA7-Hs01063373_m1	UNKNOWN	FAM	NFQ-MGB				1	0.925752	1.0802	30.5393	30.5932	0.0515291		20.6161	0.0694348	0.0400882	0	true	0.684068	true	3	24	Amp		0.973086	N	N
73	G1	false	H9_ESC_2	NANOG-Hs02387400_g1	UNKNOWN	FAM	NFQ-MGB				1	0.942772	1.0607	24.9189	24.912	0.0254381		14.9348	0.0530381	0.0306216	0	true	0.369005	true	3	19	Amp		0.976653	N	N
74	G2	false	H9_ESC_2	PAX6-Hs00240871_m1	UNKNOWN	FAM	NFQ-MGB				1	0.502633	1.98952	35.1677	34.9616	0.617359		24.9845	0.619111	0.357444	0	true	0.0459347	true	3	32	Inconclusive		0.924122	N	Y
75	G3	false	H9_ESC_2	SOX2-Hs00602736_s1	UNKNOWN	FAM	NFQ-MGB				1	0.909326	1.09972	25.3165	25.3657	0.0717805		15.3886	0.0855476	0.0493909	0	true	0.112235	true	3	21	Amp		0.908785	N	N
76	G4	false	H9_ESC_2	POU5F1B-Hs04995079_g1	UNKNOWN	FAM	NFQ-MGB				1	0.91175	1.09679	21.1585	21.1035	0.0689068		11.1263	0.083151	0.0480073	0	true	0.294331	true	3	16	Amp		0.810354	N	N
77	G5	false	H9_ESC_2	NANOG-Hs02387400_g1	UNKNOWN	FAM	NFQ-MGB				1	0.942772	1.0607	24.9333	24.912	0.0254381		14.9348	0.0530381	0.0306216	0	true	0.369005	true	3	18	Amp		0.979023	N	N
78	G6	false	H9_ESC_2	PAX6-Hs00240871_m1	UNKNOWN	FAM	NFQ-MGB				1	0.502633	1.98952	34.2676	34.9616	0.617359		24.9845	0.619111	0.357444	0	true	0.0459347	true	3	31	Amp		0.946644	N	Y
79	G7	false	H9_ESC_2	SOX2-Hs00602736_s1	UNKNOWN	FAM	NFQ-MGB				1	0.909326	1.09972	25.3326	25.3657	0.0717805		15.3886	0.0855476	0.0493909	0	true	0.112235	true	3	21	Amp		0.888605	N	N
80	G8	false	H9_ESC_2	POU5F1B-Hs04995079_g1	UNKNOWN	FAM	NFQ-MGB				1	0.91175	1.09679	21.0262	21.1035	0.0689068		11.1263	0.083151	0.0480073	0	true	0.294331	true	3	14	Amp		0.828828	N	N
81	G9	false	H9_ESC_2	NANOG-Hs02387400_g1	UNKNOWN	FAM	NFQ-MGB				1	0.942772	1.0607	24.8838	24.912	0.0254381		14.9348	0.0530381	0.0306216	0	true	0.369005	true	3	18	Amp		0.991121	N	N
82	G10	false	H9_ESC_2	PAX6-Hs00240871_m1	UNKNOWN	FAM	NFQ-MGB				1	0.502633	1.98952	35.4496	34.9616	0.617359		24.9845	0.619111	0.357444	0	true	0.0459347	true	3	31	Inconclusive		0.883889	N	Y
83	G11	false	H9_ESC_2	SOX2-Hs00602736_s1	UNKNOWN	FAM	NFQ-MGB				1	0.909326	1.09972	25.4481	25.3657	0.0717805		15.3886	0.0855476	0.0493909	0	true	0.112235	true	3	21	Amp		0.881822	N	N
84	G12	false	H9_ESC_2	POU5F1B-Hs04995079_g1	UNKNOWN	FAM	NFQ-MGB				1	0.91175	1.09679	21.1258	21.1035	0.0689068		11.1263	0.083151	0.0480073	0	true	0.294331	true	3	15	Amp		0.820986	N	N
85	H1	false	H9_ESC_2	FGF4-Hs00173564_m1	UNKNOWN	FAM	NFQ-MGB				1	0.903579	1.10671	34.3495	34.4038	0.0784933		24.4267	0.0912532	0.052685	0	true	0.0559964	true	3	30	Amp		0.915251	N	N
86	H2	false	H9_ESC_2	KLF4-Hs00358836_m1	UNKNOWN	FAM	NFQ-MGB				1	0.915101	1.09278	32.3103	32.3304	0.0648846		22.3533	0.0798495	0.0461012	0	true	0.688495	true	3	25	Amp		0.97633	N	N
87	H3	false	H9_ESC_2	LIN28A-Hs00702808_s1	UNKNOWN	FAM	NFQ-MGB				1	0.904567	1.1055	22.8872	22.9365	0.0773479		12.9593	0.0902698	0.0521173	0	true	0.665788	true	3	16	Amp		0.971699	N	N
88	H4	false	H9_ESC_2	ZFP42-Hs01938187_s1	UNKNOWN	FAM	NFQ-MGB				1	0.892493	1.12046	26.3405	26.3365	0.0911723		16.3594	0.102364	0.0590997	0	true	0.895393	true	3	19	Amp		0.986583	N	N
89	H5	false	H9_ESC_2	FGF4-Hs00173564_m1	UNKNOWN	FAM	NFQ-MGB				1	0.903579	1.10671	34.3682	34.4038	0.0784933		24.4267	0.0912532	0.052685	0	true	0.0559964	true	3	31	Amp		0.89941	N	N
90	H6	false	H9_ESC_2	KLF4-Hs00358836_m1	UNKNOWN	FAM	NFQ-MGB				1	0.915101	1.09278	32.403	32.3304	0.0648846		22.3533	0.0798495	0.0461012	0	true	0.688495	true	3	25	Amp		0.974372	N	N
91	H7	false	H9_ESC_2	LIN28A-Hs00702808_s1	UNKNOWN	FAM	NFQ-MGB				1	0.904567	1.1055	23.0256	22.9365	0.0773479		12.9593	0.0902698	0.0521173	0	true	0.665788	true	3	16	Amp		0.939592	N	N
92	H8	false	H9_ESC_2	ZFP42-Hs01938187_s1	UNKNOWN	FAM	NFQ-MGB				1	0.892493	1.12046	26.4257	26.3365	0.0911723		16.3594	0.102364	0.0590997	0	true	0.895393	true	3	19	Amp		0.974171	N	N
93	H9	false	H9_ESC_2	FGF4-Hs00173564_m1	UNKNOWN	FAM	NFQ-MGB				1	0.903579	1.10671	34.4938	34.4038	0.0784933		24.4267	0.0912532	0.052685	0	true	0.0559964	true	3	30	Amp		0.905844	N	N
94	H10	false	H9_ESC_2	KLF4-Hs00358836_m1	UNKNOWN	FAM	NFQ-MGB				1	0.915101	1.09278	32.278	32.3304	0.0648846		22.3533	0.0798495	0.0461012	0	true	0.688495	true	3	24	Amp		0.969008	N	N
95	H11	false	H9_ESC_2	LIN28A-Hs00702808_s1	UNKNOWN	FAM	NFQ-MGB				1	0.904567	1.1055	22.8967	22.9365	0.0773479		12.9593	0.0902698	0.0521173	0	true	0.665788	true	3	15	Amp		0.972314	N	N
96	H12	false	H9_ESC_2	ZFP42-Hs01938187_s1	UNKNOWN	FAM	NFQ-MGB				1	0.892493	1.12046	26.2434	26.3365	0.0911723		16.3594	0.102364	0.0590997	0	true	0.895393	true	3	19	Amp		0.972458	Y	N
Analysis Type	Singleplex
Endogenous Control	18S-Hs99999901_s1
RQ Min/Max Confidence Level	95.0
Reference Sample	H9_ESC_2
Block Type	96-Well 0.2-mL Block
Chemistry	TAQMAN
Date Created	2024-04-16 17:29:08 PM EDT
Experiment File Name	D:\Users\Cotney Lab\Desktop\Rachel\H9-ESC-3_TaqMan_Rachel.eds
Experiment Name	H9-ESC-3_TaqMan_Rachel
Experiment Run End Time	2024-04-16 17:22:34 PM EDT
Experiment Type	Comparative Cт (ΔΔCт)
Instrument Name	272325340-ChamberlainQS3
Instrument Serial Number	272325340
Instrument Type	QuantStudio™ 3 System
Passive Reference	ROX
Quantification Cycle Method	Ct
Signal Smoothing On	true
Stage/ Cycle where Ct Analysis is performed	Stage2, Step2
Well	Well Position	Omit	Sample Name	Target Name	Task	Reporter	Quencher	Quantity	Quantity Mean	Quantity SD	RQ	RQ Min	RQ Max	CT	Ct Mean	Ct SD	Delta Ct	Delta Ct Mean	Delta Ct SD	Delta Ct SE	Delta Delta Ct	Automatic Ct Threshold	Ct Threshold	Automatic Baseline	Baseline Start	Baseline End	Amp Status	Comments	Cq Conf	THOLDFAIL	NOISE	HIGHSD
1	A1	false	H9_ESC_3	18S-Hs99999901_s1	UNKNOWN	FAM	NFQ-MGB							9.52522	9.64853	0.106934						true	0.48778	true	3	4	Amp		0.939913	N	N	N
2	A2	false	H9_ESC_3	GAPDH-Hs99999905_m1	UNKNOWN	FAM	NFQ-MGB				1	0.887116	1.12725	20.478	20.4937	0.0136527		10.8452	0.107802	0.0622398	0	true	0.377355	true	3	14	Amp		0.971501	N	N	N
3	A3	false	H9_ESC_3	MAP2-Hs0025800_m1	UNKNOWN	FAM	NFQ-MGB				1	0.873425	1.14492	30.0698	30.131	0.0583125		20.4824	0.1218	0.0703214	0	true	0.361419	true	3	24	Amp		0.973941	N	N	N
4	A4	false	H9_ESC_3	DLG4-Hs01555373_m1	UNKNOWN	FAM	NFQ-MGB				1	0.885422	1.1294	27.8019	27.815	0.0236693		18.1665	0.109523	0.0632329	0	true	0.504079	true	3	21	Amp		0.978511	N	N	N
5	A5	false	H9_ESC_3	18S-Hs99999901_s1	UNKNOWN	FAM	NFQ-MGB							9.71578	9.64853	0.106934						true	0.48778	true	3	5	Amp		0.909259	N	N	N
6	A6	false	H9_ESC_3	GAPDH-Hs99999905_m1	UNKNOWN	FAM	NFQ-MGB				1	0.887116	1.12725	20.5003	20.4937	0.0136527		10.8452	0.107802	0.0622398	0	true	0.377355	true	3	14	Amp		0.975532	N	N	N
7	A7	false	H9_ESC_3	MAP2-Hs0025800_m1	UNKNOWN	FAM	NFQ-MGB				1	0.873425	1.14492	30.1859	30.131	0.0583125		20.4824	0.1218	0.0703214	0	true	0.361419	true	3	24	Amp		0.97947	N	N	N
8	A8	false	H9_ESC_3	DLG4-Hs01555373_m1	UNKNOWN	FAM	NFQ-MGB				1	0.885422	1.1294	27.8424	27.815	0.0236693		18.1665	0.109523	0.0632329	0	true	0.504079	true	3	20	Amp		0.981549	N	N	N
9	A9	false	H9_ESC_3	18S-Hs99999901_s1	UNKNOWN	FAM	NFQ-MGB							9.70458	9.64853	0.106934						true	0.48778	true	3	5	Amp		0.897275	N	N	N
10	A10	false	H9_ESC_3	GAPDH-Hs99999905_m1	UNKNOWN	FAM	NFQ-MGB				1	0.887116	1.12725	20.5028	20.4937	0.0136527		10.8452	0.107802	0.0622398	0	true	0.377355	true	3	14	Amp		0.972145	N	N	N
11	A11	false	H9_ESC_3	MAP2-Hs0025800_m1	UNKNOWN	FAM	NFQ-MGB				1	0.873425	1.14492	30.1373	30.131	0.0583125		20.4824	0.1218	0.0703214	0	true	0.361419	true	3	23	Amp		0.982594	N	N	N
12	A12	false	H9_ESC_3	DLG4-Hs01555373_m1	UNKNOWN	FAM	NFQ-MGB				1	0.885422	1.1294	27.8008	27.815	0.0236693		18.1665	0.109523	0.0632329	0	true	0.504079	true	3	19	Amp		0.981177	N	N	N
13	B1	false	H9_ESC_3	NDN-Hs00267349_s1	UNKNOWN	FAM	NFQ-MGB				1	0.883746	1.13155	27.8883	27.9202	0.0306055		18.2716	0.111228	0.0642175	0	true	0.452561	true	3	21	Amp		0.965707	N	N	N
14	B2	false	H9_ESC_3	MAGEL2-Hs00255922_s1	UNKNOWN	FAM	NFQ-MGB				1	0.887884	1.12627	29.4505	29.4548	0.00436484		19.8062	0.107023	0.06179	0	true	0.381105	true	3	23	Amp		0.979251	N	N	N
15	B3	false	H9_ESC_3	MKRN3-Hs00271653_s1	UNKNOWN	FAM	NFQ-MGB				1	0.291548	3.42997	33.8657	34.227	1.10414		24.5785	1.10931	0.640458	0	true	0.0401642	true	3	31	Inconclusive		0.965479	N	N	Y
16	B4	false	H9_ESC_3	SNURF;SNRPN-Hs00243205_m1	UNKNOWN	FAM	NFQ-MGB				1	0.86945	1.15015	22.935	22.8662	0.0664639		13.2177	0.125906	0.0726921	0	true	0.322551	true	3	17	Amp		0.955517	N	N	N
17	B5	false	H9_ESC_3	NDN-Hs00267349_s1	UNKNOWN	FAM	NFQ-MGB				1	0.883746	1.13155	27.9229	27.9202	0.0306055		18.2716	0.111228	0.0642175	0	true	0.452561	true	3	21	Amp		0.961471	N	N	N
18	B6	false	H9_ESC_3	MAGEL2-Hs00255922_s1	UNKNOWN	FAM	NFQ-MGB				1	0.887884	1.12627	29.4547	29.4548	0.00436484		19.8062	0.107023	0.06179	0	true	0.381105	true	3	22	Amp		0.973693	N	N	N
19	B7	false	H9_ESC_3	MKRN3-Hs00271653_s1	UNKNOWN	FAM	NFQ-MGB				1	0.291548	3.42997	35.4666	34.227	1.10414		24.5785	1.10931	0.640458	0	true	0.0401642	true	3	33	Inconclusive		0.88689	N	N	Y
20	B8	false	H9_ESC_3	SNURF;SNRPN-Hs00243205_m1	UNKNOWN	FAM	NFQ-MGB				1	0.86945	1.15015	22.8614	22.8662	0.0664639		13.2177	0.125906	0.0726921	0	true	0.322551	true	3	16	Amp		0.98063	N	N	N
21	B9	false	H9_ESC_3	NDN-Hs00267349_s1	UNKNOWN	FAM	NFQ-MGB				1	0.883746	1.13155	27.9493	27.9202	0.0306055		18.2716	0.111228	0.0642175	0	true	0.452561	true	3	21	Amp		0.986142	N	N	N
22	B10	false	H9_ESC_3	MAGEL2-Hs00255922_s1	UNKNOWN	FAM	NFQ-MGB				1	0.887884	1.12627	29.4592	29.4548	0.00436484		19.8062	0.107023	0.06179	0	true	0.381105	true	3	23	Amp		0.982981	N	N	N
23	B11	false	H9_ESC_3	MKRN3-Hs00271653_s1	UNKNOWN	FAM	NFQ-MGB				1	0.291548	3.42997	33.3488	34.227	1.10414		24.5785	1.10931	0.640458	0	true	0.0401642	true	3	30	Inconclusive		0.946819	N	N	Y
24	B12	false	H9_ESC_3	SNURF;SNRPN-Hs00243205_m1	UNKNOWN	FAM	NFQ-MGB				1	0.86945	1.15015	22.8023	22.8662	0.0664639		13.2177	0.125906	0.0726921	0	true	0.322551	true	3	17	Amp		0.978958	N	N	N
25	C1	false	H9_ESC_3	SNRPN-Hs00909635_m1	UNKNOWN	FAM	NFQ-MGB				1	0.874211	1.14389	30.5478	30.6117	0.0566019		20.9632	0.120991	0.069854	0	true	0.395928	true	3	25	Amp		0.958595	N	N	N
26	C2	false	H9_ESC_3	SNRPN-Hs03454084_m1	UNKNOWN	FAM	NFQ-MGB				1	0.885829	1.12889	26.2512	26.2279	0.0216762		16.5794	0.109109	0.0629942	0	true	0.550415	true	3	19	Amp		0.986289	N	N	N
27	C3	false	H9_ESC_3	SNRPN-Hs03454228_m1	UNKNOWN	FAM	NFQ-MGB				1	0.886717	1.12776	23.9009	23.915	0.0165488		14.2665	0.108207	0.0624735	0	true	0.58645	true	3	16	Amp		0.983235	N	N	N
28	C4	false	H9_ESC_3	SNRPN-Hs01374551_m1	UNKNOWN	FAM	NFQ-MGB				1	0.882625	1.13298	26.3424	26.381	0.0345255		16.7325	0.11237	0.0648767	0	true	0.425993	true	3	20	Amp		0.967102	N	N	N
29	C5	false	H9_ESC_3	SNRPN-Hs00909635_m1	UNKNOWN	FAM	NFQ-MGB				1	0.874211	1.14389	30.6317	30.6117	0.0566019		20.9632	0.120991	0.069854	0	true	0.395928	true	3	24	Amp		0.968467	N	N	N
30	C6	false	H9_ESC_3	SNRPN-Hs03454084_m1	UNKNOWN	FAM	NFQ-MGB				1	0.885829	1.12889	26.2242	26.2279	0.0216762		16.5794	0.109109	0.0629942	0	true	0.550415	true	3	19	Amp		0.97272	N	N	N
31	C7	false	H9_ESC_3	SNRPN-Hs03454228_m1	UNKNOWN	FAM	NFQ-MGB				1	0.886717	1.12776	23.911	23.915	0.0165488		14.2665	0.108207	0.0624735	0	true	0.58645	true	3	17	Amp		0.981483	N	N	N
32	C8	false	H9_ESC_3	SNRPN-Hs01374551_m1	UNKNOWN	FAM	NFQ-MGB				1	0.882625	1.13298	26.409	26.381	0.0345255		16.7325	0.11237	0.0648767	0	true	0.425993	true	3	19	Amp		0.989858	N	N	N
33	C9	false	H9_ESC_3	SNRPN-Hs00909635_m1	UNKNOWN	FAM	NFQ-MGB				1	0.874211	1.14389	30.6556	30.6117	0.0566019		20.9632	0.120991	0.069854	0	true	0.395928	true	3	24	Amp		0.954379	N	N	N
34	C10	false	H9_ESC_3	SNRPN-Hs03454084_m1	UNKNOWN	FAM	NFQ-MGB				1	0.885829	1.12889	26.2083	26.2279	0.0216762		16.5794	0.109109	0.0629942	0	true	0.550415	true	3	19	Amp		0.978592	N	N	N
35	C11	false	H9_ESC_3	SNRPN-Hs03454228_m1	UNKNOWN	FAM	NFQ-MGB				1	0.886717	1.12776	23.9332	23.915	0.0165488		14.2665	0.108207	0.0624735	0	true	0.58645	true	3	16	Amp		0.94032	N	N	N
36	C12	false	H9_ESC_3	SNRPN-Hs01374551_m1	UNKNOWN	FAM	NFQ-MGB				1	0.882625	1.13298	26.3915	26.381	0.0345255		16.7325	0.11237	0.0648767	0	true	0.425993	true	3	19	Amp		0.94417	N	N	N
37	D1	false	H9_ESC_3	IPW-Hs03455409_s1	UNKNOWN	FAM	NFQ-MGB				1	0.883729	1.13157	27.5783	27.5964	0.0306685		17.9479	0.111245	0.0642275	0	true	0.696225	true	3	21	Amp		0.979644	N	N	N
38	D2	false	H9_ESC_3	SNRPN-Hs03454279_m1	UNKNOWN	FAM	NFQ-MGB				1	0.838629	1.19242	31.716	31.589	0.116843		21.9404	0.158389	0.0914461	0	true	0.382231	true	3	25	Amp		0.985941	N	N	N
39	D3	false	H9_ESC_3	UBE3A-Hs00166580_m1	UNKNOWN	FAM	NFQ-MGB				1	0.886647	1.12785	27.5806	27.598	0.01701		17.9495	0.108279	0.0625148	0	true	0.466585	true	3	21	Amp		0.987266	N	N	N
40	D4	false	H9_ESC_3	SNRPN-Hs01372960_m1	UNKNOWN	FAM	NFQ-MGB				1	0.850509	1.17577	33.992	34.0859	0.0990053		24.4374	0.145729	0.0841368	0	true	0.488122	true	3	26	Amp		0.978918	N	N	N
41	D5	false	H9_ESC_3	IPW-Hs03455409_s1	UNKNOWN	FAM	NFQ-MGB				1	0.883729	1.13157	27.6318	27.5964	0.0306685		17.9479	0.111245	0.0642275	0	true	0.696225	true	3	20	Amp		0.96638	N	N	N
42	D6	false	H9_ESC_3	SNRPN-Hs03454279_m1	UNKNOWN	FAM	NFQ-MGB				1	0.838629	1.19242	31.5647	31.589	0.116843		21.9404	0.158389	0.0914461	0	true	0.382231	true	3	26	Amp		0.986347	N	N	N
43	D7	false	H9_ESC_3	UBE3A-Hs00166580_m1	UNKNOWN	FAM	NFQ-MGB				1	0.886647	1.12785	27.5988	27.598	0.01701		17.9495	0.108279	0.0625148	0	true	0.466585	true	3	21	Amp		0.981074	N	N	N
44	D8	false	H9_ESC_3	SNRPN-Hs01372960_m1	UNKNOWN	FAM	NFQ-MGB				1	0.850509	1.17577	34.1893	34.0859	0.0990053		24.4374	0.145729	0.0841368	0	true	0.488122	true	3	27	Amp		0.964071	N	N	N
45	D9	false	H9_ESC_3	IPW-Hs03455409_s1	UNKNOWN	FAM	NFQ-MGB				1	0.883729	1.13157	27.5791	27.5964	0.0306685		17.9479	0.111245	0.0642275	0	true	0.696225	true	3	20	Amp		0.986441	N	N	N
46	D10	false	H9_ESC_3	SNRPN-Hs03454279_m1	UNKNOWN	FAM	NFQ-MGB				1	0.838629	1.19242	31.4862	31.589	0.116843		21.9404	0.158389	0.0914461	0	true	0.382231	true	3	25	Amp		0.964282	N	N	N
47	D11	false	H9_ESC_3	UBE3A-Hs00166580_m1	UNKNOWN	FAM	NFQ-MGB				1	0.886647	1.12785	27.6146	27.598	0.01701		17.9495	0.108279	0.0625148	0	true	0.466585	true	3	21	Amp		0.982631	N	N	N
48	D12	false	H9_ESC_3	SNRPN-Hs01372960_m1	UNKNOWN	FAM	NFQ-MGB				1	0.850509	1.17577	34.0764	34.0859	0.0990053		24.4374	0.145729	0.0841368	0	true	0.488122	true	3	27	Amp		0.965907	N	N	N
49	E1	false	H9_ESC_3	GABRB3-Hs00241459_m1	UNKNOWN	FAM	NFQ-MGB				1	0.879582	1.1369	25.628	25.6074	0.0435918		15.9589	0.115478	0.0666714	0	true	0.408671	true	3	20	Amp		0.971055	N	N	N
50	E2	false	H9_ESC_3	GABRA5-Hs00181291_m1	UNKNOWN	FAM	NFQ-MGB				1	0.86648	1.15409	28.2012	28.1193	0.0721266		18.4708	0.128985	0.0744697	0	true	0.429291	true	3	22	Amp		0.974881	N	N	N
51	E3	false	H9_ESC_3	GABRG3-Hs01115766_m1	UNKNOWN	FAM	NFQ-MGB				1	0.861755	1.16042	35.4663	35.3792	0.080599		25.7307	0.133907	0.0773114	0	true	0.356834	true	3	27	Amp		0.962108	N	N	N
52	E4	false	H9_ESC_3	PWAR5-Hs03453940_s1	UNKNOWN	FAM	NFQ-MGB				1	0.844787	1.18373	25.3018	25.3158	0.107749		15.6673	0.151805	0.0876449	0	true	0.646321	true	3	18	Amp		0.97406	N	N	N
53	E5	false	H9_ESC_3	GABRB3-Hs00241459_m1	UNKNOWN	FAM	NFQ-MGB				1	0.879582	1.1369	25.6369	25.6074	0.0435918		15.9589	0.115478	0.0666714	0	true	0.408671	true	3	20	Amp		0.964627	N	N	N
54	E6	false	H9_ESC_3	GABRA5-Hs00181291_m1	UNKNOWN	FAM	NFQ-MGB				1	0.86648	1.15409	28.0916	28.1193	0.0721266		18.4708	0.128985	0.0744697	0	true	0.429291	true	3	22	Amp		0.981323	N	N	N
55	E7	false	H9_ESC_3	GABRG3-Hs01115766_m1	UNKNOWN	FAM	NFQ-MGB				1	0.861755	1.16042	35.3641	35.3792	0.080599		25.7307	0.133907	0.0773114	0	true	0.356834	true	3	29	Amp		0.944384	N	N	N
56	E8	false	H9_ESC_3	PWAR5-Hs03453940_s1	UNKNOWN	FAM	NFQ-MGB				1	0.844787	1.18373	25.4299	25.3158	0.107749		15.6673	0.151805	0.0876449	0	true	0.646321	true	3	19	Amp		0.957132	N	N	N
57	E9	false	H9_ESC_3	GABRB3-Hs00241459_m1	UNKNOWN	FAM	NFQ-MGB				1	0.879582	1.1369	25.5573	25.6074	0.0435918		15.9589	0.115478	0.0666714	0	true	0.408671	true	3	20	Amp		0.968492	N	N	N
58	E10	false	H9_ESC_3	GABRA5-Hs00181291_m1	UNKNOWN	FAM	NFQ-MGB				1	0.86648	1.15409	28.0652	28.1193	0.0721266		18.4708	0.128985	0.0744697	0	true	0.429291	true	3	22	Amp		0.972087	N	N	N
59	E11	false	H9_ESC_3	GABRG3-Hs01115766_m1	UNKNOWN	FAM	NFQ-MGB				1	0.861755	1.16042	35.3073	35.3792	0.080599		25.7307	0.133907	0.0773114	0	true	0.356834	true	3	29	Amp		0.928272	N	N	N
60	E12	false	H9_ESC_3	PWAR5-Hs03453940_s1	UNKNOWN	FAM	NFQ-MGB				1	0.844787	1.18373	25.2157	25.3158	0.107749		15.6673	0.151805	0.0876449	0	true	0.646321	true	3	19	Amp		0.977361	N	N	N
61	F1	false	H9_ESC_3	HERC2-Hs00190589_m1	UNKNOWN	FAM	NFQ-MGB				1	0.8834	1.13199	26.3421	26.3406	0.0318613		16.6921	0.11158	0.0644208	0	true	0.494749	true	3	20	Amp		0.976836	N	N	N
62	F2	false	H9_ESC_3	CYFIP1-Hs00383168_m1	UNKNOWN	FAM	NFQ-MGB				1	0.882522	1.13312	27.3096	27.2868	0.0348684		17.6383	0.112476	0.0649379	0	true	0.573761	true	3	20	Amp		0.968792	N	N	N
63	F3	false	H9_ESC_3	TUBGCP5-Hs00540690_m1	UNKNOWN	FAM	NFQ-MGB				1	0.886176	1.12844	28.9469	28.9493	0.0198257		19.3008	0.108757	0.0627907	0	true	0.61429	true	3	22	Amp		0.97542	N	N	N
64	F4	false	H9_ESC_3	CHRNA7-Hs01063373_m1	UNKNOWN	FAM	NFQ-MGB				1	0.885809	1.12891	30.6571	30.6729	0.0217802		21.0243	0.10913	0.0630062	0	true	0.684218	true	3	24	Amp		0.966572	N	N	N
65	F5	false	H9_ESC_3	HERC2-Hs00190589_m1	UNKNOWN	FAM	NFQ-MGB				1	0.8834	1.13199	26.308	26.3406	0.0318613		16.6921	0.11158	0.0644208	0	true	0.494749	true	3	19	Amp		0.983565	N	N	N
66	F6	false	H9_ESC_3	CYFIP1-Hs00383168_m1	UNKNOWN	FAM	NFQ-MGB				1	0.882522	1.13312	27.3042	27.2868	0.0348684		17.6383	0.112476	0.0649379	0	true	0.573761	true	3	20	Amp		0.982904	N	N	N
67	F7	false	H9_ESC_3	TUBGCP5-Hs00540690_m1	UNKNOWN	FAM	NFQ-MGB				1	0.886176	1.12844	28.9703	28.9493	0.0198257		19.3008	0.108757	0.0627907	0	true	0.61429	true	3	22	Amp		0.977516	N	N	N
68	F8	false	H9_ESC_3	CHRNA7-Hs01063373_m1	UNKNOWN	FAM	NFQ-MGB				1	0.885809	1.12891	30.6638	30.6729	0.0217802		21.0243	0.10913	0.0630062	0	true	0.684218	true	3	23	Amp		0.972942	N	N	N
69	F9	false	H9_ESC_3	HERC2-Hs00190589_m1	UNKNOWN	FAM	NFQ-MGB				1	0.8834	1.13199	26.3717	26.3406	0.0318613		16.6921	0.11158	0.0644208	0	true	0.494749	true	3	20	Amp		0.977386	N	N	N
70	F10	false	H9_ESC_3	CYFIP1-Hs00383168_m1	UNKNOWN	FAM	NFQ-MGB				1	0.882522	1.13312	27.2467	27.2868	0.0348684		17.6383	0.112476	0.0649379	0	true	0.573761	true	3	20	Amp		0.969991	N	N	N
71	F11	false	H9_ESC_3	TUBGCP5-Hs00540690_m1	UNKNOWN	FAM	NFQ-MGB				1	0.886176	1.12844	28.9308	28.9493	0.0198257		19.3008	0.108757	0.0627907	0	true	0.61429	true	3	22	Amp		0.992125	N	N	N
72	F12	false	H9_ESC_3	CHRNA7-Hs01063373_m1	UNKNOWN	FAM	NFQ-MGB				1	0.885809	1.12891	30.6977	30.6729	0.0217802		21.0243	0.10913	0.0630062	0	true	0.684218	true	3	24	Amp		0.978121	N	N	N
73	G1	false	H9_ESC_3	NANOG-Hs02387400_g1	UNKNOWN	FAM	NFQ-MGB				1	0.885355	1.12949	25	25.0274	0.0239817		15.3789	0.109591	0.0632721	0	true	0.39646	true	3	19	Amp		0.982996	N	N	N
74	G2	false	H9_ESC_3	PAX6-Hs00240871_m1	UNKNOWN	FAM	NFQ-MGB				1	0.759689	1.31633	35.0905	35.3179	0.223056		25.6694	0.247364	0.142815	0	true	0.0531977	true	3	31	Inconclusive		0.923747	N	N	N
75	G3	false	H9_ESC_3	SOX2-Hs00602736_s1	UNKNOWN	FAM	NFQ-MGB				1	0.838835	1.19213	25.3781	25.3826	0.116544		15.7341	0.158169	0.0913188	0	true	0.109009	true	3	20	Amp		0.892372	N	N	N
76	G4	false	H9_ESC_3	POU5F1B-Hs04995079_g1	UNKNOWN	FAM	NFQ-MGB				1	0.828347	1.20722	21.4184	21.4032	0.131502		11.7546	0.169493	0.0978566	0	true	0.341643	true	3	16	Amp		0.840947	N	N	N
77	G5	false	H9_ESC_3	NANOG-Hs02387400_g1	UNKNOWN	FAM	NFQ-MGB				1	0.885355	1.12949	25.0445	25.0274	0.0239817		15.3789	0.109591	0.0632721	0	true	0.39646	true	3	18	Amp		0.975896	N	N	N
78	G6	false	H9_ESC_3	PAX6-Hs00240871_m1	UNKNOWN	FAM	NFQ-MGB				1	0.759689	1.31633	35.5364	35.3179	0.223056		25.6694	0.247364	0.142815	0	true	0.0531977	true	3	31	Inconclusive		0.904624	N	N	N
79	G7	false	H9_ESC_3	SOX2-Hs00602736_s1	UNKNOWN	FAM	NFQ-MGB				1	0.838835	1.19213	25.2683	25.3826	0.116544		15.7341	0.158169	0.0913188	0	true	0.109009	true	3	20	Amp		0.897792	N	N	N
80	G8	false	H9_ESC_3	POU5F1B-Hs04995079_g1	UNKNOWN	FAM	NFQ-MGB				1	0.828347	1.20722	21.5264	21.4032	0.131502		11.7546	0.169493	0.0978566	0	true	0.341643	true	3	16	Amp		0.854448	N	N	N
81	G9	false	H9_ESC_3	NANOG-Hs02387400_g1	UNKNOWN	FAM	NFQ-MGB				1	0.885355	1.12949	25.0378	25.0274	0.0239817		15.3789	0.109591	0.0632721	0	true	0.39646	true	3	19	Amp		0.972152	N	N	N
82	G10	false	H9_ESC_3	PAX6-Hs00240871_m1	UNKNOWN	FAM	NFQ-MGB				1	0.759689	1.31633	35.3268	35.3179	0.223056		25.6694	0.247364	0.142815	0	true	0.0531977	true	3	32	Inconclusive		0.919078	N	N	N
83	G11	false	H9_ESC_3	SOX2-Hs00602736_s1	UNKNOWN	FAM	NFQ-MGB				1	0.838835	1.19213	25.5013	25.3826	0.116544		15.7341	0.158169	0.0913188	0	true	0.109009	true	3	21	Amp		0.886777	N	N	N
84	G12	false	H9_ESC_3	POU5F1B-Hs04995079_g1	UNKNOWN	FAM	NFQ-MGB				1	0.828347	1.20722	21.2647	21.4032	0.131502		11.7546	0.169493	0.0978566	0	true	0.341643	true	3	16	Amp		0.852437	N	N	N
85	H1	false	H9_ESC_3	FGF4-Hs00173564_m1	UNKNOWN	FAM	NFQ-MGB				1	0.687448	1.45465	35.177	34.8675	0.319895		25.2189	0.337295	0.194737	0	true	0.04	true	3	32	Amp		0.8909	Y	N	N
86	H2	false	H9_ESC_3	KLF4-Hs00358836_m1	UNKNOWN	FAM	NFQ-MGB				1	0.846564	1.18125	32.3368	32.2457	0.105068		22.5971	0.149914	0.086553	0	true	0.588475	true	3	25	Amp		0.976402	N	N	N
87	H3	false	H9_ESC_3	LIN28A-Hs00702808_s1	UNKNOWN	FAM	NFQ-MGB				1	0.857464	1.16623	23.0333	23.0417	0.087861		13.3932	0.1384	0.0799052	0	true	0.69481	true	3	15	Amp		0.972813	N	N	N
88	H4	false	H9_ESC_3	ZFP42-Hs01938187_s1	UNKNOWN	FAM	NFQ-MGB				1	0.859031	1.1641	26.3029	26.2876	0.0852494		16.639	0.136757	0.0789566	0	true	0.982936	true	3	19	Amp		0.973104	N	Y	N
89	H5	false	H9_ESC_3	FGF4-Hs00173564_m1	UNKNOWN	FAM	NFQ-MGB				1	0.687448	1.45465	34.5382	34.8675	0.319895		25.2189	0.337295	0.194737	0	true	0.04	true	3	31	Amp		0.897397	Y	N	N
90	H6	false	H9_ESC_3	KLF4-Hs00358836_m1	UNKNOWN	FAM	NFQ-MGB				1	0.846564	1.18125	32.2695	32.2457	0.105068		22.5971	0.149914	0.086553	0	true	0.588475	true	3	25	Amp		0.978919	N	N	N
91	H7	false	H9_ESC_3	LIN28A-Hs00702808_s1	UNKNOWN	FAM	NFQ-MGB				1	0.857464	1.16623	23.1335	23.0417	0.087861		13.3932	0.1384	0.0799052	0	true	0.69481	true	3	16	Amp		0.967351	N	N	N
92	H8	false	H9_ESC_3	ZFP42-Hs01938187_s1	UNKNOWN	FAM	NFQ-MGB				1	0.859031	1.1641	26.3641	26.2876	0.0852494		16.639	0.136757	0.0789566	0	true	0.982936	true	3	19	Amp		0.97034	N	Y	N
93	H9	false	H9_ESC_3	FGF4-Hs00173564_m1	UNKNOWN	FAM	NFQ-MGB				1	0.687448	1.45465	34.8872	34.8675	0.319895		25.2189	0.337295	0.194737	0	true	0.04	true	3	32	Amp		0.872772	Y	N	N
94	H10	false	H9_ESC_3	KLF4-Hs00358836_m1	UNKNOWN	FAM	NFQ-MGB				1	0.846564	1.18125	32.1308	32.2457	0.105068		22.5971	0.149914	0.086553	0	true	0.588475	true	3	25	Amp		0.977445	N	N	N
95	H11	false	H9_ESC_3	LIN28A-Hs00702808_s1	UNKNOWN	FAM	NFQ-MGB				1	0.857464	1.16623	22.9584	23.0417	0.087861		13.3932	0.1384	0.0799052	0	true	0.69481	true	3	15	Amp		0.976621	N	N	N
96	H12	false	H9_ESC_3	ZFP42-Hs01938187_s1	UNKNOWN	FAM	NFQ-MGB				1	0.859031	1.1641	26.1957	26.2876	0.0852494		16.639	0.136757	0.0789566	0	true	0.982936	true	3	18	Amp		0.972261	N	N	N
Analysis Type	Singleplex
Endogenous Control	18S-Hs99999901_s1
RQ Min/Max Confidence Level	95.0
Reference Sample	H9_ESC_3
Block Type	96-Well 0.2-mL Block
Chemistry	TAQMAN
Date Created	2024-04-17 12:07:59 PM EDT
Experiment File Name	D:\Users\Cotney Lab\Desktop\Rachel\H9-PWS2-ESC-1_TaqMan_Rachel.eds
Experiment Name	H9-PWS2-ESC-1_TaqMan_Rachel
Experiment Run End Time	2024-04-17 12:03:55 PM EDT
Experiment Type	Comparative Cт (ΔΔCт)
Instrument Name	272325340-ChamberlainQS3
Instrument Serial Number	272325340
Instrument Type	QuantStudio™ 3 System
Passive Reference	ROX
Quantification Cycle Method	Ct
Signal Smoothing On	true
Stage/ Cycle where Ct Analysis is performed	Stage2, Step2
Well	Well Position	Omit	Sample Name	Target Name	Task	Reporter	Quencher	Quantity	Quantity Mean	Quantity SD	RQ	RQ Min	RQ Max	CT	Ct Mean	Ct SD	Delta Ct	Delta Ct Mean	Delta Ct SD	Delta Ct SE	Delta Delta Ct	Automatic Ct Threshold	Ct Threshold	Automatic Baseline	Baseline Start	Baseline End	Amp Status	Comments	Cq Conf	CQCONF	EXPFAIL	THOLDFAIL	HIGHSD	OUTLIERRG	NOISE	NOAMP
1	A1	false	H9_PWS2_ESC_1	18S-Hs99999901_s1	UNKNOWN	FAM	NFQ-MGB							9.38851	9.47425	0.0775426						true	0.500165	true	3	4	Amp		0.90757	N	N	N	N	N	N	N
2	A2	false	H9_PWS2_ESC_1	GAPDH-Hs99999905_m1	UNKNOWN	FAM	NFQ-MGB				1	0.916668	1.09091	20.4962	20.4837	0.0109309		11.0095	0.0783093	0.0452119	0	true	0.389097	true	3	13	Amp		0.966155	N	N	N	N	N	N	N
3	A3	false	H9_PWS2_ESC_1	MAP2-Hs0025800_m1	UNKNOWN	FAM	NFQ-MGB				1	0.907473	1.10196	30.3759	30.4181	0.0402854		20.9438	0.0873829	0.0504505	0	true	0.443881	true	3	24	Amp		0.971416	N	N	N	N	N	N	N
4	A4	false	H9_PWS2_ESC_1	DLG4-Hs01555373_m1	UNKNOWN	FAM	NFQ-MGB				1	0.913776	1.09436	27.6879	27.6606	0.0239381		18.1863	0.0811535	0.046854	0	true	0.490526	true	3	21	Amp		0.97273	N	N	N	N	N	N	N
5	A5	false	H9_PWS2_ESC_1	18S-Hs99999901_s1	UNKNOWN	FAM	NFQ-MGB							9.49474	9.47425	0.0775426						true	0.500165	true	3	4	Amp		0.913761	N	N	N	N	N	N	N
6	A6	false	H9_PWS2_ESC_1	GAPDH-Hs99999905_m1	UNKNOWN	FAM	NFQ-MGB				1	0.916668	1.09091	20.4758	20.4837	0.0109309		11.0095	0.0783093	0.0452119	0	true	0.389097	true	3	14	Amp		0.970619	N	N	N	N	N	N	N
7	A7	false	H9_PWS2_ESC_1	MAP2-Hs0025800_m1	UNKNOWN	FAM	NFQ-MGB				1	0.907473	1.10196	30.4221	30.4181	0.0402854		20.9438	0.0873829	0.0504505	0	true	0.443881	true	3	24	Amp		0.977842	N	N	N	N	N	N	N
8	A8	false	H9_PWS2_ESC_1	DLG4-Hs01555373_m1	UNKNOWN	FAM	NFQ-MGB				1	0.913776	1.09436	27.6506	27.6606	0.0239381		18.1863	0.0811535	0.046854	0	true	0.490526	true	3	21	Amp		0.972059	N	N	N	N	N	N	N
9	A9	false	H9_PWS2_ESC_1	18S-Hs99999901_s1	UNKNOWN	FAM	NFQ-MGB							9.53949	9.47425	0.0775426						true	0.500165	true	3	5	Amp		0.944866	N	N	N	N	N	N	N
10	A10	false	H9_PWS2_ESC_1	GAPDH-Hs99999905_m1	UNKNOWN	FAM	NFQ-MGB				1	0.916668	1.09091	20.4792	20.4837	0.0109309		11.0095	0.0783093	0.0452119	0	true	0.389097	true	3	14	Amp		0.969748	N	N	N	N	N	N	N
11	A11	false	H9_PWS2_ESC_1	MAP2-Hs0025800_m1	UNKNOWN	FAM	NFQ-MGB				1	0.907473	1.10196	30.4562	30.4181	0.0402854		20.9438	0.0873829	0.0504505	0	true	0.443881	true	3	24	Amp		0.970645	N	N	N	N	N	N	N
12	A12	false	H9_PWS2_ESC_1	DLG4-Hs01555373_m1	UNKNOWN	FAM	NFQ-MGB				1	0.913776	1.09436	27.6432	27.6606	0.0239381		18.1863	0.0811535	0.046854	0	true	0.490526	true	3	21	Amp		0.971252	N	N	N	N	N	N	N
13	B1	false	H9_PWS2_ESC_1	NDN-Hs00267349_s1	UNKNOWN	FAM	NFQ-MGB							Undetermined								true	0.2	true	3	39	No Amp		0	Y	Y	Y	N	N	N	Y
14	B2	false	H9_PWS2_ESC_1	MAGEL2-Hs00255922_s1	UNKNOWN	FAM	NFQ-MGB							Undetermined								true	0.2	true	3	39	No Amp		0	Y	Y	Y	N	N	N	N
15	B3	false	H9_PWS2_ESC_1	MKRN3-Hs00271653_s1	UNKNOWN	FAM	NFQ-MGB							Undetermined								true	0.2	true	3	39	Amp		0	Y	Y	Y	N	N	N	Y
16	B4	false	H9_PWS2_ESC_1	SNURF;SNRPN-Hs00243205_m1	UNKNOWN	FAM	NFQ-MGB				1	0.445806	2.24313	36.7687	37.1322	0.514046		27.6579	0.519862	0.366232	0	true	0.04	true	3	34	Inconclusive		0.782038	Y	N	Y	Y	N	N	N
17	B5	false	H9_PWS2_ESC_1	NDN-Hs00267349_s1	UNKNOWN	FAM	NFQ-MGB							Undetermined								true	0.2	true	3	39	No Amp		0	Y	Y	Y	N	N	N	N
18	B6	false	H9_PWS2_ESC_1	MAGEL2-Hs00255922_s1	UNKNOWN	FAM	NFQ-MGB							Undetermined								true	0.2	true	3	39	No Amp		0	Y	Y	Y	N	N	N	N
19	B7	false	H9_PWS2_ESC_1	MKRN3-Hs00271653_s1	UNKNOWN	FAM	NFQ-MGB							Undetermined								true	0.2	true	3	39	No Amp		0	Y	Y	Y	N	N	N	N
20	B8	false	H9_PWS2_ESC_1	SNURF;SNRPN-Hs00243205_m1	UNKNOWN	FAM	NFQ-MGB				1	0.445806	2.24313	37.4957	37.1322	0.514046		27.6579	0.519862	0.366232	0	true	0.04	true	3	34	Inconclusive		0.545419	Y	N	Y	Y	N	N	N
21	B9	false	H9_PWS2_ESC_1	NDN-Hs00267349_s1	UNKNOWN	FAM	NFQ-MGB							Undetermined								true	0.2	true	3	39	No Amp		0	Y	Y	Y	N	N	N	Y
22	B10	false	H9_PWS2_ESC_1	MAGEL2-Hs00255922_s1	UNKNOWN	FAM	NFQ-MGB							Undetermined								true	0.2	true	3	39	No Amp		0	Y	Y	Y	N	N	N	Y
23	B11	false	H9_PWS2_ESC_1	MKRN3-Hs00271653_s1	UNKNOWN	FAM	NFQ-MGB							Undetermined								true	0.2	true	3	39	No Amp		0	Y	Y	Y	N	N	N	Y
24	B12	false	H9_PWS2_ESC_1	SNURF;SNRPN-Hs00243205_m1	UNKNOWN	FAM	NFQ-MGB							Undetermined	37.1322	0.514046						true	0.04	true	3	39	No Amp		0	Y	Y	Y	N	N	N	N
25	C1	false	H9_PWS2_ESC_1	SNRPN-Hs00909635_m1	UNKNOWN	FAM	NFQ-MGB							Undetermined								true	0.2	true	3	28	No Amp		0	Y	N	Y	N	N	N	Y
26	C2	false	H9_PWS2_ESC_1	SNRPN-Hs03454084_m1	UNKNOWN	FAM	NFQ-MGB							Undetermined								true	0.2	true	3	39	No Amp		0	Y	Y	Y	N	N	N	N
27	C3	false	H9_PWS2_ESC_1	SNRPN-Hs03454228_m1	UNKNOWN	FAM	NFQ-MGB				1			36.1278	36.1278			26.6536			0	true	0.04	true	3	32	Inconclusive		0.828503	N	N	Y	N	N	N	N
28	C4	false	H9_PWS2_ESC_1	SNRPN-Hs01374551_m1	UNKNOWN	FAM	NFQ-MGB							Undetermined								true	0.2	true	3	39	No Amp		0	Y	Y	Y	N	N	N	Y
29	C5	false	H9_PWS2_ESC_1	SNRPN-Hs00909635_m1	UNKNOWN	FAM	NFQ-MGB							Undetermined								true	0.2	true	3	39	No Amp		0	Y	Y	Y	N	N	N	N
30	C6	false	H9_PWS2_ESC_1	SNRPN-Hs03454084_m1	UNKNOWN	FAM	NFQ-MGB							Undetermined								true	0.2	true	3	39	No Amp		0	Y	Y	Y	N	N	N	N
31	C7	false	H9_PWS2_ESC_1	SNRPN-Hs03454228_m1	UNKNOWN	FAM	NFQ-MGB							Undetermined	36.1278							true	0.04	true	3	16	No Amp		0	Y	N	Y	N	N	N	Y
32	C8	false	H9_PWS2_ESC_1	SNRPN-Hs01374551_m1	UNKNOWN	FAM	NFQ-MGB							Undetermined								true	0.2	true	3	39	No Amp		0	Y	Y	Y	N	N	N	N
33	C9	false	H9_PWS2_ESC_1	SNRPN-Hs00909635_m1	UNKNOWN	FAM	NFQ-MGB							Undetermined								true	0.2	true	3	39	No Amp		0	Y	Y	Y	N	N	N	N
34	C10	false	H9_PWS2_ESC_1	SNRPN-Hs03454084_m1	UNKNOWN	FAM	NFQ-MGB							Undetermined								true	0.2	true	3	39	No Amp		0	Y	Y	Y	N	N	N	N
35	C11	false	H9_PWS2_ESC_1	SNRPN-Hs03454228_m1	UNKNOWN	FAM	NFQ-MGB							Undetermined	36.1278							true	0.04	true	3	39	No Amp		0	Y	Y	Y	N	N	N	N
36	C12	false	H9_PWS2_ESC_1	SNRPN-Hs01374551_m1	UNKNOWN	FAM	NFQ-MGB							Undetermined								true	0.2	true	3	21	No Amp		0	Y	N	Y	N	N	N	N
37	D1	false	H9_PWS2_ESC_1	IPW-Hs03455409_s1	UNKNOWN	FAM	NFQ-MGB							Undetermined								true	0.2	true	3	39	No Amp		0	Y	Y	Y	N	N	N	Y
38	D2	false	H9_PWS2_ESC_1	SNRPN-Hs03454279_m1	UNKNOWN	FAM	NFQ-MGB							Undetermined								true	0.2	true	3	39	Amp		0	Y	Y	Y	N	N	N	Y
39	D3	false	H9_PWS2_ESC_1	UBE3A-Hs00166580_m1	UNKNOWN	FAM	NFQ-MGB				1	0.881248	1.13475	28.2903	28.3757	0.0832582		18.9015	0.113775	0.0656881	0	true	0.438979	true	3	21	Amp		0.977883	N	N	N	N	N	N	N
40	D4	false	H9_PWS2_ESC_1	SNRPN-Hs01372960_m1	UNKNOWN	FAM	NFQ-MGB							Undetermined								true	0.2	true	3	39	Amp		0	Y	Y	Y	N	N	N	N
41	D5	false	H9_PWS2_ESC_1	IPW-Hs03455409_s1	UNKNOWN	FAM	NFQ-MGB							Undetermined								true	0.2	true	3	28	Amp		0	Y	N	Y	N	N	N	Y
42	D6	false	H9_PWS2_ESC_1	SNRPN-Hs03454279_m1	UNKNOWN	FAM	NFQ-MGB							Undetermined								true	0.2	true	3	39	No Amp		0	Y	Y	Y	N	N	N	Y
43	D7	false	H9_PWS2_ESC_1	UBE3A-Hs00166580_m1	UNKNOWN	FAM	NFQ-MGB				1	0.881248	1.13475	28.3802	28.3757	0.0832582		18.9015	0.113775	0.0656881	0	true	0.438979	true	3	22	Amp		0.970029	N	N	N	N	N	N	N
44	D8	false	H9_PWS2_ESC_1	SNRPN-Hs01372960_m1	UNKNOWN	FAM	NFQ-MGB							Undetermined								true	0.2	true	3	39	No Amp		0	Y	Y	Y	N	N	N	N
45	D9	false	H9_PWS2_ESC_1	IPW-Hs03455409_s1	UNKNOWN	FAM	NFQ-MGB							Undetermined								true	0.2	true	3	39	No Amp		0	Y	Y	Y	N	N	N	N
46	D10	false	H9_PWS2_ESC_1	SNRPN-Hs03454279_m1	UNKNOWN	FAM	NFQ-MGB							Undetermined								true	0.2	true	3	39	No Amp		0	Y	Y	Y	N	N	N	N
47	D11	false	H9_PWS2_ESC_1	UBE3A-Hs00166580_m1	UNKNOWN	FAM	NFQ-MGB				1	0.881248	1.13475	28.4567	28.3757	0.0832582		18.9015	0.113775	0.0656881	0	true	0.438979	true	3	21	Amp		0.970692	N	N	N	N	N	N	N
48	D12	false	H9_PWS2_ESC_1	SNRPN-Hs01372960_m1	UNKNOWN	FAM	NFQ-MGB							Undetermined								true	0.2	true	3	39	No Amp		0	Y	Y	Y	N	N	N	N
49	E1	false	H9_PWS2_ESC_1	GABRB3-Hs00241459_m1	UNKNOWN	FAM	NFQ-MGB				1	0.917307	1.09015	25.9861	25.9835	0.00465464		16.5093	0.0776822	0.0448498	0	true	0.429851	true	3	19	Amp		0.969882	N	N	N	N	N	N	N
50	E2	false	H9_PWS2_ESC_1	GABRA5-Hs00181291_m1	UNKNOWN	FAM	NFQ-MGB				1	0.877192	1.14	29.0284	28.9271	0.0888488		19.4529	0.117928	0.0680857	0	true	0.435709	true	3	23	Amp		0.975685	N	N	N	N	N	N	N
51	E3	false	H9_PWS2_ESC_1	GABRG3-Hs01115766_m1	UNKNOWN	FAM	NFQ-MGB				1	0.70389	1.42068	35.4578	35.1041	0.306362		25.6298	0.316023	0.182456	0	true	0.367463	true	3	29	Amp		0.938382	N	N	N	N	Y	N	N
52	E4	false	H9_PWS2_ESC_1	PWAR5-Hs03453940_s1	UNKNOWN	FAM	NFQ-MGB							Undetermined								true	0.2	true	3	39	No Amp		0	Y	Y	Y	N	N	N	Y
53	E5	false	H9_PWS2_ESC_1	GABRB3-Hs00241459_m1	UNKNOWN	FAM	NFQ-MGB				1	0.917307	1.09015	25.9863	25.9835	0.00465464		16.5093	0.0776822	0.0448498	0	true	0.429851	true	3	20	Amp		0.972246	N	N	N	N	N	N	N
54	E6	false	H9_PWS2_ESC_1	GABRA5-Hs00181291_m1	UNKNOWN	FAM	NFQ-MGB				1	0.877192	1.14	28.8625	28.9271	0.0888488		19.4529	0.117928	0.0680857	0	true	0.435709	true	3	22	Amp		0.970423	N	N	N	N	N	N	N
55	E7	false	H9_PWS2_ESC_1	GABRG3-Hs01115766_m1	UNKNOWN	FAM	NFQ-MGB				1	0.70389	1.42068	34.9209	35.1041	0.306362		25.6298	0.316023	0.182456	0	true	0.367463	true	3	29	Amp		0.942688	N	N	N	N	N	N	N
56	E8	false	H9_PWS2_ESC_1	PWAR5-Hs03453940_s1	UNKNOWN	FAM	NFQ-MGB							Undetermined								true	0.2	true	3	39	No Amp		0	Y	Y	Y	N	N	N	N
57	E9	false	H9_PWS2_ESC_1	GABRB3-Hs00241459_m1	UNKNOWN	FAM	NFQ-MGB				1	0.917307	1.09015	25.9782	25.9835	0.00465464		16.5093	0.0776822	0.0448498	0	true	0.429851	true	3	19	Amp		0.971699	N	N	N	N	N	N	N
58	E10	false	H9_PWS2_ESC_1	GABRA5-Hs00181291_m1	UNKNOWN	FAM	NFQ-MGB				1	0.877192	1.14	28.8904	28.9271	0.0888488		19.4529	0.117928	0.0680857	0	true	0.435709	true	3	22	Amp		0.981215	N	N	N	N	N	N	N
59	E11	false	H9_PWS2_ESC_1	GABRG3-Hs01115766_m1	UNKNOWN	FAM	NFQ-MGB				1	0.70389	1.42068	34.9335	35.1041	0.306362		25.6298	0.316023	0.182456	0	true	0.367463	true	3	29	Amp		0.961623	N	N	N	N	N	N	N
60	E12	false	H9_PWS2_ESC_1	PWAR5-Hs03453940_s1	UNKNOWN	FAM	NFQ-MGB							Undetermined								true	0.2	true	3	35	Amp		0	Y	N	Y	N	N	N	N
61	F1	false	H9_PWS2_ESC_1	HERC2-Hs00190589_m1	UNKNOWN	FAM	NFQ-MGB				1	0.915977	1.09173	26.8673	26.8842	0.015043		17.41	0.0789883	0.0456039	0	true	0.559456	true	3	20	Amp		0.982511	N	N	N	N	N	N	N
62	F2	false	H9_PWS2_ESC_1	CYFIP1-Hs00383168_m1	UNKNOWN	FAM	NFQ-MGB				1	0.909186	1.09989	27.2127	27.2527	0.0364587		17.7784	0.085686	0.0494708	0	true	0.568524	true	3	20	Amp		0.974739	N	N	N	N	N	N	N
63	F3	false	H9_PWS2_ESC_1	TUBGCP5-Hs00540690_m1	UNKNOWN	FAM	NFQ-MGB				1	0.885685	1.12907	28.6943	28.7449	0.0769666		19.2706	0.109255	0.0630785	0	true	0.565027	true	3	22	Amp		0.980571	N	N	N	N	N	N	N
64	F4	false	H9_PWS2_ESC_1	CHRNA7-Hs01063373_m1	UNKNOWN	FAM	NFQ-MGB				1	0.897227	1.11455	31.8623	31.9219	0.0592744		22.4477	0.0976028	0.056351	0	true	0.696443	true	3	24	Amp		0.977521	N	N	N	N	N	N	N
65	F5	false	H9_PWS2_ESC_1	HERC2-Hs00190589_m1	UNKNOWN	FAM	NFQ-MGB				1	0.915977	1.09173	26.896	26.8842	0.015043		17.41	0.0789883	0.0456039	0	true	0.559456	true	3	20	Amp		0.984267	N	N	N	N	N	N	N
66	F6	false	H9_PWS2_ESC_1	CYFIP1-Hs00383168_m1	UNKNOWN	FAM	NFQ-MGB				1	0.909186	1.09989	27.2612	27.2527	0.0364587		17.7784	0.085686	0.0494708	0	true	0.568524	true	3	20	Amp		0.967808	N	N	N	N	N	N	N
67	F7	false	H9_PWS2_ESC_1	TUBGCP5-Hs00540690_m1	UNKNOWN	FAM	NFQ-MGB				1	0.885685	1.12907	28.7069	28.7449	0.0769666		19.2706	0.109255	0.0630785	0	true	0.565027	true	3	22	Amp		0.975332	N	N	N	N	N	N	N
68	F8	false	H9_PWS2_ESC_1	CHRNA7-Hs01063373_m1	UNKNOWN	FAM	NFQ-MGB				1	0.897227	1.11455	31.9225	31.9219	0.0592744		22.4477	0.0976028	0.056351	0	true	0.696443	true	3	25	Amp		0.947912	N	N	N	N	N	N	N
69	F9	false	H9_PWS2_ESC_1	HERC2-Hs00190589_m1	UNKNOWN	FAM	NFQ-MGB				1	0.915977	1.09173	26.8895	26.8842	0.015043		17.41	0.0789883	0.0456039	0	true	0.559456	true	3	20	Amp		0.975908	N	N	N	N	N	N	N
70	F10	false	H9_PWS2_ESC_1	CYFIP1-Hs00383168_m1	UNKNOWN	FAM	NFQ-MGB				1	0.909186	1.09989	27.2841	27.2527	0.0364587		17.7784	0.085686	0.0494708	0	true	0.568524	true	3	21	Amp		0.954859	N	N	N	N	N	N	N
71	F11	false	H9_PWS2_ESC_1	TUBGCP5-Hs00540690_m1	UNKNOWN	FAM	NFQ-MGB				1	0.885685	1.12907	28.8334	28.7449	0.0769666		19.2706	0.109255	0.0630785	0	true	0.565027	true	3	22	Amp		0.92224	N	N	N	N	N	N	N
72	F12	false	H9_PWS2_ESC_1	CHRNA7-Hs01063373_m1	UNKNOWN	FAM	NFQ-MGB				1	0.897227	1.11455	31.9809	31.9219	0.0592744		22.4477	0.0976028	0.056351	0	true	0.696443	true	3	25	Amp		0.964581	N	N	N	N	N	N	N
73	G1	false	H9_PWS2_ESC_1	NANOG-Hs02387400_g1	UNKNOWN	FAM	NFQ-MGB				1	0.910159	1.09871	24.3685	24.4032	0.0341344		14.9289	0.0847232	0.048915	0	true	0.334478	true	3	19	Amp		0.975226	N	N	N	N	N	N	N
74	G2	false	H9_PWS2_ESC_1	PAX6-Hs00240871_m1	UNKNOWN	FAM	NFQ-MGB				1	0.541639	1.84625	33.3347	33.6339	0.546369		24.1596	0.551844	0.318607	0	true	0.0519908	true	3	30	Amp		0.921717	N	N	N	Y	N	N	N
75	G3	false	H9_PWS2_ESC_1	SOX2-Hs00602736_s1	UNKNOWN	FAM	NFQ-MGB				1	0.866929	1.1535	25.7131	25.8269	0.102491		16.3526	0.12852	0.0742009	0	true	0.115219	true	3	21	Amp		0.935357	N	N	N	N	N	N	N
76	G4	false	H9_PWS2_ESC_1	POU5F1B-Hs04995079_g1	UNKNOWN	FAM	NFQ-MGB				1	0.826879	1.20937	20.9266	21.0148	0.152507		11.5405	0.171089	0.0987782	0	true	0.283372	true	3	15	Amp		0.809817	N	N	N	N	N	N	N
77	G5	false	H9_PWS2_ESC_1	NANOG-Hs02387400_g1	UNKNOWN	FAM	NFQ-MGB				1	0.910159	1.09871	24.4367	24.4032	0.0341344		14.9289	0.0847232	0.048915	0	true	0.334478	true	3	18	Amp		0.969734	N	N	N	N	N	N	N
78	G6	false	H9_PWS2_ESC_1	PAX6-Hs00240871_m1	UNKNOWN	FAM	NFQ-MGB				1	0.541639	1.84625	33.3025	33.6339	0.546369		24.1596	0.551844	0.318607	0	true	0.0519908	true	3	30	Amp		0.956359	N	N	N	Y	N	N	N
79	G7	false	H9_PWS2_ESC_1	SOX2-Hs00602736_s1	UNKNOWN	FAM	NFQ-MGB				1	0.866929	1.1535	25.9121	25.8269	0.102491		16.3526	0.12852	0.0742009	0	true	0.115219	true	3	21	Amp		0.849688	N	N	N	N	N	N	N
80	G8	false	H9_PWS2_ESC_1	POU5F1B-Hs04995079_g1	UNKNOWN	FAM	NFQ-MGB				1	0.826879	1.20937	21.1909	21.0148	0.152507		11.5405	0.171089	0.0987782	0	true	0.283372	true	3	16	Amp		0.771271	Y	N	N	N	N	N	N
81	G9	false	H9_PWS2_ESC_1	NANOG-Hs02387400_g1	UNKNOWN	FAM	NFQ-MGB				1	0.910159	1.09871	24.4044	24.4032	0.0341344		14.9289	0.0847232	0.048915	0	true	0.334478	true	3	19	Amp		0.955046	N	N	N	N	N	N	N
82	G10	false	H9_PWS2_ESC_1	PAX6-Hs00240871_m1	UNKNOWN	FAM	NFQ-MGB				1	0.541639	1.84625	34.2645	33.6339	0.546369		24.1596	0.551844	0.318607	0	true	0.0519908	true	3	31	Amp		0.813957	N	N	N	Y	N	N	N
83	G11	false	H9_PWS2_ESC_1	SOX2-Hs00602736_s1	UNKNOWN	FAM	NFQ-MGB				1	0.866929	1.1535	25.8553	25.8269	0.102491		16.3526	0.12852	0.0742009	0	true	0.115219	true	3	20	Amp		0.884633	N	N	N	N	N	N	N
84	G12	false	H9_PWS2_ESC_1	POU5F1B-Hs04995079_g1	UNKNOWN	FAM	NFQ-MGB				1	0.826879	1.20937	20.9268	21.0148	0.152507		11.5405	0.171089	0.0987782	0	true	0.283372	true	3	16	Amp		0.798985	Y	N	N	N	N	N	N
85	H1	false	H9_PWS2_ESC_1	FGF4-Hs00173564_m1	UNKNOWN	FAM	NFQ-MGB				1	0.863336	1.1583	34.6413	34.7529	0.107141		25.2787	0.132257	0.0763587	0	true	0.04	true	3	31	Amp		0.896816	N	N	Y	N	N	N	N
86	H2	false	H9_PWS2_ESC_1	KLF4-Hs00358836_m1	UNKNOWN	FAM	NFQ-MGB				1	0.83075	1.20373	32.5318	32.5197	0.147776		23.0455	0.166885	0.096351	0	true	0.609831	true	3	25	Amp		0.97282	N	N	N	N	N	N	N
87	H3	false	H9_PWS2_ESC_1	LIN28A-Hs00702808_s1	UNKNOWN	FAM	NFQ-MGB				1	0.904937	1.10505	22.7892	22.7923	0.0454905		13.318	0.0899013	0.0519045	0	true	0.68322	true	3	15	Amp		0.96685	N	N	N	N	N	N	N
88	H4	false	H9_PWS2_ESC_1	ZFP42-Hs01938187_s1	UNKNOWN	FAM	NFQ-MGB				1	0.897932	1.11367	25.9256	25.9133	0.0581033		16.439	0.0968961	0.055943	0	true	0.963147	true	3	19	Amp		0.961974	N	N	N	N	N	Y	N
89	H5	false	H9_PWS2_ESC_1	FGF4-Hs00173564_m1	UNKNOWN	FAM	NFQ-MGB				1	0.863336	1.1583	34.7626	34.7529	0.107141		25.2787	0.132257	0.0763587	0	true	0.04	true	3	32	Amp		0.854725	N	N	Y	N	N	N	N
90	H6	false	H9_PWS2_ESC_1	KLF4-Hs00358836_m1	UNKNOWN	FAM	NFQ-MGB				1	0.83075	1.20373	32.3663	32.5197	0.147776		23.0455	0.166885	0.096351	0	true	0.609831	true	3	24	Amp		0.976257	N	N	N	N	N	N	N
91	H7	false	H9_PWS2_ESC_1	LIN28A-Hs00702808_s1	UNKNOWN	FAM	NFQ-MGB				1	0.904937	1.10505	22.8392	22.7923	0.0454905		13.318	0.0899013	0.0519045	0	true	0.68322	true	3	16	Amp		0.971817	N	N	N	N	N	N	N
92	H8	false	H9_PWS2_ESC_1	ZFP42-Hs01938187_s1	UNKNOWN	FAM	NFQ-MGB				1	0.897932	1.11367	25.9642	25.9133	0.0581033		16.439	0.0968961	0.055943	0	true	0.963147	true	3	18	Amp		0.963904	N	N	N	N	N	Y	N
93	H9	false	H9_PWS2_ESC_1	FGF4-Hs00173564_m1	UNKNOWN	FAM	NFQ-MGB				1	0.863336	1.1583	34.8549	34.7529	0.107141		25.2787	0.132257	0.0763587	0	true	0.04	true	3	32	Amp		0.880699	N	N	Y	N	N	N	N
94	H10	false	H9_PWS2_ESC_1	KLF4-Hs00358836_m1	UNKNOWN	FAM	NFQ-MGB				1	0.83075	1.20373	32.6611	32.5197	0.147776		23.0455	0.166885	0.096351	0	true	0.609831	true	3	25	Amp		0.973208	N	N	N	N	N	N	N
95	H11	false	H9_PWS2_ESC_1	LIN28A-Hs00702808_s1	UNKNOWN	FAM	NFQ-MGB				1	0.904937	1.10505	22.7484	22.7923	0.0454905		13.318	0.0899013	0.0519045	0	true	0.68322	true	3	16	Amp		0.964045	N	N	N	N	N	N	N
96	H12	false	H9_PWS2_ESC_1	ZFP42-Hs01938187_s1	UNKNOWN	FAM	NFQ-MGB				1	0.897932	1.11367	25.85	25.9133	0.0581033		16.439	0.0968961	0.055943	0	true	0.963147	true	3	18	Amp		0.966969	N	N	N	N	N	Y	N
Analysis Type	Singleplex
Endogenous Control	18S-Hs99999901_s1
RQ Min/Max Confidence Level	95.0
Reference Sample	H9_PWS2_ESC_1
Block Type	96-Well 0.2-mL Block
Chemistry	TAQMAN
Date Created	2024-04-17 13:49:42 PM EDT
Experiment File Name	D:\Users\Cotney Lab\Desktop\Rachel\H9-PWS2-ESC-2_TaqMan_Rachel.eds
Experiment Name	H9-PWS2-ESC-2_TaqMan_Rachel
Experiment Run End Time	2024-04-17 13:40:57 PM EDT
Experiment Type	Comparative Cт (ΔΔCт)
Instrument Name	272325340-ChamberlainQS3
Instrument Serial Number	272325340
Instrument Type	QuantStudio™ 3 System
Passive Reference	ROX
Quantification Cycle Method	Ct
Signal Smoothing On	true
Stage/ Cycle where Ct Analysis is performed	Stage2, Step2
Well	Well Position	Omit	Sample Name	Target Name	Task	Reporter	Quencher	Quantity	Quantity Mean	Quantity SD	RQ	RQ Min	RQ Max	CT	Ct Mean	Ct SD	Delta Ct	Delta Ct Mean	Delta Ct SD	Delta Ct SE	Delta Delta Ct	Automatic Ct Threshold	Ct Threshold	Automatic Baseline	Baseline Start	Baseline End	Amp Status	Comments	Cq Conf	CQCONF	EXPFAIL	THOLDFAIL	HIGHSD	NOISE	NOAMP
1	A1	false	H9_PWS2_ESC_2	18S-Hs99999901_s1	UNKNOWN	FAM	NFQ-MGB							9.15817	9.25868	0.0902348						true	0.452648	true	3	4	Amp		0.91682	N	N	N	N	N	N
2	A2	false	H9_PWS2_ESC_2	GAPDH-Hs99999905_m1	UNKNOWN	FAM	NFQ-MGB				1	0.903134	1.10726	20.407	20.4097	0.0163084		11.151	0.0916967	0.0529411	0	true	0.389038	true	3	14	Amp		0.959012	N	N	N	N	N	N
3	A3	false	H9_PWS2_ESC_2	MAP2-Hs0025800_m1	UNKNOWN	FAM	NFQ-MGB				1	0.894397	1.11807	30.2569	30.2698	0.0441259		21.0111	0.100446	0.0579926	0	true	0.367938	true	3	24	Amp		0.971853	N	N	N	N	N	N
4	A4	false	H9_PWS2_ESC_2	DLG4-Hs01555373_m1	UNKNOWN	FAM	NFQ-MGB				1	0.900371	1.11065	27.741	27.7155	0.027915		18.4569	0.094454	0.0545331	0	true	0.503047	true	3	21	Amp		0.968651	N	N	N	N	N	N
5	A5	false	H9_PWS2_ESC_2	18S-Hs99999901_s1	UNKNOWN	FAM	NFQ-MGB							9.33271	9.25868	0.0902348						true	0.452648	true	3	5	Amp		0.926995	N	N	N	N	N	N
6	A6	false	H9_PWS2_ESC_2	GAPDH-Hs99999905_m1	UNKNOWN	FAM	NFQ-MGB				1	0.903134	1.10726	20.4271	20.4097	0.0163084		11.151	0.0916967	0.0529411	0	true	0.389038	true	3	14	Amp		0.969502	N	N	N	N	N	N
7	A7	false	H9_PWS2_ESC_2	MAP2-Hs0025800_m1	UNKNOWN	FAM	NFQ-MGB				1	0.894397	1.11807	30.2336	30.2698	0.0441259		21.0111	0.100446	0.0579926	0	true	0.367938	true	3	24	Amp		0.977867	N	N	N	N	N	N
8	A8	false	H9_PWS2_ESC_2	DLG4-Hs01555373_m1	UNKNOWN	FAM	NFQ-MGB				1	0.900371	1.11065	27.7199	27.7155	0.027915		18.4569	0.094454	0.0545331	0	true	0.503047	true	3	20	Amp		0.976486	N	N	N	N	N	N
9	A9	false	H9_PWS2_ESC_2	18S-Hs99999901_s1	UNKNOWN	FAM	NFQ-MGB							9.28515	9.25868	0.0902348						true	0.452648	true	3	5	Amp		0.906519	N	N	N	N	N	N
10	A10	false	H9_PWS2_ESC_2	GAPDH-Hs99999905_m1	UNKNOWN	FAM	NFQ-MGB				1	0.903134	1.10726	20.3948	20.4097	0.0163084		11.151	0.0916967	0.0529411	0	true	0.389038	true	3	14	Amp		0.967869	N	N	N	N	N	N
11	A11	false	H9_PWS2_ESC_2	MAP2-Hs0025800_m1	UNKNOWN	FAM	NFQ-MGB				1	0.894397	1.11807	30.319	30.2698	0.0441259		21.0111	0.100446	0.0579926	0	true	0.367938	true	3	24	Amp		0.975598	N	N	N	N	N	N
12	A12	false	H9_PWS2_ESC_2	DLG4-Hs01555373_m1	UNKNOWN	FAM	NFQ-MGB				1	0.900371	1.11065	27.6857	27.7155	0.027915		18.4569	0.094454	0.0545331	0	true	0.503047	true	3	20	Amp		0.982089	N	N	N	N	N	N
13	B1	false	H9_PWS2_ESC_2	NDN-Hs00267349_s1	UNKNOWN	FAM	NFQ-MGB							Undetermined								true	0.2	true	3	39	No Amp		0	Y	Y	Y	N	N	Y
14	B2	false	H9_PWS2_ESC_2	MAGEL2-Hs00255922_s1	UNKNOWN	FAM	NFQ-MGB							Undetermined								true	0.2	true	3	39	Inconclusive		0	Y	Y	Y	N	N	Y
15	B3	false	H9_PWS2_ESC_2	MKRN3-Hs00271653_s1	UNKNOWN	FAM	NFQ-MGB							Undetermined								true	0.2	true	3	23	Inconclusive		0	Y	N	Y	N	N	N
16	B4	false	H9_PWS2_ESC_2	SNURF;SNRPN-Hs00243205_m1	UNKNOWN	FAM	NFQ-MGB							Undetermined								true	0.2	true	3	39	Amp		0	Y	Y	Y	N	N	Y
17	B5	false	H9_PWS2_ESC_2	NDN-Hs00267349_s1	UNKNOWN	FAM	NFQ-MGB							Undetermined								true	0.2	true	3	39	No Amp		0	Y	Y	Y	N	N	N
18	B6	false	H9_PWS2_ESC_2	MAGEL2-Hs00255922_s1	UNKNOWN	FAM	NFQ-MGB							Undetermined								true	0.2	true	3	39	No Amp		0	Y	Y	Y	N	N	Y
19	B7	false	H9_PWS2_ESC_2	MKRN3-Hs00271653_s1	UNKNOWN	FAM	NFQ-MGB							Undetermined								true	0.2	true	3	39	Inconclusive		0	Y	Y	Y	N	N	Y
20	B8	false	H9_PWS2_ESC_2	SNURF;SNRPN-Hs00243205_m1	UNKNOWN	FAM	NFQ-MGB							Undetermined								true	0.2	true	3	39	No Amp		0	Y	Y	Y	N	N	Y
21	B9	false	H9_PWS2_ESC_2	NDN-Hs00267349_s1	UNKNOWN	FAM	NFQ-MGB							Undetermined								true	0.2	true	3	39	No Amp		0	Y	Y	Y	N	N	Y
22	B10	false	H9_PWS2_ESC_2	MAGEL2-Hs00255922_s1	UNKNOWN	FAM	NFQ-MGB							Undetermined								true	0.2	true	3	39	No Amp		0	Y	Y	Y	N	N	Y
23	B11	false	H9_PWS2_ESC_2	MKRN3-Hs00271653_s1	UNKNOWN	FAM	NFQ-MGB							Undetermined								true	0.2	true	3	39	No Amp		0	Y	Y	Y	N	N	Y
24	B12	false	H9_PWS2_ESC_2	SNURF;SNRPN-Hs00243205_m1	UNKNOWN	FAM	NFQ-MGB							Undetermined								true	0.2	true	3	39	No Amp		0	Y	Y	Y	N	N	N
25	C1	false	H9_PWS2_ESC_2	SNRPN-Hs00909635_m1	UNKNOWN	FAM	NFQ-MGB							Undetermined								true	0.2	true	3	35	Inconclusive		0	Y	N	Y	N	N	N
26	C2	false	H9_PWS2_ESC_2	SNRPN-Hs03454084_m1	UNKNOWN	FAM	NFQ-MGB							Undetermined								true	0.2	true	3	39	No Amp		0	Y	Y	Y	N	N	Y
27	C3	false	H9_PWS2_ESC_2	SNRPN-Hs03454228_m1	UNKNOWN	FAM	NFQ-MGB							Undetermined								true	0.2	true	3	39	No Amp		0	Y	Y	Y	N	N	Y
28	C4	false	H9_PWS2_ESC_2	SNRPN-Hs01374551_m1	UNKNOWN	FAM	NFQ-MGB							Undetermined								true	0.2	true	3	11	No Amp		0	Y	N	Y	N	N	N
29	C5	false	H9_PWS2_ESC_2	SNRPN-Hs00909635_m1	UNKNOWN	FAM	NFQ-MGB							Undetermined								true	0.2	true	3	39	No Amp		0	Y	Y	Y	N	N	N
30	C6	false	H9_PWS2_ESC_2	SNRPN-Hs03454084_m1	UNKNOWN	FAM	NFQ-MGB							Undetermined								true	0.2	true	3	26	No Amp		0	Y	N	Y	N	N	Y
31	C7	false	H9_PWS2_ESC_2	SNRPN-Hs03454228_m1	UNKNOWN	FAM	NFQ-MGB							Undetermined								true	0.2	true	3	39	No Amp		0	Y	Y	Y	N	N	N
32	C8	false	H9_PWS2_ESC_2	SNRPN-Hs01374551_m1	UNKNOWN	FAM	NFQ-MGB							Undetermined								true	0.2	true	3	39	No Amp		0	Y	Y	Y	N	N	N
33	C9	false	H9_PWS2_ESC_2	SNRPN-Hs00909635_m1	UNKNOWN	FAM	NFQ-MGB							Undetermined								true	0.2	true	3	39	No Amp		0	Y	Y	Y	N	N	N
34	C10	false	H9_PWS2_ESC_2	SNRPN-Hs03454084_m1	UNKNOWN	FAM	NFQ-MGB							Undetermined								true	0.2	true	3	39	No Amp		0	Y	Y	Y	N	N	N
35	C11	false	H9_PWS2_ESC_2	SNRPN-Hs03454228_m1	UNKNOWN	FAM	NFQ-MGB							Undetermined								true	0.2	true	3	39	No Amp		0	Y	Y	Y	N	N	N
36	C12	false	H9_PWS2_ESC_2	SNRPN-Hs01374551_m1	UNKNOWN	FAM	NFQ-MGB							Undetermined								true	0.2	true	3	39	No Amp		0	Y	Y	Y	N	N	N
37	D1	false	H9_PWS2_ESC_2	IPW-Hs03455409_s1	UNKNOWN	FAM	NFQ-MGB							Undetermined								true	0.2	true	3	39	No Amp		0	Y	Y	Y	N	N	Y
38	D2	false	H9_PWS2_ESC_2	SNRPN-Hs03454279_m1	UNKNOWN	FAM	NFQ-MGB							Undetermined	23.5762							true	0.04	true	3	39	Amp		0	Y	Y	Y	N	N	Y
39	D3	false	H9_PWS2_ESC_2	UBE3A-Hs00166580_m1	UNKNOWN	FAM	NFQ-MGB				1	0.887164	1.12719	28.3139	28.3819	0.058894		19.1232	0.107754	0.0622115	0	true	0.44123	true	3	22	Amp		0.982222	N	N	N	N	N	N
40	D4	false	H9_PWS2_ESC_2	SNRPN-Hs01372960_m1	UNKNOWN	FAM	NFQ-MGB							Undetermined								true	0.2	true	3	39	No Amp		0	Y	Y	Y	N	N	N
41	D5	false	H9_PWS2_ESC_2	IPW-Hs03455409_s1	UNKNOWN	FAM	NFQ-MGB							Undetermined								true	0.2	true	3	13	No Amp		0	Y	N	Y	N	N	N
42	D6	false	H9_PWS2_ESC_2	SNRPN-Hs03454279_m1	UNKNOWN	FAM	NFQ-MGB				1			23.5762	23.5762			14.3175			0	true	0.04	true	3	12	Amp		0.167593	Y	N	Y	N	N	N
43	D7	false	H9_PWS2_ESC_2	UBE3A-Hs00166580_m1	UNKNOWN	FAM	NFQ-MGB				1	0.887164	1.12719	28.4142	28.3819	0.058894		19.1232	0.107754	0.0622115	0	true	0.44123	true	3	22	Amp		0.976574	N	N	N	N	N	N
44	D8	false	H9_PWS2_ESC_2	SNRPN-Hs01372960_m1	UNKNOWN	FAM	NFQ-MGB							Undetermined								true	0.2	true	3	39	No Amp		0	Y	Y	Y	N	N	N
45	D9	false	H9_PWS2_ESC_2	IPW-Hs03455409_s1	UNKNOWN	FAM	NFQ-MGB							Undetermined								true	0.2	true	3	39	No Amp		0	Y	Y	Y	N	N	N
46	D10	false	H9_PWS2_ESC_2	SNRPN-Hs03454279_m1	UNKNOWN	FAM	NFQ-MGB							Undetermined	23.5762							true	0.04	true	3	39	Amp		0	Y	Y	Y	N	N	Y
47	D11	false	H9_PWS2_ESC_2	UBE3A-Hs00166580_m1	UNKNOWN	FAM	NFQ-MGB				1	0.887164	1.12719	28.4175	28.3819	0.058894		19.1232	0.107754	0.0622115	0	true	0.44123	true	3	22	Amp		0.976362	N	N	N	N	N	N
48	D12	false	H9_PWS2_ESC_2	SNRPN-Hs01372960_m1	UNKNOWN	FAM	NFQ-MGB							Undetermined								true	0.2	true	3	39	No Amp		0	Y	Y	Y	N	N	Y
49	E1	false	H9_PWS2_ESC_2	GABRB3-Hs00241459_m1	UNKNOWN	FAM	NFQ-MGB				1	0.902744	1.10773	26.4222	26.4261	0.0183662		17.1674	0.0920849	0.0531653	0	true	0.45053	true	3	20	Amp		0.969382	N	N	N	N	N	N
50	E2	false	H9_PWS2_ESC_2	GABRA5-Hs00181291_m1	UNKNOWN	FAM	NFQ-MGB				1	0.895001	1.11732	29.1793	29.1352	0.0427244		19.8765	0.0998383	0.0576417	0	true	0.452814	true	3	22	Amp		0.985411	N	N	N	N	N	N
51	E3	false	H9_PWS2_ESC_2	GABRG3-Hs01115766_m1	UNKNOWN	FAM	NFQ-MGB				1	0.637102	1.56961	35.5824	35.4273	0.395585		26.1686	0.405746	0.234258	0	true	0.297725	true	3	29	Amp		0.948305	N	N	N	N	N	N
52	E4	false	H9_PWS2_ESC_2	PWAR5-Hs03453940_s1	UNKNOWN	FAM	NFQ-MGB							Undetermined								true	0.2	true	3	39	Amp		0	Y	Y	Y	N	N	Y
53	E5	false	H9_PWS2_ESC_2	GABRB3-Hs00241459_m1	UNKNOWN	FAM	NFQ-MGB				1	0.902744	1.10773	26.4461	26.4261	0.0183662		17.1674	0.0920849	0.0531653	0	true	0.45053	true	3	20	Amp		0.979855	N	N	N	N	N	N
54	E6	false	H9_PWS2_ESC_2	GABRA5-Hs00181291_m1	UNKNOWN	FAM	NFQ-MGB				1	0.895001	1.11732	29.094	29.1352	0.0427244		19.8765	0.0998383	0.0576417	0	true	0.452814	true	3	22	Amp		0.969859	N	N	N	N	N	N
55	E7	false	H9_PWS2_ESC_2	GABRG3-Hs01115766_m1	UNKNOWN	FAM	NFQ-MGB				1	0.637102	1.56961	35.7219	35.4273	0.395585		26.1686	0.405746	0.234258	0	true	0.297725	true	3	29	Amp		0.94192	N	N	N	N	N	N
56	E8	false	H9_PWS2_ESC_2	PWAR5-Hs03453940_s1	UNKNOWN	FAM	NFQ-MGB							Undetermined								true	0.2	true	3	25	No Amp		0	Y	N	Y	N	N	N
57	E9	false	H9_PWS2_ESC_2	GABRB3-Hs00241459_m1	UNKNOWN	FAM	NFQ-MGB				1	0.902744	1.10773	26.41	26.4261	0.0183662		17.1674	0.0920849	0.0531653	0	true	0.45053	true	3	20	Amp		0.976191	N	N	N	N	N	N
58	E10	false	H9_PWS2_ESC_2	GABRA5-Hs00181291_m1	UNKNOWN	FAM	NFQ-MGB				1	0.895001	1.11732	29.1322	29.1352	0.0427244		19.8765	0.0998383	0.0576417	0	true	0.452814	true	3	23	Amp		0.96287	N	N	N	N	N	N
59	E11	false	H9_PWS2_ESC_2	GABRG3-Hs01115766_m1	UNKNOWN	FAM	NFQ-MGB				1	0.637102	1.56961	34.9777	35.4273	0.395585		26.1686	0.405746	0.234258	0	true	0.297725	true	3	29	Amp		0.954217	N	N	N	N	N	N
60	E12	false	H9_PWS2_ESC_2	PWAR5-Hs03453940_s1	UNKNOWN	FAM	NFQ-MGB							Undetermined								true	0.2	true	3	35	No Amp		0	Y	N	Y	N	N	Y
61	F1	false	H9_PWS2_ESC_2	HERC2-Hs00190589_m1	UNKNOWN	FAM	NFQ-MGB				1	0.900797	1.11013	27.2261	27.2554	0.0264405		17.9967	0.0940288	0.0542876	0	true	0.556314	true	3	20	Amp		0.983459	N	N	N	N	N	N
62	F2	false	H9_PWS2_ESC_2	CYFIP1-Hs00383168_m1	UNKNOWN	FAM	NFQ-MGB				1	0.885899	1.1288	27.2165	27.146	0.0612116		17.8873	0.109037	0.0629528	0	true	0.587055	true	3	20	Amp		0.968357	N	N	N	N	N	N
63	F3	false	H9_PWS2_ESC_2	TUBGCP5-Hs00540690_m1	UNKNOWN	FAM	NFQ-MGB				1	0.868054	1.152	28.5025	28.4457	0.0898676		19.187	0.127352	0.0735267	0	true	0.573239	true	3	22	Amp		0.978009	N	N	N	N	N	N
64	F4	false	H9_PWS2_ESC_2	CHRNA7-Hs01063373_m1	UNKNOWN	FAM	NFQ-MGB				1	0.873944	1.14424	31.5662	31.594	0.0810138		22.3353	0.121266	0.0700132	0	true	0.691564	true	3	24	Amp		0.968389	N	N	N	N	N	N
65	F5	false	H9_PWS2_ESC_2	HERC2-Hs00190589_m1	UNKNOWN	FAM	NFQ-MGB				1	0.900797	1.11013	27.2626	27.2554	0.0264405		17.9967	0.0940288	0.0542876	0	true	0.556314	true	3	20	Amp		0.977397	N	N	N	N	N	N
66	F6	false	H9_PWS2_ESC_2	CYFIP1-Hs00383168_m1	UNKNOWN	FAM	NFQ-MGB				1	0.885899	1.1288	27.1148	27.146	0.0612116		17.8873	0.109037	0.0629528	0	true	0.587055	true	3	20	Amp		0.976631	N	N	N	N	N	N
67	F7	false	H9_PWS2_ESC_2	TUBGCP5-Hs00540690_m1	UNKNOWN	FAM	NFQ-MGB				1	0.868054	1.152	28.4925	28.4457	0.0898676		19.187	0.127352	0.0735267	0	true	0.573239	true	3	22	Amp		0.971181	N	N	N	N	N	N
68	F8	false	H9_PWS2_ESC_2	CHRNA7-Hs01063373_m1	UNKNOWN	FAM	NFQ-MGB				1	0.873944	1.14424	31.6853	31.594	0.0810138		22.3353	0.121266	0.0700132	0	true	0.691564	true	3	24	Amp		0.975746	N	N	N	N	N	N
69	F9	false	H9_PWS2_ESC_2	HERC2-Hs00190589_m1	UNKNOWN	FAM	NFQ-MGB				1	0.900797	1.11013	27.2775	27.2554	0.0264405		17.9967	0.0940288	0.0542876	0	true	0.556314	true	3	20	Amp		0.97656	N	N	N	N	N	N
70	F10	false	H9_PWS2_ESC_2	CYFIP1-Hs00383168_m1	UNKNOWN	FAM	NFQ-MGB				1	0.885899	1.1288	27.1066	27.146	0.0612116		17.8873	0.109037	0.0629528	0	true	0.587055	true	3	19	Amp		0.985604	N	N	N	N	N	N
71	F11	false	H9_PWS2_ESC_2	TUBGCP5-Hs00540690_m1	UNKNOWN	FAM	NFQ-MGB				1	0.868054	1.152	28.3421	28.4457	0.0898676		19.187	0.127352	0.0735267	0	true	0.573239	true	3	21	Amp		0.9868	N	N	N	N	N	N
72	F12	false	H9_PWS2_ESC_2	CHRNA7-Hs01063373_m1	UNKNOWN	FAM	NFQ-MGB				1	0.873944	1.14424	31.5305	31.594	0.0810138		22.3353	0.121266	0.0700132	0	true	0.691564	true	3	25	Amp		0.972763	N	N	N	N	N	N
73	G1	false	H9_PWS2_ESC_2	NANOG-Hs02387400_g1	UNKNOWN	FAM	NFQ-MGB				1	0.892902	1.11994	24.625	24.6618	0.0474537		15.4032	0.101952	0.0588619	0	true	0.377271	true	3	18	Amp		0.982773	N	N	N	N	N	N
74	G2	false	H9_PWS2_ESC_2	PAX6-Hs00240871_m1	UNKNOWN	FAM	NFQ-MGB				1	0.19384	5.15888	34.9446	35.5324	1.4739		26.2737	1.47666	0.85255	0	true	0.0681767	true	3	31	Amp		0.956803	N	N	N	Y	N	N
75	G3	false	H9_PWS2_ESC_2	SOX2-Hs00602736_s1	UNKNOWN	FAM	NFQ-MGB				1	0.830057	1.20474	25.5048	25.3741	0.141279		16.1154	0.167637	0.0967851	0	true	0.131164	true	3	20	Amp		0.896838	N	N	N	N	N	N
76	G4	false	H9_PWS2_ESC_2	POU5F1B-Hs04995079_g1	UNKNOWN	FAM	NFQ-MGB				1	0.873284	1.1451	21.3015	21.3949	0.0820273		12.1362	0.121946	0.0704055	0	true	0.353691	true	3	14	Amp		0.852059	N	N	N	N	N	N
77	G5	false	H9_PWS2_ESC_2	NANOG-Hs02387400_g1	UNKNOWN	FAM	NFQ-MGB				1	0.892902	1.11994	24.7154	24.6618	0.0474537		15.4032	0.101952	0.0588619	0	true	0.377271	true	3	19	Amp		0.965681	N	N	N	N	N	N
78	G6	false	H9_PWS2_ESC_2	PAX6-Hs00240871_m1	UNKNOWN	FAM	NFQ-MGB				1	0.19384	5.15888	37.2095	35.5324	1.4739		26.2737	1.47666	0.85255	0	true	0.0681767	true	3	33	Inconclusive		0.883492	N	N	N	Y	N	N
79	G7	false	H9_PWS2_ESC_2	SOX2-Hs00602736_s1	UNKNOWN	FAM	NFQ-MGB				1	0.830057	1.20474	25.2242	25.3741	0.141279		16.1154	0.167637	0.0967851	0	true	0.131164	true	3	20	Amp		0.938086	N	N	N	N	N	N
80	G8	false	H9_PWS2_ESC_2	POU5F1B-Hs04995079_g1	UNKNOWN	FAM	NFQ-MGB				1	0.873284	1.1451	21.4284	21.3949	0.0820273		12.1362	0.121946	0.0704055	0	true	0.353691	true	3	15	Amp		0.838602	N	N	N	N	N	N
81	G9	false	H9_PWS2_ESC_2	NANOG-Hs02387400_g1	UNKNOWN	FAM	NFQ-MGB				1	0.892902	1.11994	24.6451	24.6618	0.0474537		15.4032	0.101952	0.0588619	0	true	0.377271	true	3	17	Amp		0.986675	N	N	N	N	N	N
82	G10	false	H9_PWS2_ESC_2	PAX6-Hs00240871_m1	UNKNOWN	FAM	NFQ-MGB				1	0.19384	5.15888	34.4431	35.5324	1.4739		26.2737	1.47666	0.85255	0	true	0.0681767	true	3	31	Amp		0.896139	N	N	N	Y	N	N
83	G11	false	H9_PWS2_ESC_2	SOX2-Hs00602736_s1	UNKNOWN	FAM	NFQ-MGB				1	0.830057	1.20474	25.3934	25.3741	0.141279		16.1154	0.167637	0.0967851	0	true	0.131164	true	3	20	Amp		0.899263	N	N	N	N	N	N
84	G12	false	H9_PWS2_ESC_2	POU5F1B-Hs04995079_g1	UNKNOWN	FAM	NFQ-MGB				1	0.873284	1.1451	21.4549	21.3949	0.0820273		12.1362	0.121946	0.0704055	0	true	0.353691	true	3	15	Amp		0.828256	N	N	N	N	N	N
85	H1	false	H9_PWS2_ESC_2	FGF4-Hs00173564_m1	UNKNOWN	FAM	NFQ-MGB				1	0.819007	1.22099	34.6116	34.4442	0.155399		25.1855	0.179698	0.103748	0	true	0.0441813	true	3	31	Amp		0.916358	N	N	N	N	N	N
86	H2	false	H9_PWS2_ESC_2	KLF4-Hs00358836_m1	UNKNOWN	FAM	NFQ-MGB				1	0.864366	1.15692	32.228	32.1473	0.0952204		22.8886	0.131184	0.0757391	0	true	0.595337	true	3	25	Amp		0.968011	N	N	N	N	N	N
87	H3	false	H9_PWS2_ESC_2	LIN28A-Hs00702808_s1	UNKNOWN	FAM	NFQ-MGB				1	0.83783	1.19356	22.5305	22.588	0.131215		13.3294	0.159247	0.0919413	0	true	0.636744	true	3	14	Amp		0.976261	N	N	N	N	N	N
88	H4	false	H9_PWS2_ESC_2	ZFP42-Hs01938187_s1	UNKNOWN	FAM	NFQ-MGB				1	0.859539	1.16341	25.8252	25.854	0.102053		16.5954	0.136224	0.0786491	0	true	0.950054	true	3	17	Amp		0.988922	N	N	N	N	Y	N
89	H5	false	H9_PWS2_ESC_2	FGF4-Hs00173564_m1	UNKNOWN	FAM	NFQ-MGB				1	0.819007	1.22099	34.3045	34.4442	0.155399		25.1855	0.179698	0.103748	0	true	0.0441813	true	3	31	Amp		0.910753	N	N	N	N	N	N
90	H6	false	H9_PWS2_ESC_2	KLF4-Hs00358836_m1	UNKNOWN	FAM	NFQ-MGB				1	0.864366	1.15692	32.1717	32.1473	0.0952204		22.8886	0.131184	0.0757391	0	true	0.595337	true	3	25	Amp		0.98154	N	N	N	N	N	N
91	H7	false	H9_PWS2_ESC_2	LIN28A-Hs00702808_s1	UNKNOWN	FAM	NFQ-MGB				1	0.83783	1.19356	22.7382	22.588	0.131215		13.3294	0.159247	0.0919413	0	true	0.636744	true	3	16	Amp		0.942193	N	N	N	N	N	N
92	H8	false	H9_PWS2_ESC_2	ZFP42-Hs01938187_s1	UNKNOWN	FAM	NFQ-MGB				1	0.859539	1.16341	25.9674	25.854	0.102053		16.5954	0.136224	0.0786491	0	true	0.950054	true	3	19	Amp		0.972128	N	N	N	N	Y	N
93	H9	false	H9_PWS2_ESC_2	FGF4-Hs00173564_m1	UNKNOWN	FAM	NFQ-MGB				1	0.819007	1.22099	34.4166	34.4442	0.155399		25.1855	0.179698	0.103748	0	true	0.0441813	true	3	31	Amp		0.903448	N	N	N	N	N	N
94	H10	false	H9_PWS2_ESC_2	KLF4-Hs00358836_m1	UNKNOWN	FAM	NFQ-MGB				1	0.864366	1.15692	32.0423	32.1473	0.0952204		22.8886	0.131184	0.0757391	0	true	0.595337	true	3	24	Amp		0.966754	N	N	N	N	N	N
95	H11	false	H9_PWS2_ESC_2	LIN28A-Hs00702808_s1	UNKNOWN	FAM	NFQ-MGB				1	0.83783	1.19356	22.4954	22.588	0.131215		13.3294	0.159247	0.0919413	0	true	0.636744	true	3	15	Amp		0.972919	N	N	N	N	N	N
96	H12	false	H9_PWS2_ESC_2	ZFP42-Hs01938187_s1	UNKNOWN	FAM	NFQ-MGB				1	0.859539	1.16341	25.7695	25.854	0.102053		16.5954	0.136224	0.0786491	0	true	0.950054	true	3	18	Amp		0.973891	N	N	N	N	Y	N
Analysis Type	Singleplex
Endogenous Control	18S-Hs99999901_s1
RQ Min/Max Confidence Level	95.0
Reference Sample	H9_PWS2_ESC_2
Block Type	96-Well 0.2-mL Block
Chemistry	TAQMAN
Date Created	2024-04-17 15:29:59 PM EDT
Experiment File Name	D:\Users\Cotney Lab\Desktop\Rachel\H9-PWS2-ESC-3_TaqMan_Rachel.eds
Experiment Name	H9-PWS2-ESC-3_TaqMan_Rachel
Experiment Run End Time	2024-04-17 15:22:27 PM EDT
Experiment Type	Comparative Cт (ΔΔCт)
Instrument Name	272325340-ChamberlainQS3
Instrument Serial Number	272325340
Instrument Type	QuantStudio™ 3 System
Passive Reference	ROX
Quantification Cycle Method	Ct
Signal Smoothing On	true
Stage/ Cycle where Ct Analysis is performed	Stage2, Step2
Well	Well Position	Omit	Sample Name	Target Name	Task	Reporter	Quencher	Quantity	Quantity Mean	Quantity SD	RQ	RQ Min	RQ Max	CT	Ct Mean	Ct SD	Delta Ct	Delta Ct Mean	Delta Ct SD	Delta Ct SE	Delta Delta Ct	Automatic Ct Threshold	Ct Threshold	Automatic Baseline	Baseline Start	Baseline End	Amp Status	Comments	Cq Conf	CQCONF	EXPFAIL	THOLDFAIL	HIGHSD	NOISE	NOAMP
1	A1	false	H9_PWS2_ESC_3	18S-Hs99999901_s1	UNKNOWN	FAM	NFQ-MGB							9.16828	9.25599	0.0859666						true	0.475332	true	3	4	Amp		0.9517	N	N	N	N	N	N
2	A2	false	H9_PWS2_ESC_3	GAPDH-Hs99999905_m1	UNKNOWN	FAM	NFQ-MGB				1	0.900469	1.11053	20.3032	20.2746	0.0388963		11.0186	0.0943567	0.0544768	0	true	0.372243	true	3	14	Amp		0.965794	N	N	N	N	N	N
3	A3	false	H9_PWS2_ESC_3	MAP2-Hs0025800_m1	UNKNOWN	FAM	NFQ-MGB				1	0.892253	1.12076	30.9778	30.9773	0.0560153		21.7213	0.102606	0.0592396	0	true	0.418051	true	3	24	Amp		0.966875	N	N	N	N	N	N
4	A4	false	H9_PWS2_ESC_3	DLG4-Hs01555373_m1	UNKNOWN	FAM	NFQ-MGB				1	0.90455	1.10552	27.8722	27.8567	0.0275934		18.6007	0.0902865	0.052127	0	true	0.517474	true	3	21	Amp		0.98612	N	N	N	N	N	N
5	A5	false	H9_PWS2_ESC_3	18S-Hs99999901_s1	UNKNOWN	FAM	NFQ-MGB							9.3401	9.25599	0.0859666						true	0.475332	true	3	5	Amp		0.910399	N	N	N	N	N	N
6	A6	false	H9_PWS2_ESC_3	GAPDH-Hs99999905_m1	UNKNOWN	FAM	NFQ-MGB				1	0.900469	1.11053	20.2902	20.2746	0.0388963		11.0186	0.0943567	0.0544768	0	true	0.372243	true	3	14	Amp		0.969007	N	N	N	N	N	N
7	A7	false	H9_PWS2_ESC_3	MAP2-Hs0025800_m1	UNKNOWN	FAM	NFQ-MGB				1	0.892253	1.12076	30.9211	30.9773	0.0560153		21.7213	0.102606	0.0592396	0	true	0.418051	true	3	24	Amp		0.981933	N	N	N	N	N	N
8	A8	false	H9_PWS2_ESC_3	DLG4-Hs01555373_m1	UNKNOWN	FAM	NFQ-MGB				1	0.90455	1.10552	27.8731	27.8567	0.0275934		18.6007	0.0902865	0.052127	0	true	0.517474	true	3	21	Amp		0.984574	N	N	N	N	N	N
9	A9	false	H9_PWS2_ESC_3	18S-Hs99999901_s1	UNKNOWN	FAM	NFQ-MGB							9.2596	9.25599	0.0859666						true	0.475332	true	3	4	Amp		0.921766	N	N	N	N	N	N
10	A10	false	H9_PWS2_ESC_3	GAPDH-Hs99999905_m1	UNKNOWN	FAM	NFQ-MGB				1	0.900469	1.11053	20.2303	20.2746	0.0388963		11.0186	0.0943567	0.0544768	0	true	0.372243	true	3	13	Amp		0.965212	N	N	N	N	N	N
11	A11	false	H9_PWS2_ESC_3	MAP2-Hs0025800_m1	UNKNOWN	FAM	NFQ-MGB				1	0.892253	1.12076	31.0331	30.9773	0.0560153		21.7213	0.102606	0.0592396	0	true	0.418051	true	3	24	Amp		0.97036	N	N	N	N	N	N
12	A12	false	H9_PWS2_ESC_3	DLG4-Hs01555373_m1	UNKNOWN	FAM	NFQ-MGB				1	0.90455	1.10552	27.8248	27.8567	0.0275934		18.6007	0.0902865	0.052127	0	true	0.517474	true	3	21	Amp		0.98072	N	N	N	N	N	N
13	B1	false	H9_PWS2_ESC_3	NDN-Hs00267349_s1	UNKNOWN	FAM	NFQ-MGB							Undetermined								true	0.2	true	3	14	No Amp		0	Y	N	Y	N	N	Y
14	B2	false	H9_PWS2_ESC_3	MAGEL2-Hs00255922_s1	UNKNOWN	FAM	NFQ-MGB							Undetermined								true	0.2	true	3	39	Amp		0	Y	Y	Y	N	N	Y
15	B3	false	H9_PWS2_ESC_3	MKRN3-Hs00271653_s1	UNKNOWN	FAM	NFQ-MGB							Undetermined								true	0.2	true	3	39	Amp		0	Y	Y	Y	N	N	Y
16	B4	false	H9_PWS2_ESC_3	SNURF;SNRPN-Hs00243205_m1	UNKNOWN	FAM	NFQ-MGB							Undetermined	37.5639	1.04719						true	0.04	true	3	29	No Amp		0	Y	N	Y	N	N	Y
17	B5	false	H9_PWS2_ESC_3	NDN-Hs00267349_s1	UNKNOWN	FAM	NFQ-MGB							Undetermined								true	0.2	true	3	39	No Amp		0	Y	Y	Y	N	N	Y
18	B6	false	H9_PWS2_ESC_3	MAGEL2-Hs00255922_s1	UNKNOWN	FAM	NFQ-MGB							Undetermined								true	0.2	true	3	39	No Amp		0	Y	Y	Y	N	N	Y
19	B7	false	H9_PWS2_ESC_3	MKRN3-Hs00271653_s1	UNKNOWN	FAM	NFQ-MGB							Undetermined								true	0.2	true	3	39	Amp		0	Y	Y	Y	N	N	Y
20	B8	false	H9_PWS2_ESC_3	SNURF;SNRPN-Hs00243205_m1	UNKNOWN	FAM	NFQ-MGB				1	0.194545	5.14019	36.8234	37.5639	1.04719		28.3079	1.05072	0.74214	0	true	0.04	true	3	34	Inconclusive		0.750746	Y	N	Y	Y	N	N
21	B9	false	H9_PWS2_ESC_3	NDN-Hs00267349_s1	UNKNOWN	FAM	NFQ-MGB							Undetermined								true	0.2	true	3	39	No Amp		0	Y	Y	Y	N	N	N
22	B10	false	H9_PWS2_ESC_3	MAGEL2-Hs00255922_s1	UNKNOWN	FAM	NFQ-MGB							Undetermined								true	0.2	true	3	39	No Amp		0	Y	Y	Y	N	N	Y
23	B11	false	H9_PWS2_ESC_3	MKRN3-Hs00271653_s1	UNKNOWN	FAM	NFQ-MGB							Undetermined								true	0.2	true	3	39	No Amp		0	Y	Y	Y	N	N	Y
24	B12	false	H9_PWS2_ESC_3	SNURF;SNRPN-Hs00243205_m1	UNKNOWN	FAM	NFQ-MGB				1	0.194545	5.14019	38.3044	37.5639	1.04719		28.3079	1.05072	0.74214	0	true	0.04	true	3	35	Inconclusive		0.366475	Y	N	Y	Y	N	N
25	C1	false	H9_PWS2_ESC_3	SNRPN-Hs00909635_m1	UNKNOWN	FAM	NFQ-MGB							Undetermined								true	0.2	true	3	22	Amp		0	Y	N	Y	N	N	N
26	C2	false	H9_PWS2_ESC_3	SNRPN-Hs03454084_m1	UNKNOWN	FAM	NFQ-MGB							Undetermined								true	0.2	true	3	39	No Amp		0	Y	Y	Y	N	N	N
27	C3	false	H9_PWS2_ESC_3	SNRPN-Hs03454228_m1	UNKNOWN	FAM	NFQ-MGB							Undetermined								true	0.2	true	3	39	No Amp		0	Y	Y	Y	N	N	Y
28	C4	false	H9_PWS2_ESC_3	SNRPN-Hs01374551_m1	UNKNOWN	FAM	NFQ-MGB							Undetermined								true	0.2	true	3	39	Amp		0	Y	Y	Y	N	N	Y
29	C5	false	H9_PWS2_ESC_3	SNRPN-Hs00909635_m1	UNKNOWN	FAM	NFQ-MGB							Undetermined								true	0.2	true	3	21	Amp		0	Y	N	Y	N	N	Y
30	C6	false	H9_PWS2_ESC_3	SNRPN-Hs03454084_m1	UNKNOWN	FAM	NFQ-MGB							Undetermined								true	0.2	true	3	39	No Amp		0	Y	Y	Y	N	N	N
31	C7	false	H9_PWS2_ESC_3	SNRPN-Hs03454228_m1	UNKNOWN	FAM	NFQ-MGB							Undetermined								true	0.2	true	3	39	No Amp		0	Y	Y	Y	N	N	N
32	C8	false	H9_PWS2_ESC_3	SNRPN-Hs01374551_m1	UNKNOWN	FAM	NFQ-MGB							Undetermined								true	0.2	true	3	39	No Amp		0	Y	Y	Y	N	N	N
33	C9	false	H9_PWS2_ESC_3	SNRPN-Hs00909635_m1	UNKNOWN	FAM	NFQ-MGB							Undetermined								true	0.2	true	3	39	No Amp		0	Y	Y	Y	N	N	N
34	C10	false	H9_PWS2_ESC_3	SNRPN-Hs03454084_m1	UNKNOWN	FAM	NFQ-MGB							Undetermined								true	0.2	true	3	39	No Amp		0	Y	Y	Y	N	N	Y
35	C11	false	H9_PWS2_ESC_3	SNRPN-Hs03454228_m1	UNKNOWN	FAM	NFQ-MGB							Undetermined								true	0.2	true	3	39	No Amp		0	Y	Y	Y	N	N	Y
36	C12	false	H9_PWS2_ESC_3	SNRPN-Hs01374551_m1	UNKNOWN	FAM	NFQ-MGB							Undetermined								true	0.2	true	3	39	No Amp		0	Y	Y	Y	N	N	Y
37	D1	false	H9_PWS2_ESC_3	IPW-Hs03455409_s1	UNKNOWN	FAM	NFQ-MGB							Undetermined								true	0.2	true	3	39	No Amp		0	Y	Y	Y	N	N	Y
38	D2	false	H9_PWS2_ESC_3	SNRPN-Hs03454279_m1	UNKNOWN	FAM	NFQ-MGB				1			25.2406	25.2406			15.9846			0	true	0.04	true	3	8	Amp		0.0643785	Y	N	Y	N	N	Y
39	D3	false	H9_PWS2_ESC_3	UBE3A-Hs00166580_m1	UNKNOWN	FAM	NFQ-MGB				1	0.887069	1.12731	28.3001	28.3496	0.0651264		19.0936	0.10785	0.0622675	0	true	0.445404	true	3	21	Amp		0.979155	N	N	N	N	N	N
40	D4	false	H9_PWS2_ESC_3	SNRPN-Hs01372960_m1	UNKNOWN	FAM	NFQ-MGB							Undetermined								true	0.2	true	3	39	No Amp		0	Y	Y	Y	N	N	N
41	D5	false	H9_PWS2_ESC_3	IPW-Hs03455409_s1	UNKNOWN	FAM	NFQ-MGB							Undetermined								true	0.2	true	3	39	No Amp		0	Y	Y	Y	N	N	N
42	D6	false	H9_PWS2_ESC_3	SNRPN-Hs03454279_m1	UNKNOWN	FAM	NFQ-MGB							Undetermined	25.2406							true	0.04	true	3	12	No Amp		0	Y	N	Y	N	N	N
43	D7	false	H9_PWS2_ESC_3	UBE3A-Hs00166580_m1	UNKNOWN	FAM	NFQ-MGB				1	0.887069	1.12731	28.3252	28.3496	0.0651264		19.0936	0.10785	0.0622675	0	true	0.445404	true	3	22	Amp		0.973205	N	N	N	N	N	N
44	D8	false	H9_PWS2_ESC_3	SNRPN-Hs01372960_m1	UNKNOWN	FAM	NFQ-MGB							Undetermined								true	0.2	true	3	39	No Amp		0	Y	Y	Y	N	N	N
45	D9	false	H9_PWS2_ESC_3	IPW-Hs03455409_s1	UNKNOWN	FAM	NFQ-MGB							Undetermined								true	0.2	true	3	39	No Amp		0	Y	Y	Y	N	N	N
46	D10	false	H9_PWS2_ESC_3	SNRPN-Hs03454279_m1	UNKNOWN	FAM	NFQ-MGB							Undetermined	25.2406							true	0.04	true	3	39	No Amp		0	Y	Y	Y	N	N	N
47	D11	false	H9_PWS2_ESC_3	UBE3A-Hs00166580_m1	UNKNOWN	FAM	NFQ-MGB				1	0.887069	1.12731	28.4234	28.3496	0.0651264		19.0936	0.10785	0.0622675	0	true	0.445404	true	3	22	Amp		0.972787	N	N	N	N	N	N
48	D12	false	H9_PWS2_ESC_3	SNRPN-Hs01372960_m1	UNKNOWN	FAM	NFQ-MGB							Undetermined								true	0.2	true	3	39	No Amp		0	Y	Y	Y	N	N	Y
49	E1	false	H9_PWS2_ESC_3	GABRB3-Hs00241459_m1	UNKNOWN	FAM	NFQ-MGB				1	0.901315	1.10949	26.2026	26.1608	0.0367974		16.9048	0.093511	0.0539886	0	true	0.365557	true	3	20	Amp		0.970279	N	N	N	N	N	N
50	E2	false	H9_PWS2_ESC_3	GABRA5-Hs00181291_m1	UNKNOWN	FAM	NFQ-MGB				1	0.881564	1.13435	29.0414	28.9566	0.0740362		19.7006	0.113453	0.0655022	0	true	0.411754	true	3	22	Amp		0.987569	N	N	N	N	N	N
51	E3	false	H9_PWS2_ESC_3	GABRG3-Hs01115766_m1	UNKNOWN	FAM	NFQ-MGB				1	0.73711	1.35665	35.539	35.3503	0.260711		26.0943	0.274519	0.158494	0	true	0.322291	true	3	29	Amp		0.953764	N	N	N	N	N	N
52	E4	false	H9_PWS2_ESC_3	PWAR5-Hs03453940_s1	UNKNOWN	FAM	NFQ-MGB							Undetermined								true	0.2	true	3	39	Amp		0	Y	Y	Y	N	N	Y
53	E5	false	H9_PWS2_ESC_3	GABRB3-Hs00241459_m1	UNKNOWN	FAM	NFQ-MGB				1	0.901315	1.10949	26.146	26.1608	0.0367974		16.9048	0.093511	0.0539886	0	true	0.365557	true	3	20	Amp		0.984798	N	N	N	N	N	N
54	E6	false	H9_PWS2_ESC_3	GABRA5-Hs00181291_m1	UNKNOWN	FAM	NFQ-MGB				1	0.881564	1.13435	28.9232	28.9566	0.0740362		19.7006	0.113453	0.0655022	0	true	0.411754	true	3	23	Amp		0.973588	N	N	N	N	N	N
55	E7	false	H9_PWS2_ESC_3	GABRG3-Hs01115766_m1	UNKNOWN	FAM	NFQ-MGB				1	0.73711	1.35665	35.459	35.3503	0.260711		26.0943	0.274519	0.158494	0	true	0.322291	true	3	30	Amp		0.900194	N	N	N	N	N	N
56	E8	false	H9_PWS2_ESC_3	PWAR5-Hs03453940_s1	UNKNOWN	FAM	NFQ-MGB							Undetermined								true	0.2	true	3	26	No Amp		0	Y	N	Y	N	N	N
57	E9	false	H9_PWS2_ESC_3	GABRB3-Hs00241459_m1	UNKNOWN	FAM	NFQ-MGB				1	0.901315	1.10949	26.1336	26.1608	0.0367974		16.9048	0.093511	0.0539886	0	true	0.365557	true	3	19	Amp		0.979019	N	N	N	N	N	N
58	E10	false	H9_PWS2_ESC_3	GABRA5-Hs00181291_m1	UNKNOWN	FAM	NFQ-MGB				1	0.881564	1.13435	28.9051	28.9566	0.0740362		19.7006	0.113453	0.0655022	0	true	0.411754	true	3	22	Amp		0.987367	N	N	N	N	N	N
59	E11	false	H9_PWS2_ESC_3	GABRG3-Hs01115766_m1	UNKNOWN	FAM	NFQ-MGB				1	0.73711	1.35665	35.0528	35.3503	0.260711		26.0943	0.274519	0.158494	0	true	0.322291	true	3	29	Amp		0.947917	N	N	N	N	N	N
60	E12	false	H9_PWS2_ESC_3	PWAR5-Hs03453940_s1	UNKNOWN	FAM	NFQ-MGB							Undetermined								true	0.2	true	3	39	No Amp		0	Y	Y	Y	N	N	N
61	F1	false	H9_PWS2_ESC_3	HERC2-Hs00190589_m1	UNKNOWN	FAM	NFQ-MGB				1	0.895592	1.11658	27.3791	27.408	0.0495901		18.152	0.0992443	0.0572987	0	true	0.56476	true	3	20	Amp		0.985813	N	N	N	N	N	N
62	F2	false	H9_PWS2_ESC_3	CYFIP1-Hs00383168_m1	UNKNOWN	FAM	NFQ-MGB				1	0.901989	1.10866	26.9435	26.9402	0.0350529		17.6843	0.0928384	0.0536003	0	true	0.540185	true	3	21	Amp		0.982302	N	N	N	N	N	N
63	F3	false	H9_PWS2_ESC_3	TUBGCP5-Hs00540690_m1	UNKNOWN	FAM	NFQ-MGB				1	0.899776	1.11139	28.6776	28.6951	0.0405486		19.4391	0.0950497	0.054877	0	true	0.587687	true	3	21	Amp		0.986583	N	N	N	N	N	N
64	F4	false	H9_PWS2_ESC_3	CHRNA7-Hs01063373_m1	UNKNOWN	FAM	NFQ-MGB				1	0.897227	1.11455	31.7111	31.7197	0.0462175		22.4637	0.0976029	0.056351	0	true	0.736813	true	3	24	Amp		0.984961	N	N	N	N	N	N
65	F5	false	H9_PWS2_ESC_3	HERC2-Hs00190589_m1	UNKNOWN	FAM	NFQ-MGB				1	0.895592	1.11658	27.3796	27.408	0.0495901		18.152	0.0992443	0.0572987	0	true	0.56476	true	3	21	Amp		0.976477	N	N	N	N	N	N
66	F6	false	H9_PWS2_ESC_3	CYFIP1-Hs00383168_m1	UNKNOWN	FAM	NFQ-MGB				1	0.901989	1.10866	26.9037	26.9402	0.0350529		17.6843	0.0928384	0.0536003	0	true	0.540185	true	3	20	Amp		0.972805	N	N	N	N	N	N
67	F7	false	H9_PWS2_ESC_3	TUBGCP5-Hs00540690_m1	UNKNOWN	FAM	NFQ-MGB				1	0.899776	1.11139	28.6663	28.6951	0.0405486		19.4391	0.0950497	0.054877	0	true	0.587687	true	3	22	Amp		0.969243	N	N	N	N	N	N
68	F8	false	H9_PWS2_ESC_3	CHRNA7-Hs01063373_m1	UNKNOWN	FAM	NFQ-MGB				1	0.897227	1.11455	31.7696	31.7197	0.0462175		22.4637	0.0976029	0.056351	0	true	0.736813	true	3	25	Amp		0.955611	N	N	N	N	N	N
69	F9	false	H9_PWS2_ESC_3	HERC2-Hs00190589_m1	UNKNOWN	FAM	NFQ-MGB				1	0.895592	1.11658	27.4653	27.408	0.0495901		18.152	0.0992443	0.0572987	0	true	0.56476	true	3	20	Amp		0.967561	N	N	N	N	N	N
70	F10	false	H9_PWS2_ESC_3	CYFIP1-Hs00383168_m1	UNKNOWN	FAM	NFQ-MGB				1	0.901989	1.10866	26.9735	26.9402	0.0350529		17.6843	0.0928384	0.0536003	0	true	0.540185	true	3	21	Amp		0.938929	N	N	N	N	N	N
71	F11	false	H9_PWS2_ESC_3	TUBGCP5-Hs00540690_m1	UNKNOWN	FAM	NFQ-MGB				1	0.899776	1.11139	28.7415	28.6951	0.0405486		19.4391	0.0950497	0.054877	0	true	0.587687	true	3	22	Amp		0.941751	N	N	N	N	N	N
72	F12	false	H9_PWS2_ESC_3	CHRNA7-Hs01063373_m1	UNKNOWN	FAM	NFQ-MGB				1	0.897227	1.11455	31.6784	31.7197	0.0462175		22.4637	0.0976029	0.056351	0	true	0.736813	true	3	23	Amp		0.983798	N	N	N	N	N	N
73	G1	false	H9_PWS2_ESC_3	NANOG-Hs02387400_g1	UNKNOWN	FAM	NFQ-MGB				1	0.897114	1.11469	24.2121	24.2638	0.0464566		15.0078	0.0977163	0.0564165	0	true	0.32495	true	3	19	Amp		0.979199	N	N	N	N	N	N
74	G2	false	H9_PWS2_ESC_3	PAX6-Hs00240871_m1	UNKNOWN	FAM	NFQ-MGB				1	0.717601	1.39353	34.892	34.9398	0.28602		25.6838	0.29866	0.172432	0	true	0.0451605	true	3	32	Inconclusive		0.879111	N	N	N	N	N	N
75	G3	false	H9_PWS2_ESC_3	SOX2-Hs00602736_s1	UNKNOWN	FAM	NFQ-MGB				1	0.896142	1.11589	25.1425	25.1904	0.0484739		15.9344	0.0986914	0.0569795	0	true	0.108641	true	3	21	Amp		0.905477	N	N	N	N	N	N
76	G4	false	H9_PWS2_ESC_3	POU5F1B-Hs04995079_g1	UNKNOWN	FAM	NFQ-MGB				1	0.777642	1.28594	21.2823	21.3892	0.209382		12.1332	0.226342	0.130679	0	true	0.318665	true	3	15	Amp		0.817454	N	N	N	N	N	N
77	G5	false	H9_PWS2_ESC_3	NANOG-Hs02387400_g1	UNKNOWN	FAM	NFQ-MGB				1	0.897114	1.11469	24.3022	24.2638	0.0464566		15.0078	0.0977163	0.0564165	0	true	0.32495	true	3	17	Amp		0.978734	N	N	N	N	N	N
78	G6	false	H9_PWS2_ESC_3	PAX6-Hs00240871_m1	UNKNOWN	FAM	NFQ-MGB				1	0.717601	1.39353	34.6807	34.9398	0.28602		25.6838	0.29866	0.172432	0	true	0.0451605	true	3	32	Amp		0.893023	N	N	N	N	N	N
79	G7	false	H9_PWS2_ESC_3	SOX2-Hs00602736_s1	UNKNOWN	FAM	NFQ-MGB				1	0.896142	1.11589	25.2394	25.1904	0.0484739		15.9344	0.0986914	0.0569795	0	true	0.108641	true	3	20	Amp		0.847761	N	N	N	N	N	N
80	G8	false	H9_PWS2_ESC_3	POU5F1B-Hs04995079_g1	UNKNOWN	FAM	NFQ-MGB				1	0.777642	1.28594	21.6304	21.3892	0.209382		12.1332	0.226342	0.130679	0	true	0.318665	true	3	16	Amp		0.768426	Y	N	N	N	N	N
81	G9	false	H9_PWS2_ESC_3	NANOG-Hs02387400_g1	UNKNOWN	FAM	NFQ-MGB				1	0.897114	1.11469	24.277	24.2638	0.0464566		15.0078	0.0977163	0.0564165	0	true	0.32495	true	3	18	Amp		0.958574	N	N	N	N	N	N
82	G10	false	H9_PWS2_ESC_3	PAX6-Hs00240871_m1	UNKNOWN	FAM	NFQ-MGB				1	0.717601	1.39353	35.2467	34.9398	0.28602		25.6838	0.29866	0.172432	0	true	0.0451605	true	3	32	Inconclusive		0.777877	Y	N	N	N	N	N
83	G11	false	H9_PWS2_ESC_3	SOX2-Hs00602736_s1	UNKNOWN	FAM	NFQ-MGB				1	0.896142	1.11589	25.1891	25.1904	0.0484739		15.9344	0.0986914	0.0569795	0	true	0.108641	true	3	21	Amp		0.859822	N	N	N	N	N	N
84	G12	false	H9_PWS2_ESC_3	POU5F1B-Hs04995079_g1	UNKNOWN	FAM	NFQ-MGB				1	0.777642	1.28594	21.2548	21.3892	0.209382		12.1332	0.226342	0.130679	0	true	0.318665	true	3	15	Amp		0.830025	N	N	N	N	N	N
85	H1	false	H9_PWS2_ESC_3	FGF4-Hs00173564_m1	UNKNOWN	FAM	NFQ-MGB				1	0.787022	1.27061	35.4925	35.4569	0.197666		26.2009	0.215551	0.124448	0	true	0.04	true	3	33	Amp		0.856929	N	N	Y	N	N	N
86	H2	false	H9_PWS2_ESC_3	KLF4-Hs00358836_m1	UNKNOWN	FAM	NFQ-MGB				1	0.906938	1.10261	32.3487	32.3669	0.0183993		23.1109	0.0879136	0.0507569	0	true	0.673575	true	3	25	Amp		0.974277	N	N	N	N	N	N
87	H3	false	H9_PWS2_ESC_3	LIN28A-Hs00702808_s1	UNKNOWN	FAM	NFQ-MGB				1	0.885576	1.12921	22.7285	22.7598	0.0676074		13.5038	0.109366	0.0631428	0	true	0.664735	true	3	15	Amp		0.978901	N	N	N	N	N	N
88	H4	false	H9_PWS2_ESC_3	ZFP42-Hs01938187_s1	UNKNOWN	FAM	NFQ-MGB				1	0.869764	1.14974	25.8775	25.8604	0.0915441		16.6044	0.125581	0.0725042	0	true	0.960832	true	3	18	Amp		0.977194	N	N	N	N	Y	N
89	H5	false	H9_PWS2_ESC_3	FGF4-Hs00173564_m1	UNKNOWN	FAM	NFQ-MGB				1	0.787022	1.27061	35.6344	35.4569	0.197666		26.2009	0.215551	0.124448	0	true	0.04	true	3	33	Amp		0.858343	N	N	Y	N	N	N
90	H6	false	H9_PWS2_ESC_3	KLF4-Hs00358836_m1	UNKNOWN	FAM	NFQ-MGB				1	0.906938	1.10261	32.3665	32.3669	0.0183993		23.1109	0.0879136	0.0507569	0	true	0.673575	true	3	25	Amp		0.971926	N	N	N	N	N	N
91	H7	false	H9_PWS2_ESC_3	LIN28A-Hs00702808_s1	UNKNOWN	FAM	NFQ-MGB				1	0.885576	1.12921	22.8374	22.7598	0.0676074		13.5038	0.109366	0.0631428	0	true	0.664735	true	3	15	Amp		0.964891	N	N	N	N	N	N
92	H8	false	H9_PWS2_ESC_3	ZFP42-Hs01938187_s1	UNKNOWN	FAM	NFQ-MGB				1	0.869764	1.14974	25.9422	25.8604	0.0915441		16.6044	0.125581	0.0725042	0	true	0.960832	true	3	18	Amp		0.984148	N	N	N	N	Y	N
93	H9	false	H9_PWS2_ESC_3	FGF4-Hs00173564_m1	UNKNOWN	FAM	NFQ-MGB				1	0.787022	1.27061	35.2439	35.4569	0.197666		26.2009	0.215551	0.124448	0	true	0.04	true	3	31	Amp		0.872998	N	N	Y	N	N	N
94	H10	false	H9_PWS2_ESC_3	KLF4-Hs00358836_m1	UNKNOWN	FAM	NFQ-MGB				1	0.906938	1.10261	32.3855	32.3669	0.0183993		23.1109	0.0879136	0.0507569	0	true	0.673575	true	3	25	Amp		0.971231	N	N	N	N	N	N
95	H11	false	H9_PWS2_ESC_3	LIN28A-Hs00702808_s1	UNKNOWN	FAM	NFQ-MGB				1	0.885576	1.12921	22.7136	22.7598	0.0676074		13.5038	0.109366	0.0631428	0	true	0.664735	true	3	16	Amp		0.952431	N	N	N	N	N	N
96	H12	false	H9_PWS2_ESC_3	ZFP42-Hs01938187_s1	UNKNOWN	FAM	NFQ-MGB				1	0.869764	1.14974	25.7615	25.8604	0.0915441		16.6044	0.125581	0.0725042	0	true	0.960832	true	3	18	Amp		0.978953	N	N	N	N	Y	N
Analysis Type	Singleplex
Endogenous Control	18S-Hs99999901_s1
RQ Min/Max Confidence Level	95.0
Reference Sample	H9_PWS2_ESC_3
Block Type	96-Well 0.2-mL Block
Chemistry	TAQMAN
Date Created	2024-04-18 12:05:25 PM EDT
Experiment File Name	D:\Users\Cotney Lab\Desktop\Rachel\H9-AS13-ESC-1_TaqMan_Rachel.eds
Experiment Name	H9-AS13-ESC-1_TaqMan_Rachel
Experiment Run End Time	2024-04-18 10:30:49 AM EDT
Experiment Type	Comparative Cт (ΔΔCт)
Instrument Name	272325340-ChamberlainQS3
Instrument Serial Number	272325340
Instrument Type	QuantStudio™ 3 System
Passive Reference	ROX
Quantification Cycle Method	Ct
Signal Smoothing On	true
Stage/ Cycle where Ct Analysis is performed	Stage2, Step2
Well	Well Position	Omit	Sample Name	Target Name	Task	Reporter	Quencher	Quantity	Quantity Mean	Quantity SD	RQ	RQ Min	RQ Max	CT	Ct Mean	Ct SD	Delta Ct	Delta Ct Mean	Delta Ct SD	Delta Ct SE	Delta Delta Ct	Automatic Ct Threshold	Ct Threshold	Automatic Baseline	Baseline Start	Baseline End	Amp Status	Comments	Cq Conf	THOLDFAIL	NOISE	HIGHSD
1	A1	false	H9_AS13_ESC_1	18S-Hs99999901_s1	UNKNOWN	FAM	NFQ-MGB							9.52339	9.57887	0.048223						true	0.504447	true	3	4	Amp		0.935178	N	N	N
2	A2	false	H9_AS13_ESC_1	GAPDH-Hs99999905_m1	UNKNOWN	FAM	NFQ-MGB				1	0.944799	1.05843	20.6767	20.6699	0.0169206		11.091	0.0511054	0.0295057	0	true	0.403982	true	3	14	Amp		0.968698	N	N	N
3	A3	false	H9_AS13_ESC_1	MAP2-Hs0025800_m1	UNKNOWN	FAM	NFQ-MGB				1	0.906503	1.10314	30.1079	30.1858	0.0740234		20.6069	0.0883455	0.0510063	0	true	0.437209	true	3	23	Amp		0.96565	N	N	N
4	A4	false	H9_AS13_ESC_1	DLG4-Hs01555373_m1	UNKNOWN	FAM	NFQ-MGB				1	0.943375	1.06002	27.5906	27.6145	0.0206615		18.0356	0.0524629	0.0302895	0	true	0.503455	true	3	21	Amp		0.973572	N	N	N
5	A5	false	H9_AS13_ESC_1	18S-Hs99999901_s1	UNKNOWN	FAM	NFQ-MGB							9.6107	9.57887	0.048223						true	0.504447	true	3	4	Amp		0.901576	N	N	N
6	A6	false	H9_AS13_ESC_1	GAPDH-Hs99999905_m1	UNKNOWN	FAM	NFQ-MGB				1	0.944799	1.05843	20.6507	20.6699	0.0169206		11.091	0.0511054	0.0295057	0	true	0.403982	true	3	14	Amp		0.972458	N	N	N
7	A7	false	H9_AS13_ESC_1	MAP2-Hs0025800_m1	UNKNOWN	FAM	NFQ-MGB				1	0.906503	1.10314	30.1942	30.1858	0.0740234		20.6069	0.0883455	0.0510063	0	true	0.437209	true	3	24	Amp		0.97546	N	N	N
8	A8	false	H9_AS13_ESC_1	DLG4-Hs01555373_m1	UNKNOWN	FAM	NFQ-MGB				1	0.943375	1.06002	27.6269	27.6145	0.0206615		18.0356	0.0524629	0.0302895	0	true	0.503455	true	3	21	Amp		0.963192	N	N	N
9	A9	false	H9_AS13_ESC_1	18S-Hs99999901_s1	UNKNOWN	FAM	NFQ-MGB							9.60253	9.57887	0.048223						true	0.504447	true	3	4	Amp		0.898538	N	N	N
10	A10	false	H9_AS13_ESC_1	GAPDH-Hs99999905_m1	UNKNOWN	FAM	NFQ-MGB				1	0.944799	1.05843	20.6824	20.6699	0.0169206		11.091	0.0511054	0.0295057	0	true	0.403982	true	3	13	Amp		0.96615	N	N	N
11	A11	false	H9_AS13_ESC_1	MAP2-Hs0025800_m1	UNKNOWN	FAM	NFQ-MGB				1	0.906503	1.10314	30.2552	30.1858	0.0740234		20.6069	0.0883455	0.0510063	0	true	0.437209	true	3	24	Amp		0.985584	N	N	N
12	A12	false	H9_AS13_ESC_1	DLG4-Hs01555373_m1	UNKNOWN	FAM	NFQ-MGB				1	0.943375	1.06002	27.626	27.6145	0.0206615		18.0356	0.0524629	0.0302895	0	true	0.503455	true	3	21	Amp		0.974706	N	N	N
13	B1	false	H9_AS13_ESC_1	NDN-Hs00267349_s1	UNKNOWN	FAM	NFQ-MGB				1	0.93531	1.06916	27.4705	27.4977	0.0360192		17.9188	0.0601901	0.0347507	0	true	0.405591	true	3	21	Amp		0.963808	N	N	N
14	B2	false	H9_AS13_ESC_1	MAGEL2-Hs00255922_s1	UNKNOWN	FAM	NFQ-MGB				1	0.931155	1.07393	30.0242	29.9753	0.0423766		20.3965	0.0641969	0.0370641	0	true	0.376587	true	3	23	Amp		0.973781	N	N	N
15	B3	false	H9_AS13_ESC_1	MKRN3-Hs00271653_s1	UNKNOWN	FAM	NFQ-MGB				1	0.470617	2.12487	34.2231	34.9962	0.676629		25.4174	0.678345	0.391643	0	true	0.0658399	true	3	29	Amp		0.967492	N	N	Y
16	B4	false	H9_AS13_ESC_1	SNURF;SNRPN-Hs00243205_m1	UNKNOWN	FAM	NFQ-MGB				1	0.943013	1.06043	22.7432	22.768	0.0215227		13.1891	0.052808	0.0304887	0	true	0.30864	true	3	17	Amp		0.963141	N	N	N
17	B5	false	H9_AS13_ESC_1	NDN-Hs00267349_s1	UNKNOWN	FAM	NFQ-MGB				1	0.93531	1.06916	27.484	27.4977	0.0360192		17.9188	0.0601901	0.0347507	0	true	0.405591	true	3	21	Amp		0.969943	N	N	N
18	B6	false	H9_AS13_ESC_1	MAGEL2-Hs00255922_s1	UNKNOWN	FAM	NFQ-MGB				1	0.931155	1.07393	29.9522	29.9753	0.0423766		20.3965	0.0641969	0.0370641	0	true	0.376587	true	3	23	Amp		0.979619	N	N	N
19	B7	false	H9_AS13_ESC_1	MKRN3-Hs00271653_s1	UNKNOWN	FAM	NFQ-MGB				1	0.470617	2.12487	35.4802	34.9962	0.676629		25.4174	0.678345	0.391643	0	true	0.0658399	true	3	30	Inconclusive		0.895702	N	N	Y
20	B8	false	H9_AS13_ESC_1	SNURF;SNRPN-Hs00243205_m1	UNKNOWN	FAM	NFQ-MGB				1	0.943013	1.06043	22.7816	22.768	0.0215227		13.1891	0.052808	0.0304887	0	true	0.30864	true	3	16	Amp		0.978494	N	N	N
21	B9	false	H9_AS13_ESC_1	NDN-Hs00267349_s1	UNKNOWN	FAM	NFQ-MGB				1	0.93531	1.06916	27.5385	27.4977	0.0360192		17.9188	0.0601901	0.0347507	0	true	0.405591	true	3	21	Amp		0.975224	N	N	N
22	B10	false	H9_AS13_ESC_1	MAGEL2-Hs00255922_s1	UNKNOWN	FAM	NFQ-MGB				1	0.931155	1.07393	29.9495	29.9753	0.0423766		20.3965	0.0641969	0.0370641	0	true	0.376587	true	3	23	Amp		0.978019	N	N	N
23	B11	false	H9_AS13_ESC_1	MKRN3-Hs00271653_s1	UNKNOWN	FAM	NFQ-MGB				1	0.470617	2.12487	35.2855	34.9962	0.676629		25.4174	0.678345	0.391643	0	true	0.0658399	true	3	32	Inconclusive		0.869101	N	N	Y
24	B12	false	H9_AS13_ESC_1	SNURF;SNRPN-Hs00243205_m1	UNKNOWN	FAM	NFQ-MGB				1	0.943013	1.06043	22.7792	22.768	0.0215227		13.1891	0.052808	0.0304887	0	true	0.30864	true	3	17	Amp		0.959238	N	N	N
25	C1	false	H9_AS13_ESC_1	SNRPN-Hs00909635_m1	UNKNOWN	FAM	NFQ-MGB				1	0.942014	1.06156	30.3817	30.3996	0.0237676		20.8207	0.0537621	0.0310395	0	true	0.437089	true	3	24	Amp		0.960092	N	N	N
26	C2	false	H9_AS13_ESC_1	SNRPN-Hs03454084_m1	UNKNOWN	FAM	NFQ-MGB				1	0.919292	1.08779	26.3543	26.2896	0.0584		16.7108	0.0757365	0.0437265	0	true	0.546992	true	3	19	Amp		0.980078	N	N	N
27	C3	false	H9_AS13_ESC_1	SNRPN-Hs03454228_m1	UNKNOWN	FAM	NFQ-MGB				1	0.945143	1.05804	23.7635	23.7504	0.0159018		14.1715	0.0507772	0.0293163	0	true	0.569047	true	3	18	Amp		0.970178	N	N	N
28	C4	false	H9_AS13_ESC_1	SNRPN-Hs01374551_m1	UNKNOWN	FAM	NFQ-MGB				1	0.906352	1.10332	26.3019	26.3186	0.0742028		16.7397	0.0884958	0.0510931	0	true	0.469147	true	3	20	Amp		0.962207	N	N	N
29	C5	false	H9_AS13_ESC_1	SNRPN-Hs00909635_m1	UNKNOWN	FAM	NFQ-MGB				1	0.942014	1.06156	30.4266	30.3996	0.0237676		20.8207	0.0537621	0.0310395	0	true	0.437089	true	3	24	Amp		0.950359	N	N	N
30	C6	false	H9_AS13_ESC_1	SNRPN-Hs03454084_m1	UNKNOWN	FAM	NFQ-MGB				1	0.919292	1.08779	26.2407	26.2896	0.0584		16.7108	0.0757365	0.0437265	0	true	0.546992	true	3	20	Amp		0.967073	N	N	N
31	C7	false	H9_AS13_ESC_1	SNRPN-Hs03454228_m1	UNKNOWN	FAM	NFQ-MGB				1	0.945143	1.05804	23.7549	23.7504	0.0159018		14.1715	0.0507772	0.0293163	0	true	0.569047	true	3	17	Amp		0.957485	N	N	N
32	C8	false	H9_AS13_ESC_1	SNRPN-Hs01374551_m1	UNKNOWN	FAM	NFQ-MGB				1	0.906352	1.10332	26.3998	26.3186	0.0742028		16.7397	0.0884958	0.0510931	0	true	0.469147	true	3	21	Amp		0.941642	N	N	N
33	C9	false	H9_AS13_ESC_1	SNRPN-Hs00909635_m1	UNKNOWN	FAM	NFQ-MGB				1	0.942014	1.06156	30.3905	30.3996	0.0237676		20.8207	0.0537621	0.0310395	0	true	0.437089	true	3	24	Amp		0.946616	N	N	N
34	C10	false	H9_AS13_ESC_1	SNRPN-Hs03454084_m1	UNKNOWN	FAM	NFQ-MGB				1	0.919292	1.08779	26.274	26.2896	0.0584		16.7108	0.0757365	0.0437265	0	true	0.546992	true	3	20	Amp		0.972164	N	N	N
35	C11	false	H9_AS13_ESC_1	SNRPN-Hs03454228_m1	UNKNOWN	FAM	NFQ-MGB				1	0.945143	1.05804	23.7327	23.7504	0.0159018		14.1715	0.0507772	0.0293163	0	true	0.569047	true	3	17	Amp		0.967307	N	N	N
36	C12	false	H9_AS13_ESC_1	SNRPN-Hs01374551_m1	UNKNOWN	FAM	NFQ-MGB				1	0.906352	1.10332	26.2542	26.3186	0.0742028		16.7397	0.0884958	0.0510931	0	true	0.469147	true	3	20	Amp		0.968329	N	N	N
37	D1	false	H9_AS13_ESC_1	IPW-Hs03455409_s1	UNKNOWN	FAM	NFQ-MGB				1	0.93879	1.0652	27.7656	27.731	0.030103		18.1521	0.0568476	0.032821	0	true	0.663023	true	3	21	Amp		0.959384	N	N	N
38	D2	false	H9_AS13_ESC_1	SNRPN-Hs03454279_m1	UNKNOWN	FAM	NFQ-MGB				1	0.86541	1.15552	32.568	32.4294	0.12083		22.8506	0.130098	0.0751119	0	true	0.352047	true	3	26	Amp		0.950775	N	N	N
39	D3	false	H9_AS13_ESC_1	UBE3A-Hs00166580_m1	UNKNOWN	FAM	NFQ-MGB				1	0.909987	1.09892	28.2717	28.346	0.0698665		18.7671	0.0848928	0.0490129	0	true	0.444975	true	3	22	Amp		0.979344	N	N	N
40	D4	false	H9_AS13_ESC_1	SNRPN-Hs01372960_m1	UNKNOWN	FAM	NFQ-MGB				1	0.881004	1.13507	35.3382	35.3458	0.103326		25.7669	0.114025	0.0658322	0	true	0.434161	true	3	29	Amp		0.931622	N	N	N
41	D5	false	H9_AS13_ESC_1	IPW-Hs03455409_s1	UNKNOWN	FAM	NFQ-MGB				1	0.93879	1.0652	27.7111	27.731	0.030103		18.1521	0.0568476	0.032821	0	true	0.663023	true	3	20	Amp		0.954007	N	N	N
42	D6	false	H9_AS13_ESC_1	SNRPN-Hs03454279_m1	UNKNOWN	FAM	NFQ-MGB				1	0.86541	1.15552	32.3742	32.4294	0.12083		22.8506	0.130098	0.0751119	0	true	0.352047	true	3	26	Amp		0.966985	N	N	N
43	D7	false	H9_AS13_ESC_1	UBE3A-Hs00166580_m1	UNKNOWN	FAM	NFQ-MGB				1	0.909987	1.09892	28.356	28.346	0.0698665		18.7671	0.0848928	0.0490129	0	true	0.444975	true	3	22	Amp		0.975267	N	N	N
44	D8	false	H9_AS13_ESC_1	SNRPN-Hs01372960_m1	UNKNOWN	FAM	NFQ-MGB				1	0.881004	1.13507	35.2465	35.3458	0.103326		25.7669	0.114025	0.0658322	0	true	0.434161	true	3	26	Amp		0.972181	N	N	N
45	D9	false	H9_AS13_ESC_1	IPW-Hs03455409_s1	UNKNOWN	FAM	NFQ-MGB				1	0.93879	1.0652	27.7162	27.731	0.030103		18.1521	0.0568476	0.032821	0	true	0.663023	true	3	20	Amp		0.981349	N	N	N
46	D10	false	H9_AS13_ESC_1	SNRPN-Hs03454279_m1	UNKNOWN	FAM	NFQ-MGB				1	0.86541	1.15552	32.3461	32.4294	0.12083		22.8506	0.130098	0.0751119	0	true	0.352047	true	3	26	Amp		0.955022	N	N	N
47	D11	false	H9_AS13_ESC_1	UBE3A-Hs00166580_m1	UNKNOWN	FAM	NFQ-MGB				1	0.909987	1.09892	28.4104	28.346	0.0698665		18.7671	0.0848928	0.0490129	0	true	0.444975	true	3	22	Amp		0.967634	N	N	N
48	D12	false	H9_AS13_ESC_1	SNRPN-Hs01372960_m1	UNKNOWN	FAM	NFQ-MGB				1	0.881004	1.13507	35.4527	35.3458	0.103326		25.7669	0.114025	0.0658322	0	true	0.434161	true	3	29	Amp		0.939272	N	N	N
49	E1	false	H9_AS13_ESC_1	GABRB3-Hs00241459_m1	UNKNOWN	FAM	NFQ-MGB				1	0.934354	1.07026	26.2504	26.2276	0.0375364		16.6487	0.0611101	0.0352819	0	true	0.444503	true	3	20	Amp		0.969725	N	N	N
50	E2	false	H9_AS13_ESC_1	GABRA5-Hs00181291_m1	UNKNOWN	FAM	NFQ-MGB				1	0.89006	1.12352	28.6104	28.5033	0.0930698		18.9244	0.104821	0.0605184	0	true	0.39712	true	3	22	Amp		0.967569	N	N	N
51	E3	false	H9_AS13_ESC_1	GABRG3-Hs01115766_m1	UNKNOWN	FAM	NFQ-MGB				1	0.80066	1.24897	34.7578	34.9814	0.194191		25.4025	0.200089	0.115521	0	true	0.442771	true	3	28	Amp		0.95582	N	N	N
52	E4	false	H9_AS13_ESC_1	PWAR5-Hs03453940_s1	UNKNOWN	FAM	NFQ-MGB				1	0.913205	1.09504	24.9875	25.0204	0.0659707		15.4415	0.0817165	0.0471791	0	true	0.697332	true	3	18	Amp		0.975599	N	N	N
53	E5	false	H9_AS13_ESC_1	GABRB3-Hs00241459_m1	UNKNOWN	FAM	NFQ-MGB				1	0.934354	1.07026	26.2481	26.2276	0.0375364		16.6487	0.0611101	0.0352819	0	true	0.444503	true	3	20	Amp		0.961888	N	N	N
54	E6	false	H9_AS13_ESC_1	GABRA5-Hs00181291_m1	UNKNOWN	FAM	NFQ-MGB				1	0.89006	1.12352	28.4426	28.5033	0.0930698		18.9244	0.104821	0.0605184	0	true	0.39712	true	3	22	Amp		0.97175	N	N	N
55	E7	false	H9_AS13_ESC_1	GABRG3-Hs01115766_m1	UNKNOWN	FAM	NFQ-MGB				1	0.80066	1.24897	35.1074	34.9814	0.194191		25.4025	0.200089	0.115521	0	true	0.442771	true	3	29	Amp		0.931401	N	N	N
56	E8	false	H9_AS13_ESC_1	PWAR5-Hs03453940_s1	UNKNOWN	FAM	NFQ-MGB				1	0.913205	1.09504	25.0963	25.0204	0.0659707		15.4415	0.0817165	0.0471791	0	true	0.697332	true	3	19	Amp		0.962118	N	N	N
57	E9	false	H9_AS13_ESC_1	GABRB3-Hs00241459_m1	UNKNOWN	FAM	NFQ-MGB				1	0.934354	1.07026	26.1843	26.2276	0.0375364		16.6487	0.0611101	0.0352819	0	true	0.444503	true	3	20	Amp		0.978007	N	N	N
58	E10	false	H9_AS13_ESC_1	GABRA5-Hs00181291_m1	UNKNOWN	FAM	NFQ-MGB				1	0.89006	1.12352	28.4569	28.5033	0.0930698		18.9244	0.104821	0.0605184	0	true	0.39712	true	3	22	Amp		0.965564	N	N	N
59	E11	false	H9_AS13_ESC_1	GABRG3-Hs01115766_m1	UNKNOWN	FAM	NFQ-MGB				1	0.80066	1.24897	35.079	34.9814	0.194191		25.4025	0.200089	0.115521	0	true	0.442771	true	3	29	Amp		0.921619	N	N	N
60	E12	false	H9_AS13_ESC_1	PWAR5-Hs03453940_s1	UNKNOWN	FAM	NFQ-MGB				1	0.913205	1.09504	24.9773	25.0204	0.0659707		15.4415	0.0817165	0.0471791	0	true	0.697332	true	3	18	Amp		0.966761	N	N	N
61	F1	false	H9_AS13_ESC_1	HERC2-Hs00190589_m1	UNKNOWN	FAM	NFQ-MGB				1	0.947486	1.05542	26.9839	26.9892	0.00561616		17.4103	0.048549	0.0280298	0	true	0.542509	true	3	21	Amp		0.979204	N	N	N
62	F2	false	H9_AS13_ESC_1	CYFIP1-Hs00383168_m1	UNKNOWN	FAM	NFQ-MGB				1	0.940448	1.06332	28.1238	28.0948	0.0269843		18.5159	0.0552595	0.0319041	0	true	0.56246	true	3	21	Amp		0.969862	N	N	N
63	F3	false	H9_AS13_ESC_1	TUBGCP5-Hs00540690_m1	UNKNOWN	FAM	NFQ-MGB				1	0.927903	1.0777	29.1719	29.144	0.0470102		19.5651	0.0673455	0.038882	0	true	0.530302	true	3	21	Amp		0.977666	N	N	N
64	F4	false	H9_AS13_ESC_1	CHRNA7-Hs01063373_m1	UNKNOWN	FAM	NFQ-MGB				1	0.923526	1.08281	30.7943	30.7479	0.0529266		21.1691	0.0716009	0.0413388	0	true	0.684818	true	3	23	Amp		0.964643	N	N	N
65	F5	false	H9_AS13_ESC_1	HERC2-Hs00190589_m1	UNKNOWN	FAM	NFQ-MGB				1	0.947486	1.05542	26.995	26.9892	0.00561616		17.4103	0.048549	0.0280298	0	true	0.542509	true	3	20	Amp		0.97948	N	N	N
66	F6	false	H9_AS13_ESC_1	CYFIP1-Hs00383168_m1	UNKNOWN	FAM	NFQ-MGB				1	0.940448	1.06332	28.0705	28.0948	0.0269843		18.5159	0.0552595	0.0319041	0	true	0.56246	true	3	22	Amp		0.966898	N	N	N
67	F7	false	H9_AS13_ESC_1	TUBGCP5-Hs00540690_m1	UNKNOWN	FAM	NFQ-MGB				1	0.927903	1.0777	29.1704	29.144	0.0470102		19.5651	0.0673455	0.038882	0	true	0.530302	true	3	23	Amp		0.957728	N	N	N
68	F8	false	H9_AS13_ESC_1	CHRNA7-Hs01063373_m1	UNKNOWN	FAM	NFQ-MGB				1	0.923526	1.08281	30.7592	30.7479	0.0529266		21.1691	0.0716009	0.0413388	0	true	0.684818	true	3	23	Amp		0.976172	N	N	N
69	F9	false	H9_AS13_ESC_1	HERC2-Hs00190589_m1	UNKNOWN	FAM	NFQ-MGB				1	0.947486	1.05542	26.9886	26.9892	0.00561616		17.4103	0.048549	0.0280298	0	true	0.542509	true	3	20	Amp		0.991623	N	N	N
70	F10	false	H9_AS13_ESC_1	CYFIP1-Hs00383168_m1	UNKNOWN	FAM	NFQ-MGB				1	0.940448	1.06332	28.09	28.0948	0.0269843		18.5159	0.0552595	0.0319041	0	true	0.56246	true	3	22	Amp		0.974303	N	N	N
71	F11	false	H9_AS13_ESC_1	TUBGCP5-Hs00540690_m1	UNKNOWN	FAM	NFQ-MGB				1	0.927903	1.0777	29.0897	29.144	0.0470102		19.5651	0.0673455	0.038882	0	true	0.530302	true	3	22	Amp		0.986178	N	N	N
72	F12	false	H9_AS13_ESC_1	CHRNA7-Hs01063373_m1	UNKNOWN	FAM	NFQ-MGB				1	0.923526	1.08281	30.6903	30.7479	0.0529266		21.1691	0.0716009	0.0413388	0	true	0.684818	true	3	22	Amp		0.981965	N	N	N
73	G1	false	H9_AS13_ESC_1	NANOG-Hs02387400_g1	UNKNOWN	FAM	NFQ-MGB				1	0.921553	1.08513	24.5079	24.4956	0.0555038		14.9167	0.0735264	0.0424505	0	true	0.354022	true	3	18	Amp		0.979307	N	N	N
74	G2	false	H9_AS13_ESC_1	PAX6-Hs00240871_m1	UNKNOWN	FAM	NFQ-MGB				1	0.602901	1.65865	35.0744	34.6069	0.452846		25.028	0.455406	0.262929	0	true	0.045112	true	3	32	Inconclusive		0.94165	N	N	N
75	G3	false	H9_AS13_ESC_1	SOX2-Hs00602736_s1	UNKNOWN	FAM	NFQ-MGB				1	0.81857	1.22164	26.2064	26.1596	0.173606		16.5807	0.180179	0.104026	0	true	0.128137	true	3	21	Amp		0.926973	N	N	N
76	G4	false	H9_AS13_ESC_1	POU5F1B-Hs04995079_g1	UNKNOWN	FAM	NFQ-MGB				1	0.940871	1.06284	21.3796	21.3531	0.026145		11.7742	0.0548546	0.0316703	0	true	0.379258	true	3	15	Amp		0.842936	N	N	N
77	G5	false	H9_AS13_ESC_1	NANOG-Hs02387400_g1	UNKNOWN	FAM	NFQ-MGB				1	0.921553	1.08513	24.5439	24.4956	0.0555038		14.9167	0.0735264	0.0424505	0	true	0.354022	true	3	19	Amp		0.964693	N	N	N
78	G6	false	H9_AS13_ESC_1	PAX6-Hs00240871_m1	UNKNOWN	FAM	NFQ-MGB				1	0.602901	1.65865	34.1703	34.6069	0.452846		25.028	0.455406	0.262929	0	true	0.045112	true	3	31	Inconclusive		0.946251	N	N	N
79	G7	false	H9_AS13_ESC_1	SOX2-Hs00602736_s1	UNKNOWN	FAM	NFQ-MGB				1	0.81857	1.22164	25.9673	26.1596	0.173606		16.5807	0.180179	0.104026	0	true	0.128137	true	3	21	Amp		0.982551	N	N	N
80	G8	false	H9_AS13_ESC_1	POU5F1B-Hs04995079_g1	UNKNOWN	FAM	NFQ-MGB				1	0.940871	1.06284	21.3273	21.3531	0.026145		11.7742	0.0548546	0.0316703	0	true	0.379258	true	3	14	Amp		0.870946	N	N	N
81	G9	false	H9_AS13_ESC_1	NANOG-Hs02387400_g1	UNKNOWN	FAM	NFQ-MGB				1	0.921553	1.08513	24.4349	24.4956	0.0555038		14.9167	0.0735264	0.0424505	0	true	0.354022	true	3	18	Amp		0.9898	N	N	N
82	G10	false	H9_AS13_ESC_1	PAX6-Hs00240871_m1	UNKNOWN	FAM	NFQ-MGB				1	0.602901	1.65865	34.576	34.6069	0.452846		25.028	0.455406	0.262929	0	true	0.045112	true	3	31	Amp		0.901434	N	N	N
83	G11	false	H9_AS13_ESC_1	SOX2-Hs00602736_s1	UNKNOWN	FAM	NFQ-MGB				1	0.81857	1.22164	26.305	26.1596	0.173606		16.5807	0.180179	0.104026	0	true	0.128137	true	3	21	Amp		0.894757	N	N	N
84	G12	false	H9_AS13_ESC_1	POU5F1B-Hs04995079_g1	UNKNOWN	FAM	NFQ-MGB				1	0.940871	1.06284	21.3523	21.3531	0.026145		11.7742	0.0548546	0.0316703	0	true	0.379258	true	3	15	Amp		0.851066	N	N	N
85	H1	false	H9_AS13_ESC_1	FGF4-Hs00173564_m1	UNKNOWN	FAM	NFQ-MGB				1	0.745422	1.34152	35.1205	34.8285	0.259992		25.2497	0.264427	0.152667	0	true	0.04	true	3	32	Amp		0.881706	Y	N	N
86	H2	false	H9_AS13_ESC_1	KLF4-Hs00358836_m1	UNKNOWN	FAM	NFQ-MGB				1	0.937821	1.0663	32.5545	32.5184	0.0318237		22.9396	0.0577772	0.0333577	0	true	0.616712	true	3	25	Amp		0.976098	N	N	N
87	H3	false	H9_AS13_ESC_1	LIN28A-Hs00702808_s1	UNKNOWN	FAM	NFQ-MGB				1	0.936584	1.06771	23.0147	23.0127	0.0339328		13.4338	0.0589652	0.0340436	0	true	0.682585	true	3	16	Amp		0.96648	N	N	N
88	H4	false	H9_AS13_ESC_1	ZFP42-Hs01938187_s1	UNKNOWN	FAM	NFQ-MGB				1	0.890464	1.12301	26.1013	26.1266	0.0926093		16.5477	0.104412	0.0602825	0	true	0.976325	true	3	19	Amp		0.98234	N	N	N
89	H5	false	H9_AS13_ESC_1	FGF4-Hs00173564_m1	UNKNOWN	FAM	NFQ-MGB				1	0.745422	1.34152	34.6222	34.8285	0.259992		25.2497	0.264427	0.152667	0	true	0.04	true	3	30	Amp		0.939292	Y	N	N
90	H6	false	H9_AS13_ESC_1	KLF4-Hs00358836_m1	UNKNOWN	FAM	NFQ-MGB				1	0.937821	1.0663	32.4942	32.5184	0.0318237		22.9396	0.0577772	0.0333577	0	true	0.616712	true	3	25	Amp		0.977811	N	N	N
91	H7	false	H9_AS13_ESC_1	LIN28A-Hs00702808_s1	UNKNOWN	FAM	NFQ-MGB				1	0.936584	1.06771	23.0455	23.0127	0.0339328		13.4338	0.0589652	0.0340436	0	true	0.682585	true	3	16	Amp		0.980673	N	N	N
92	H8	false	H9_AS13_ESC_1	ZFP42-Hs01938187_s1	UNKNOWN	FAM	NFQ-MGB				1	0.890464	1.12301	26.2292	26.1266	0.0926093		16.5477	0.104412	0.0602825	0	true	0.976325	true	3	18	Amp		0.971613	N	N	N
93	H9	false	H9_AS13_ESC_1	FGF4-Hs00173564_m1	UNKNOWN	FAM	NFQ-MGB				1	0.745422	1.34152	34.7429	34.8285	0.259992		25.2497	0.264427	0.152667	0	true	0.04	true	3	31	Amp		0.945337	Y	N	N
94	H10	false	H9_AS13_ESC_1	KLF4-Hs00358836_m1	UNKNOWN	FAM	NFQ-MGB				1	0.937821	1.0663	32.5066	32.5184	0.0318237		22.9396	0.0577772	0.0333577	0	true	0.616712	true	3	25	Amp		0.972412	N	N	N
95	H11	false	H9_AS13_ESC_1	LIN28A-Hs00702808_s1	UNKNOWN	FAM	NFQ-MGB				1	0.936584	1.06771	22.9778	23.0127	0.0339328		13.4338	0.0589652	0.0340436	0	true	0.682585	true	3	16	Amp		0.965902	N	N	N
96	H12	false	H9_AS13_ESC_1	ZFP42-Hs01938187_s1	UNKNOWN	FAM	NFQ-MGB				1	0.890464	1.12301	26.0493	26.1266	0.0926093		16.5477	0.104412	0.0602825	0	true	0.976325	true	3	19	Amp		0.970248	N	Y	N
Analysis Type	Singleplex
Endogenous Control	18S-Hs99999901_s1
RQ Min/Max Confidence Level	95.0
Reference Sample	H9_AS13_ESC_1
Block Type	96-Well 0.2-mL Block
Chemistry	TAQMAN
Date Created	2024-04-18 14:30:19 PM EDT
Experiment File Name	D:\Users\Cotney Lab\Desktop\Rachel\H9-AS13-ESC-2_TaqMan_Rachel.eds
Experiment Name	H9-AS13-ESC-2_TaqMan_Rachel
Experiment Run End Time	2024-04-18 13:58:13 PM EDT
Experiment Type	Comparative Cт (ΔΔCт)
Instrument Name	272325340-ChamberlainQS3
Instrument Serial Number	272325340
Instrument Type	QuantStudio™ 3 System
Passive Reference	ROX
Quantification Cycle Method	Ct
Signal Smoothing On	true
Stage/ Cycle where Ct Analysis is performed	Stage2, Step2
Well	Well Position	Omit	Sample Name	Target Name	Task	Reporter	Quencher	Quantity	Quantity Mean	Quantity SD	RQ	RQ Min	RQ Max	CT	Ct Mean	Ct SD	Delta Ct	Delta Ct Mean	Delta Ct SD	Delta Ct SE	Delta Delta Ct	Automatic Ct Threshold	Ct Threshold	Automatic Baseline	Baseline Start	Baseline End	Amp Status	Comments	Cq Conf	NOISE	THOLDFAIL
1	A1	false	H9_AS13_ESC_2	18S-Hs99999901_s1	UNKNOWN	FAM	NFQ-MGB							9.77079	9.80391	0.0309045						true	0.48176	true	3	5	Amp		0.922899	N	N
2	A2	false	H9_AS13_ESC_2	GAPDH-Hs99999905_m1	UNKNOWN	FAM	NFQ-MGB				1	0.962918	1.03851	20.9373	20.9313	0.0141952		11.1274	0.0340087	0.019635	0	true	0.418437	true	3	14	Amp		0.971579	N	N
3	A3	false	H9_AS13_ESC_2	MAP2-Hs0025800_m1	UNKNOWN	FAM	NFQ-MGB				1	0.945678	1.05744	30.3726	30.4166	0.0396463		20.6127	0.0502685	0.0290225	0	true	0.443749	true	3	24	Amp		0.969053	N	N
4	A4	false	H9_AS13_ESC_2	DLG4-Hs01555373_m1	UNKNOWN	FAM	NFQ-MGB				1	0.956622	1.04534	27.6748	27.6879	0.0252568		17.884	0.0399124	0.0230434	0	true	0.487101	true	3	21	Amp		0.971792	N	N
5	A5	false	H9_AS13_ESC_2	18S-Hs99999901_s1	UNKNOWN	FAM	NFQ-MGB							9.80896	9.80391	0.0309045						true	0.48176	true	3	4	Amp		0.910985	N	N
6	A6	false	H9_AS13_ESC_2	GAPDH-Hs99999905_m1	UNKNOWN	FAM	NFQ-MGB				1	0.962918	1.03851	20.9416	20.9313	0.0141952		11.1274	0.0340087	0.019635	0	true	0.418437	true	3	14	Amp		0.966724	N	N
7	A7	false	H9_AS13_ESC_2	MAP2-Hs0025800_m1	UNKNOWN	FAM	NFQ-MGB				1	0.945678	1.05744	30.4495	30.4166	0.0396463		20.6127	0.0502685	0.0290225	0	true	0.443749	true	3	24	Amp		0.978885	N	N
8	A8	false	H9_AS13_ESC_2	DLG4-Hs01555373_m1	UNKNOWN	FAM	NFQ-MGB				1	0.956622	1.04534	27.7171	27.6879	0.0252568		17.884	0.0399124	0.0230434	0	true	0.487101	true	3	22	Amp		0.976661	N	N
9	A9	false	H9_AS13_ESC_2	18S-Hs99999901_s1	UNKNOWN	FAM	NFQ-MGB							9.83197	9.80391	0.0309045						true	0.48176	true	3	5	Amp		0.898992	N	N
10	A10	false	H9_AS13_ESC_2	GAPDH-Hs99999905_m1	UNKNOWN	FAM	NFQ-MGB				1	0.962918	1.03851	20.9151	20.9313	0.0141952		11.1274	0.0340087	0.019635	0	true	0.418437	true	3	14	Amp		0.968218	N	N
11	A11	false	H9_AS13_ESC_2	MAP2-Hs0025800_m1	UNKNOWN	FAM	NFQ-MGB				1	0.945678	1.05744	30.4278	30.4166	0.0396463		20.6127	0.0502685	0.0290225	0	true	0.443749	true	3	23	Amp		0.974695	N	N
12	A12	false	H9_AS13_ESC_2	DLG4-Hs01555373_m1	UNKNOWN	FAM	NFQ-MGB				1	0.956622	1.04534	27.6719	27.6879	0.0252568		17.884	0.0399124	0.0230434	0	true	0.487101	true	3	21	Amp		0.975899	N	N
13	B1	false	H9_AS13_ESC_2	NDN-Hs00267349_s1	UNKNOWN	FAM	NFQ-MGB				1	0.917322	1.09013	27.7315	27.8117	0.0712545		18.0078	0.0776679	0.0448416	0	true	0.461558	true	3	21	Amp		0.970057	N	N
14	B2	false	H9_AS13_ESC_2	MAGEL2-Hs00255922_s1	UNKNOWN	FAM	NFQ-MGB				1	0.861945	1.16017	30.1927	30.2089	0.130088		20.405	0.133709	0.0771967	0	true	0.40232	true	3	23	Amp		0.968141	N	N
15	B3	false	H9_AS13_ESC_2	MKRN3-Hs00271653_s1	UNKNOWN	FAM	NFQ-MGB				1	0.669777	1.49304	34.5978	34.8749	0.359407		25.071	0.360733	0.208269	0	true	0.0422416	true	3	32	Inconclusive		0.878702	N	N
16	B4	false	H9_AS13_ESC_2	SNURF;SNRPN-Hs00243205_m1	UNKNOWN	FAM	NFQ-MGB				1	0.932112	1.07283	22.8696	22.9266	0.0552117		13.1227	0.0632726	0.0365305	0	true	0.320158	true	3	16	Amp		0.960916	N	N
17	B5	false	H9_AS13_ESC_2	NDN-Hs00267349_s1	UNKNOWN	FAM	NFQ-MGB				1	0.917322	1.09013	27.8356	27.8117	0.0712545		18.0078	0.0776679	0.0448416	0	true	0.461558	true	3	21	Amp		0.969352	N	N
18	B6	false	H9_AS13_ESC_2	MAGEL2-Hs00255922_s1	UNKNOWN	FAM	NFQ-MGB				1	0.861945	1.16017	30.3463	30.2089	0.130088		20.405	0.133709	0.0771967	0	true	0.40232	true	3	24	Amp		0.970284	N	N
19	B7	false	H9_AS13_ESC_2	MKRN3-Hs00271653_s1	UNKNOWN	FAM	NFQ-MGB				1	0.669777	1.49304	34.7459	34.8749	0.359407		25.071	0.360733	0.208269	0	true	0.0422416	true	3	31	Inconclusive		0.910329	N	N
20	B8	false	H9_AS13_ESC_2	SNURF;SNRPN-Hs00243205_m1	UNKNOWN	FAM	NFQ-MGB				1	0.932112	1.07283	22.9304	22.9266	0.0552117		13.1227	0.0632726	0.0365305	0	true	0.320158	true	3	16	Amp		0.962226	N	N
21	B9	false	H9_AS13_ESC_2	NDN-Hs00267349_s1	UNKNOWN	FAM	NFQ-MGB				1	0.917322	1.09013	27.8678	27.8117	0.0712545		18.0078	0.0776679	0.0448416	0	true	0.461558	true	3	22	Amp		0.968664	N	N
22	B10	false	H9_AS13_ESC_2	MAGEL2-Hs00255922_s1	UNKNOWN	FAM	NFQ-MGB				1	0.861945	1.16017	30.0876	30.2089	0.130088		20.405	0.133709	0.0771967	0	true	0.40232	true	3	24	Amp		0.984202	N	N
23	B11	false	H9_AS13_ESC_2	MKRN3-Hs00271653_s1	UNKNOWN	FAM	NFQ-MGB				1	0.669777	1.49304	35.281	34.8749	0.359407		25.071	0.360733	0.208269	0	true	0.0422416	true	3	32	Inconclusive		0.916854	N	N
24	B12	false	H9_AS13_ESC_2	SNURF;SNRPN-Hs00243205_m1	UNKNOWN	FAM	NFQ-MGB				1	0.932112	1.07283	22.9798	22.9266	0.0552117		13.1227	0.0632726	0.0365305	0	true	0.320158	true	3	17	Amp		0.962084	N	N
25	C1	false	H9_AS13_ESC_2	SNRPN-Hs00909635_m1	UNKNOWN	FAM	NFQ-MGB				1	0.939268	1.06466	30.6563	30.6911	0.0471665		20.8872	0.0563894	0.0325565	0	true	0.413629	true	3	24	Amp		0.963816	N	N
26	C2	false	H9_AS13_ESC_2	SNRPN-Hs03454084_m1	UNKNOWN	FAM	NFQ-MGB				1	0.914348	1.09368	26.453	26.368	0.0744294		16.5641	0.0805905	0.0465289	0	true	0.636822	true	3	19	Amp		0.975445	N	N
27	C3	false	H9_AS13_ESC_2	SNRPN-Hs03454228_m1	UNKNOWN	FAM	NFQ-MGB				1	0.95902	1.04273	23.69	23.714	0.0215198		13.9101	0.0376589	0.0217424	0	true	0.585488	true	3	17	Amp		0.971778	N	N
28	C4	false	H9_AS13_ESC_2	SNRPN-Hs01374551_m1	UNKNOWN	FAM	NFQ-MGB				1	0.913455	1.09475	26.2562	26.2936	0.075381		16.4897	0.0814702	0.0470368	0	true	0.479154	true	3	19	Amp		0.969207	N	N
29	C5	false	H9_AS13_ESC_2	SNRPN-Hs00909635_m1	UNKNOWN	FAM	NFQ-MGB				1	0.939268	1.06466	30.6723	30.6911	0.0471665		20.8872	0.0563894	0.0325565	0	true	0.413629	true	3	24	Amp		0.961363	N	N
30	C6	false	H9_AS13_ESC_2	SNRPN-Hs03454084_m1	UNKNOWN	FAM	NFQ-MGB				1	0.914348	1.09368	26.337	26.368	0.0744294		16.5641	0.0805905	0.0465289	0	true	0.636822	true	3	18	Amp		0.964828	N	N
31	C7	false	H9_AS13_ESC_2	SNRPN-Hs03454228_m1	UNKNOWN	FAM	NFQ-MGB				1	0.95902	1.04273	23.7316	23.714	0.0215198		13.9101	0.0376589	0.0217424	0	true	0.585488	true	3	17	Amp		0.958727	N	N
32	C8	false	H9_AS13_ESC_2	SNRPN-Hs01374551_m1	UNKNOWN	FAM	NFQ-MGB				1	0.913455	1.09475	26.3804	26.2936	0.075381		16.4897	0.0814702	0.0470368	0	true	0.479154	true	3	20	Amp		0.955585	N	N
33	C9	false	H9_AS13_ESC_2	SNRPN-Hs00909635_m1	UNKNOWN	FAM	NFQ-MGB				1	0.939268	1.06466	30.7448	30.6911	0.0471665		20.8872	0.0563894	0.0325565	0	true	0.413629	true	3	24	Amp		0.943463	N	N
34	C10	false	H9_AS13_ESC_2	SNRPN-Hs03454084_m1	UNKNOWN	FAM	NFQ-MGB				1	0.914348	1.09368	26.3142	26.368	0.0744294		16.5641	0.0805905	0.0465289	0	true	0.636822	true	3	18	Amp		0.970304	N	N
35	C11	false	H9_AS13_ESC_2	SNRPN-Hs03454228_m1	UNKNOWN	FAM	NFQ-MGB				1	0.95902	1.04273	23.7204	23.714	0.0215198		13.9101	0.0376589	0.0217424	0	true	0.585488	true	3	17	Amp		0.958804	N	N
36	C12	false	H9_AS13_ESC_2	SNRPN-Hs01374551_m1	UNKNOWN	FAM	NFQ-MGB				1	0.913455	1.09475	26.2443	26.2936	0.075381		16.4897	0.0814702	0.0470368	0	true	0.479154	true	3	20	Amp		0.964578	N	N
37	D1	false	H9_AS13_ESC_2	IPW-Hs03455409_s1	UNKNOWN	FAM	NFQ-MGB				1	0.960777	1.04082	27.9193	27.9323	0.0184875		18.1284	0.0360122	0.0207917	0	true	0.682829	true	3	21	Amp		0.976632	N	N
38	D2	false	H9_AS13_ESC_2	SNRPN-Hs03454279_m1	UNKNOWN	FAM	NFQ-MGB				1	0.890405	1.12308	32.3152	32.2408	0.0997965		22.4369	0.104472	0.060317	0	true	0.406955	true	3	27	Amp		0.952351	N	N
39	D3	false	H9_AS13_ESC_2	UBE3A-Hs00166580_m1	UNKNOWN	FAM	NFQ-MGB				1	0.925669	1.0803	28.4519	28.5105	0.0622673		18.7066	0.0695148	0.0401344	0	true	0.449902	true	3	22	Amp		0.977995	N	N
40	D4	false	H9_AS13_ESC_2	SNRPN-Hs01372960_m1	UNKNOWN	FAM	NFQ-MGB				1	0.939249	1.06468	35.3016	35.2924	0.0471887		25.4885	0.056408	0.0325672	0	true	0.493756	true	3	28	Amp		0.943718	N	N
41	D5	false	H9_AS13_ESC_2	IPW-Hs03455409_s1	UNKNOWN	FAM	NFQ-MGB				1	0.960777	1.04082	27.9241	27.9323	0.0184875		18.1284	0.0360122	0.0207917	0	true	0.682829	true	3	21	Amp		0.975758	N	N
42	D6	false	H9_AS13_ESC_2	SNRPN-Hs03454279_m1	UNKNOWN	FAM	NFQ-MGB				1	0.890405	1.12308	32.1274	32.2408	0.0997965		22.4369	0.104472	0.060317	0	true	0.406955	true	3	26	Amp		0.986048	N	N
43	D7	false	H9_AS13_ESC_2	UBE3A-Hs00166580_m1	UNKNOWN	FAM	NFQ-MGB				1	0.925669	1.0803	28.5037	28.5105	0.0622673		18.7066	0.0695148	0.0401344	0	true	0.449902	true	3	22	Amp		0.981139	N	N
44	D8	false	H9_AS13_ESC_2	SNRPN-Hs01372960_m1	UNKNOWN	FAM	NFQ-MGB				1	0.939249	1.06468	35.3343	35.2924	0.0471887		25.4885	0.056408	0.0325672	0	true	0.493756	true	3	29	Amp		0.910549	N	N
45	D9	false	H9_AS13_ESC_2	IPW-Hs03455409_s1	UNKNOWN	FAM	NFQ-MGB				1	0.960777	1.04082	27.9535	27.9323	0.0184875		18.1284	0.0360122	0.0207917	0	true	0.682829	true	3	21	Amp		0.952326	N	N
46	D10	false	H9_AS13_ESC_2	SNRPN-Hs03454279_m1	UNKNOWN	FAM	NFQ-MGB				1	0.890405	1.12308	32.28	32.2408	0.0997965		22.4369	0.104472	0.060317	0	true	0.406955	true	3	26	Amp		0.926418	N	N
47	D11	false	H9_AS13_ESC_2	UBE3A-Hs00166580_m1	UNKNOWN	FAM	NFQ-MGB				1	0.925669	1.0803	28.5759	28.5105	0.0622673		18.7066	0.0695148	0.0401344	0	true	0.449902	true	3	22	Amp		0.97056	N	N
48	D12	false	H9_AS13_ESC_2	SNRPN-Hs01372960_m1	UNKNOWN	FAM	NFQ-MGB				1	0.939249	1.06468	35.2413	35.2924	0.0471887		25.4885	0.056408	0.0325672	0	true	0.493756	true	3	28	Amp		0.949589	N	N
49	E1	false	H9_AS13_ESC_2	GABRB3-Hs00241459_m1	UNKNOWN	FAM	NFQ-MGB				1	0.959717	1.04197	26.1661	26.1836	0.0203553		16.3797	0.0370058	0.0213653	0	true	0.387216	true	3	20	Amp		0.974426	N	N
50	E2	false	H9_AS13_ESC_2	GABRA5-Hs00181291_m1	UNKNOWN	FAM	NFQ-MGB				1	0.933368	1.07139	28.8982	28.8362	0.0538188		19.0323	0.0620609	0.0358309	0	true	0.422181	true	3	22	Amp		0.975968	N	N
51	E3	false	H9_AS13_ESC_2	GABRG3-Hs01115766_m1	UNKNOWN	FAM	NFQ-MGB				1	0.857576	1.16608	35.1625	35.2902	0.134784		25.4863	0.138282	0.0798369	0	true	0.386384	true	3	29	Amp		0.92483	N	N
52	E4	false	H9_AS13_ESC_2	PWAR5-Hs03453940_s1	UNKNOWN	FAM	NFQ-MGB				1	0.89217	1.12086	25.1549	25.1722	0.0979289		15.3683	0.10269	0.0592879	0	true	0.735399	true	3	18	Amp		0.981013	N	N
53	E5	false	H9_AS13_ESC_2	GABRB3-Hs00241459_m1	UNKNOWN	FAM	NFQ-MGB				1	0.959717	1.04197	26.2059	26.1836	0.0203553		16.3797	0.0370058	0.0213653	0	true	0.387216	true	3	21	Amp		0.968981	N	N
54	E6	false	H9_AS13_ESC_2	GABRA5-Hs00181291_m1	UNKNOWN	FAM	NFQ-MGB				1	0.933368	1.07139	28.8014	28.8362	0.0538188		19.0323	0.0620609	0.0358309	0	true	0.422181	true	3	22	Amp		0.976792	N	N
55	E7	false	H9_AS13_ESC_2	GABRG3-Hs01115766_m1	UNKNOWN	FAM	NFQ-MGB				1	0.857576	1.16608	35.2771	35.2902	0.134784		25.4863	0.138282	0.0798369	0	true	0.386384	true	3	29	Amp		0.926924	N	N
56	E8	false	H9_AS13_ESC_2	PWAR5-Hs03453940_s1	UNKNOWN	FAM	NFQ-MGB				1	0.89217	1.12086	25.2777	25.1722	0.0979289		15.3683	0.10269	0.0592879	0	true	0.735399	true	3	19	Amp		0.929253	N	N
57	E9	false	H9_AS13_ESC_2	GABRB3-Hs00241459_m1	UNKNOWN	FAM	NFQ-MGB				1	0.959717	1.04197	26.1787	26.1836	0.0203553		16.3797	0.0370058	0.0213653	0	true	0.387216	true	3	20	Amp		0.967353	N	N
58	E10	false	H9_AS13_ESC_2	GABRA5-Hs00181291_m1	UNKNOWN	FAM	NFQ-MGB				1	0.933368	1.07139	28.8089	28.8362	0.0538188		19.0323	0.0620609	0.0358309	0	true	0.422181	true	3	22	Amp		0.969048	N	N
59	E11	false	H9_AS13_ESC_2	GABRG3-Hs01115766_m1	UNKNOWN	FAM	NFQ-MGB				1	0.857576	1.16608	35.4311	35.2902	0.134784		25.4863	0.138282	0.0798369	0	true	0.386384	true	3	28	Amp		0.941996	N	N
60	E12	false	H9_AS13_ESC_2	PWAR5-Hs03453940_s1	UNKNOWN	FAM	NFQ-MGB				1	0.89217	1.12086	25.0842	25.1722	0.0979289		15.3683	0.10269	0.0592879	0	true	0.735399	true	3	19	Amp		0.9707	N	N
61	F1	false	H9_AS13_ESC_2	HERC2-Hs00190589_m1	UNKNOWN	FAM	NFQ-MGB				1	0.959898	1.04178	27.2358	27.2484	0.0200446		17.4445	0.0368358	0.0212671	0	true	0.539509	true	3	20	Amp		0.978354	N	N
62	F2	false	H9_AS13_ESC_2	CYFIP1-Hs00383168_m1	UNKNOWN	FAM	NFQ-MGB				1	0.961328	1.04023	28.239	28.2454	0.0174614		18.4415	0.0354964	0.0204938	0	true	0.545629	true	3	21	Amp		0.973092	N	N
63	F3	false	H9_AS13_ESC_2	TUBGCP5-Hs00540690_m1	UNKNOWN	FAM	NFQ-MGB				1	0.934652	1.06992	29.5416	29.5147	0.0523865		19.7108	0.060823	0.0351162	0	true	0.570236	true	3	23	Amp		0.985938	N	N
64	F4	false	H9_AS13_ESC_2	CHRNA7-Hs01063373_m1	UNKNOWN	FAM	NFQ-MGB				1	0.936553	1.06775	30.8738	30.8594	0.0502525		21.0554	0.0589949	0.0340607	0	true	0.652636	true	3	24	Amp		0.978916	N	N
65	F5	false	H9_AS13_ESC_2	HERC2-Hs00190589_m1	UNKNOWN	FAM	NFQ-MGB				1	0.959898	1.04178	27.2378	27.2484	0.0200446		17.4445	0.0368358	0.0212671	0	true	0.539509	true	3	21	Amp		0.975382	N	N
66	F6	false	H9_AS13_ESC_2	CYFIP1-Hs00383168_m1	UNKNOWN	FAM	NFQ-MGB				1	0.961328	1.04023	28.2652	28.2454	0.0174614		18.4415	0.0354964	0.0204938	0	true	0.545629	true	3	22	Amp		0.964793	N	N
67	F7	false	H9_AS13_ESC_2	TUBGCP5-Hs00540690_m1	UNKNOWN	FAM	NFQ-MGB				1	0.934652	1.06992	29.5481	29.5147	0.0523865		19.7108	0.060823	0.0351162	0	true	0.570236	true	3	23	Amp		0.968428	N	N
68	F8	false	H9_AS13_ESC_2	CHRNA7-Hs01063373_m1	UNKNOWN	FAM	NFQ-MGB				1	0.936553	1.06775	30.8035	30.8594	0.0502525		21.0554	0.0589949	0.0340607	0	true	0.652636	true	3	24	Amp		0.960489	N	N
69	F9	false	H9_AS13_ESC_2	HERC2-Hs00190589_m1	UNKNOWN	FAM	NFQ-MGB				1	0.959898	1.04178	27.2715	27.2484	0.0200446		17.4445	0.0368358	0.0212671	0	true	0.539509	true	3	20	Amp		0.964008	N	N
70	F10	false	H9_AS13_ESC_2	CYFIP1-Hs00383168_m1	UNKNOWN	FAM	NFQ-MGB				1	0.961328	1.04023	28.232	28.2454	0.0174614		18.4415	0.0354964	0.0204938	0	true	0.545629	true	3	22	Amp		0.954148	N	N
71	F11	false	H9_AS13_ESC_2	TUBGCP5-Hs00540690_m1	UNKNOWN	FAM	NFQ-MGB				1	0.934652	1.06992	29.4543	29.5147	0.0523865		19.7108	0.060823	0.0351162	0	true	0.570236	true	3	22	Amp		0.977464	N	N
72	F12	false	H9_AS13_ESC_2	CHRNA7-Hs01063373_m1	UNKNOWN	FAM	NFQ-MGB				1	0.936553	1.06775	30.9008	30.8594	0.0502525		21.0554	0.0589949	0.0340607	0	true	0.652636	true	3	24	Amp		0.965497	N	N
73	G1	false	H9_AS13_ESC_2	NANOG-Hs02387400_g1	UNKNOWN	FAM	NFQ-MGB				1	0.946079	1.05699	24.9114	24.9167	0.0391615		15.1128	0.049887	0.0288023	0	true	0.385923	true	3	19	Amp		0.976706	N	N
74	G2	false	H9_AS13_ESC_2	PAX6-Hs00240871_m1	UNKNOWN	FAM	NFQ-MGB				1	0.658704	1.51813	35.7546	35.3689	0.374463		25.565	0.375736	0.216932	0	true	0.04	true	3	32	Inconclusive		0.864736	N	Y
75	G3	false	H9_AS13_ESC_2	SOX2-Hs00602736_s1	UNKNOWN	FAM	NFQ-MGB				1	0.957735	1.04413	25.9841	25.9902	0.023569		16.1863	0.0388663	0.0224395	0	true	0.121757	true	3	21	Amp		0.948464	N	N
76	G4	false	H9_AS13_ESC_2	POU5F1B-Hs04995079_g1	UNKNOWN	FAM	NFQ-MGB				1	0.959121	1.04262	21.1388	21.1383	0.0213539		11.3344	0.0375643	0.0216878	0	true	0.303303	true	3	15	Amp		0.834143	N	N
77	G5	false	H9_AS13_ESC_2	NANOG-Hs02387400_g1	UNKNOWN	FAM	NFQ-MGB				1	0.946079	1.05699	24.9582	24.9167	0.0391615		15.1128	0.049887	0.0288023	0	true	0.385923	true	3	19	Amp		0.983377	N	N
78	G6	false	H9_AS13_ESC_2	PAX6-Hs00240871_m1	UNKNOWN	FAM	NFQ-MGB				1	0.658704	1.51813	35.0068	35.3689	0.374463		25.565	0.375736	0.216932	0	true	0.04	true	3	32	Inconclusive		0.87126	N	Y
79	G7	false	H9_AS13_ESC_2	SOX2-Hs00602736_s1	UNKNOWN	FAM	NFQ-MGB				1	0.957735	1.04413	25.9702	25.9902	0.023569		16.1863	0.0388663	0.0224395	0	true	0.121757	true	3	21	Amp		0.88291	N	N
80	G8	false	H9_AS13_ESC_2	POU5F1B-Hs04995079_g1	UNKNOWN	FAM	NFQ-MGB				1	0.959121	1.04262	21.1595	21.1383	0.0213539		11.3344	0.0375643	0.0216878	0	true	0.303303	true	3	15	Amp		0.830394	N	N
81	G9	false	H9_AS13_ESC_2	NANOG-Hs02387400_g1	UNKNOWN	FAM	NFQ-MGB				1	0.946079	1.05699	24.8804	24.9167	0.0391615		15.1128	0.049887	0.0288023	0	true	0.385923	true	3	18	Amp		0.973406	N	N
82	G10	false	H9_AS13_ESC_2	PAX6-Hs00240871_m1	UNKNOWN	FAM	NFQ-MGB				1	0.658704	1.51813	35.3453	35.3689	0.374463		25.565	0.375736	0.216932	0	true	0.04	true	3	32	Inconclusive		0.80824	N	Y
83	G11	false	H9_AS13_ESC_2	SOX2-Hs00602736_s1	UNKNOWN	FAM	NFQ-MGB				1	0.957735	1.04413	26.0162	25.9902	0.023569		16.1863	0.0388663	0.0224395	0	true	0.121757	true	3	21	Amp		0.886648	N	N
84	G12	false	H9_AS13_ESC_2	POU5F1B-Hs04995079_g1	UNKNOWN	FAM	NFQ-MGB				1	0.959121	1.04262	21.1168	21.1383	0.0213539		11.3344	0.0375643	0.0216878	0	true	0.303303	true	3	15	Amp		0.81048	N	N
85	H1	false	H9_AS13_ESC_2	FGF4-Hs00173564_m1	UNKNOWN	FAM	NFQ-MGB				1	0.766032	1.30543	34.9579	34.7376	0.237881		24.9337	0.23988	0.138495	0	true	0.04	true	3	32	Amp		0.862841	N	Y
86	H2	false	H9_AS13_ESC_2	KLF4-Hs00358836_m1	UNKNOWN	FAM	NFQ-MGB				1	0.935644	1.06878	32.8894	32.8635	0.0512759		23.0596	0.0598691	0.0345654	0	true	0.654436	true	3	26	Amp		0.978423	N	N
87	H3	false	H9_AS13_ESC_2	LIN28A-Hs00702808_s1	UNKNOWN	FAM	NFQ-MGB				1	0.951428	1.05105	23.1455	23.1732	0.0324506		13.3693	0.0448122	0.0258723	0	true	0.685858	true	3	15	Amp		0.957032	N	N
88	H4	false	H9_AS13_ESC_2	ZFP42-Hs01938187_s1	UNKNOWN	FAM	NFQ-MGB				1	0.911553	1.09703	26.3537	26.358	0.0774038		16.5541	0.0833453	0.0481194	0	true	0.941675	true	3	19	Amp		0.984688	N	N
89	H5	false	H9_AS13_ESC_2	FGF4-Hs00173564_m1	UNKNOWN	FAM	NFQ-MGB				1	0.766032	1.30543	34.4853	34.7376	0.237881		24.9337	0.23988	0.138495	0	true	0.04	true	3	31	Amp		0.906828	N	Y
90	H6	false	H9_AS13_ESC_2	KLF4-Hs00358836_m1	UNKNOWN	FAM	NFQ-MGB				1	0.935644	1.06878	32.8967	32.8635	0.0512759		23.0596	0.0598691	0.0345654	0	true	0.654436	true	3	25	Amp		0.9716	N	N
91	H7	false	H9_AS13_ESC_2	LIN28A-Hs00702808_s1	UNKNOWN	FAM	NFQ-MGB				1	0.951428	1.05105	23.2089	23.1732	0.0324506		13.3693	0.0448122	0.0258723	0	true	0.685858	true	3	16	Amp		0.967746	N	N
92	H8	false	H9_AS13_ESC_2	ZFP42-Hs01938187_s1	UNKNOWN	FAM	NFQ-MGB				1	0.911553	1.09703	26.4374	26.358	0.0774038		16.5541	0.0833453	0.0481194	0	true	0.941675	true	3	19	Amp		0.968685	Y	N
93	H9	false	H9_AS13_ESC_2	FGF4-Hs00173564_m1	UNKNOWN	FAM	NFQ-MGB				1	0.766032	1.30543	34.7697	34.7376	0.237881		24.9337	0.23988	0.138495	0	true	0.04	true	3	30	Amp		0.859219	N	Y
94	H10	false	H9_AS13_ESC_2	KLF4-Hs00358836_m1	UNKNOWN	FAM	NFQ-MGB				1	0.935644	1.06878	32.8045	32.8635	0.0512759		23.0596	0.0598691	0.0345654	0	true	0.654436	true	3	24	Amp		0.971686	N	N
95	H11	false	H9_AS13_ESC_2	LIN28A-Hs00702808_s1	UNKNOWN	FAM	NFQ-MGB				1	0.951428	1.05105	23.1653	23.1732	0.0324506		13.3693	0.0448122	0.0258723	0	true	0.685858	true	3	16	Amp		0.957254	N	N
96	H12	false	H9_AS13_ESC_2	ZFP42-Hs01938187_s1	UNKNOWN	FAM	NFQ-MGB				1	0.911553	1.09703	26.2828	26.358	0.0774038		16.5541	0.0833453	0.0481194	0	true	0.941675	true	3	18	Amp		0.969517	Y	N
Analysis Type	Singleplex
Endogenous Control	18S-Hs99999901_s1
RQ Min/Max Confidence Level	95.0
Reference Sample	H9_AS13_ESC_2
Block Type	96-Well 0.2-mL Block
Chemistry	TAQMAN
Date Created	2024-04-18 16:13:55 PM EDT
Experiment File Name	D:\Users\Cotney Lab\Desktop\Rachel\H9-AS13-ESC-3_TaqMan_Rachel.eds
Experiment Name	H9-AS13-ESC-3_TaqMan_Rachel
Experiment Run End Time	2024-04-18 16:03:39 PM EDT
Experiment Type	Comparative Cт (ΔΔCт)
Instrument Name	272325340-ChamberlainQS3
Instrument Serial Number	272325340
Instrument Type	QuantStudio™ 3 System
Passive Reference	ROX
Quantification Cycle Method	Ct
Signal Smoothing On	true
Stage/ Cycle where Ct Analysis is performed	Stage2, Step2
Well	Well Position	Omit	Sample Name	Target Name	Task	Reporter	Quencher	Quantity	Quantity Mean	Quantity SD	RQ	RQ Min	RQ Max	CT	Ct Mean	Ct SD	Delta Ct	Delta Ct Mean	Delta Ct SD	Delta Ct SE	Delta Delta Ct	Automatic Ct Threshold	Ct Threshold	Automatic Baseline	Baseline Start	Baseline End	Amp Status	Comments	Cq Conf	CQCONF	EXPFAIL	THOLDFAIL	HIGHSD
1	A1	false	H9_AS13_ESC_3	18S-Hs99999901_s1	UNKNOWN	FAM	NFQ-MGB							9.71406	9.77056	0.0500365						true	0.501912	true	3	5	Amp		0.923816	N	N	N	N
2	A2	false	H9_AS13_ESC_3	GAPDH-Hs99999905_m1	UNKNOWN	FAM	NFQ-MGB				1	0.944462	1.0588	20.291	20.3046	0.0118745		10.5341	0.0514262	0.0296909	0	true	0.36881	true	3	14	Amp		0.976757	N	N	N	N
3	A3	false	H9_AS13_ESC_3	MAP2-Hs0025800_m1	UNKNOWN	FAM	NFQ-MGB				1	0.924582	1.08157	30.8393	30.8927	0.0497684		21.1221	0.070573	0.0407453	0	true	0.425134	true	3	24	Amp		0.969132	N	N	N	N
4	A4	false	H9_AS13_ESC_3	DLG4-Hs01555373_m1	UNKNOWN	FAM	NFQ-MGB				1	0.942193	1.06135	27.7646	27.7664	0.0191919		17.9958	0.0535908	0.0309407	0	true	0.522822	true	3	21	Amp		0.980876	N	N	N	N
5	A5	false	H9_AS13_ESC_3	18S-Hs99999901_s1	UNKNOWN	FAM	NFQ-MGB							9.80927	9.77056	0.0500365						true	0.501912	true	3	5	Amp		0.926372	N	N	N	N
6	A6	false	H9_AS13_ESC_3	GAPDH-Hs99999905_m1	UNKNOWN	FAM	NFQ-MGB				1	0.944462	1.0588	20.3128	20.3046	0.0118745		10.5341	0.0514262	0.0296909	0	true	0.36881	true	3	13	Amp		0.957375	N	N	N	N
7	A7	false	H9_AS13_ESC_3	MAP2-Hs0025800_m1	UNKNOWN	FAM	NFQ-MGB				1	0.924582	1.08157	30.9378	30.8927	0.0497684		21.1221	0.070573	0.0407453	0	true	0.425134	true	3	24	Amp		0.978068	N	N	N	N
8	A8	false	H9_AS13_ESC_3	DLG4-Hs01555373_m1	UNKNOWN	FAM	NFQ-MGB				1	0.942193	1.06135	27.7864	27.7664	0.0191919		17.9958	0.0535908	0.0309407	0	true	0.522822	true	3	20	Amp		0.970914	N	N	N	N
9	A9	false	H9_AS13_ESC_3	18S-Hs99999901_s1	UNKNOWN	FAM	NFQ-MGB							9.78835	9.77056	0.0500365						true	0.501912	true	3	4	Amp		0.944823	N	N	N	N
10	A10	false	H9_AS13_ESC_3	GAPDH-Hs99999905_m1	UNKNOWN	FAM	NFQ-MGB				1	0.944462	1.0588	20.31	20.3046	0.0118745		10.5341	0.0514262	0.0296909	0	true	0.36881	true	3	14	Amp		0.970316	N	N	N	N
11	A11	false	H9_AS13_ESC_3	MAP2-Hs0025800_m1	UNKNOWN	FAM	NFQ-MGB				1	0.924582	1.08157	30.9009	30.8927	0.0497684		21.1221	0.070573	0.0407453	0	true	0.425134	true	3	23	Amp		0.981817	N	N	N	N
12	A12	false	H9_AS13_ESC_3	DLG4-Hs01555373_m1	UNKNOWN	FAM	NFQ-MGB				1	0.942193	1.06135	27.7482	27.7664	0.0191919		17.9958	0.0535908	0.0309407	0	true	0.522822	true	3	21	Amp		0.975786	N	N	N	N
13	B1	false	H9_AS13_ESC_3	NDN-Hs00267349_s1	UNKNOWN	FAM	NFQ-MGB				1	0.92908	1.07633	27.7827	27.788	0.043353		18.0175	0.0662052	0.0382236	0	true	0.466722	true	3	21	Amp		0.974874	N	N	N	N
14	B2	false	H9_AS13_ESC_3	MAGEL2-Hs00255922_s1	UNKNOWN	FAM	NFQ-MGB				1	0.941721	1.06189	29.8457	29.8297	0.0204168		20.0592	0.0540416	0.0312009	0	true	0.396778	true	3	24	Amp		0.971323	N	N	N	N
15	B3	false	H9_AS13_ESC_3	MKRN3-Hs00271653_s1	UNKNOWN	FAM	NFQ-MGB				1	0.417207	2.39689	34.4946	34.7828	0.785168		25.0122	0.786761	0.454237	0	true	0.0416554	true	3	31	Inconclusive		0.901262	N	N	N	Y
16	B4	false	H9_AS13_ESC_3	SNURF;SNRPN-Hs00243205_m1	UNKNOWN	FAM	NFQ-MGB				1	0.924299	1.0819	22.7991	22.8564	0.0501585		13.0858	0.0708486	0.0409045	0	true	0.327159	true	3	16	Amp		0.981628	N	N	N	N
17	B5	false	H9_AS13_ESC_3	NDN-Hs00267349_s1	UNKNOWN	FAM	NFQ-MGB				1	0.92908	1.07633	27.7475	27.788	0.043353		18.0175	0.0662052	0.0382236	0	true	0.466722	true	3	21	Amp		0.973277	N	N	N	N
18	B6	false	H9_AS13_ESC_3	MAGEL2-Hs00255922_s1	UNKNOWN	FAM	NFQ-MGB				1	0.941721	1.06189	29.8368	29.8297	0.0204168		20.0592	0.0540416	0.0312009	0	true	0.396778	true	3	24	Amp		0.976085	N	N	N	N
19	B7	false	H9_AS13_ESC_3	MKRN3-Hs00271653_s1	UNKNOWN	FAM	NFQ-MGB				1	0.417207	2.39689	34.1824	34.7828	0.785168		25.0122	0.786761	0.454237	0	true	0.0416554	true	3	31	Inconclusive		0.942345	N	N	N	Y
20	B8	false	H9_AS13_ESC_3	SNURF;SNRPN-Hs00243205_m1	UNKNOWN	FAM	NFQ-MGB				1	0.924299	1.0819	22.8924	22.8564	0.0501585		13.0858	0.0708486	0.0409045	0	true	0.327159	true	3	17	Amp		0.973045	N	N	N	N
21	B9	false	H9_AS13_ESC_3	NDN-Hs00267349_s1	UNKNOWN	FAM	NFQ-MGB				1	0.92908	1.07633	27.8338	27.788	0.043353		18.0175	0.0662052	0.0382236	0	true	0.466722	true	3	22	Amp		0.97005	N	N	N	N
22	B10	false	H9_AS13_ESC_3	MAGEL2-Hs00255922_s1	UNKNOWN	FAM	NFQ-MGB				1	0.941721	1.06189	29.8068	29.8297	0.0204168		20.0592	0.0540416	0.0312009	0	true	0.396778	true	3	23	Amp		0.967421	N	N	N	N
23	B11	false	H9_AS13_ESC_3	MKRN3-Hs00271653_s1	UNKNOWN	FAM	NFQ-MGB				1	0.417207	2.39689	35.6713	34.7828	0.785168		25.0122	0.786761	0.454237	0	true	0.0416554	true	3	33	Inconclusive		0.830792	N	N	N	Y
24	B12	false	H9_AS13_ESC_3	SNURF;SNRPN-Hs00243205_m1	UNKNOWN	FAM	NFQ-MGB				1	0.924299	1.0819	22.8776	22.8564	0.0501585		13.0858	0.0708486	0.0409045	0	true	0.327159	true	3	17	Amp		0.969395	N	N	N	N
25	C1	false	H9_AS13_ESC_3	SNRPN-Hs00909635_m1	UNKNOWN	FAM	NFQ-MGB				1	0.945091	1.0581	30.2373	30.2471	0.00892893		20.4766	0.0508269	0.0293449	0	true	0.387441	true	3	24	Amp		0.969187	N	N	N	N
26	C2	false	H9_AS13_ESC_3	SNRPN-Hs03454084_m1	UNKNOWN	FAM	NFQ-MGB				1	0.905809	1.10398	26.3205	26.2363	0.0736443		16.4658	0.0890345	0.0514041	0	true	0.541478	true	3	19	Amp		0.976874	N	N	N	N
27	C3	false	H9_AS13_ESC_3	SNRPN-Hs03454228_m1	UNKNOWN	FAM	NFQ-MGB				1	0.945604	1.05753	23.9345	23.939	0.00550955		14.1684	0.0503389	0.0290632	0	true	0.58271	true	3	17	Amp		0.973197	N	N	N	N
28	C4	false	H9_AS13_ESC_3	SNRPN-Hs01374551_m1	UNKNOWN	FAM	NFQ-MGB				1	0.92262	1.08387	26.1595	26.1907	0.0524438		16.4201	0.0724845	0.0418489	0	true	0.392529	true	3	20	Amp		0.97835	N	N	N	N
29	C5	false	H9_AS13_ESC_3	SNRPN-Hs00909635_m1	UNKNOWN	FAM	NFQ-MGB				1	0.945091	1.0581	30.2548	30.2471	0.00892893		20.4766	0.0508269	0.0293449	0	true	0.387441	true	3	24	Amp		0.963822	N	N	N	N
30	C6	false	H9_AS13_ESC_3	SNRPN-Hs03454084_m1	UNKNOWN	FAM	NFQ-MGB				1	0.905809	1.10398	26.1836	26.2363	0.0736443		16.4658	0.0890345	0.0514041	0	true	0.541478	true	3	19	Amp		0.975055	N	N	N	N
31	C7	false	H9_AS13_ESC_3	SNRPN-Hs03454228_m1	UNKNOWN	FAM	NFQ-MGB				1	0.945604	1.05753	23.9373	23.939	0.00550955		14.1684	0.0503389	0.0290632	0	true	0.58271	true	3	17	Amp		0.965407	N	N	N	N
32	C8	false	H9_AS13_ESC_3	SNRPN-Hs01374551_m1	UNKNOWN	FAM	NFQ-MGB				1	0.92262	1.08387	26.2512	26.1907	0.0524438		16.4201	0.0724845	0.0418489	0	true	0.392529	true	3	20	Amp		0.951498	N	N	N	N
33	C9	false	H9_AS13_ESC_3	SNRPN-Hs00909635_m1	UNKNOWN	FAM	NFQ-MGB				1	0.945091	1.0581	30.2492	30.2471	0.00892893		20.4766	0.0508269	0.0293449	0	true	0.387441	true	3	24	Amp		0.979893	N	N	N	N
34	C10	false	H9_AS13_ESC_3	SNRPN-Hs03454084_m1	UNKNOWN	FAM	NFQ-MGB				1	0.905809	1.10398	26.2049	26.2363	0.0736443		16.4658	0.0890345	0.0514041	0	true	0.541478	true	3	18	Amp		0.969446	N	N	N	N
35	C11	false	H9_AS13_ESC_3	SNRPN-Hs03454228_m1	UNKNOWN	FAM	NFQ-MGB				1	0.945604	1.05753	23.9452	23.939	0.00550955		14.1684	0.0503389	0.0290632	0	true	0.58271	true	3	17	Amp		0.964588	N	N	N	N
36	C12	false	H9_AS13_ESC_3	SNRPN-Hs01374551_m1	UNKNOWN	FAM	NFQ-MGB				1	0.92262	1.08387	26.1614	26.1907	0.0524438		16.4201	0.0724845	0.0418489	0	true	0.392529	true	3	21	Amp		0.967412	N	N	N	N
37	D1	false	H9_AS13_ESC_3	IPW-Hs03455409_s1	UNKNOWN	FAM	NFQ-MGB				1	0.945716	1.0574	27.3347	27.3385	0.00442912		17.568	0.0502321	0.0290015	0	true	0.630317	true	3	20	Amp		0.972778	N	N	N	N
38	D2	false	H9_AS13_ESC_3	SNRPN-Hs03454279_m1	UNKNOWN	FAM	NFQ-MGB				1	0.853051	1.17226	32.1827	32.1416	0.134007		22.371	0.143044	0.0825864	0	true	0.408666	true	3	25	Amp		0.963351	N	N	N	N
39	D3	false	H9_AS13_ESC_3	UBE3A-Hs00166580_m1	UNKNOWN	FAM	NFQ-MGB				1	0.934021	1.07064	28.511	28.5236	0.0356389		18.753	0.0614311	0.0354673	0	true	0.460077	true	3	22	Amp		0.981736	N	N	N	N
40	D4	false	H9_AS13_ESC_3	SNRPN-Hs01372960_m1	UNKNOWN	FAM	NFQ-MGB				1	0.921395	1.08531	34.9667	34.924	0.0540853		25.1534	0.0736809	0.0425397	0	true	0.534355	true	3	28	Amp		0.956704	N	N	N	N
41	D5	false	H9_AS13_ESC_3	IPW-Hs03455409_s1	UNKNOWN	FAM	NFQ-MGB				1	0.945716	1.0574	27.3434	27.3385	0.00442912		17.568	0.0502321	0.0290015	0	true	0.630317	true	3	20	Amp		0.974265	N	N	N	N
42	D6	false	H9_AS13_ESC_3	SNRPN-Hs03454279_m1	UNKNOWN	FAM	NFQ-MGB				1	0.853051	1.17226	32.2502	32.1416	0.134007		22.371	0.143044	0.0825864	0	true	0.408666	true	3	25	Amp		0.939849	N	N	N	N
43	D7	false	H9_AS13_ESC_3	UBE3A-Hs00166580_m1	UNKNOWN	FAM	NFQ-MGB				1	0.934021	1.07064	28.496	28.5236	0.0356389		18.753	0.0614311	0.0354673	0	true	0.460077	true	3	22	Amp		0.978351	N	N	N	N
44	D8	false	H9_AS13_ESC_3	SNRPN-Hs01372960_m1	UNKNOWN	FAM	NFQ-MGB				1	0.921395	1.08531	34.942	34.924	0.0540853		25.1534	0.0736809	0.0425397	0	true	0.534355	true	3	28	Amp		0.94349	N	N	N	N
45	D9	false	H9_AS13_ESC_3	IPW-Hs03455409_s1	UNKNOWN	FAM	NFQ-MGB				1	0.945716	1.0574	27.3375	27.3385	0.00442912		17.568	0.0502321	0.0290015	0	true	0.630317	true	3	20	Amp		0.970752	N	N	N	N
46	D10	false	H9_AS13_ESC_3	SNRPN-Hs03454279_m1	UNKNOWN	FAM	NFQ-MGB				1	0.853051	1.17226	31.9918	32.1416	0.134007		22.371	0.143044	0.0825864	0	true	0.408666	true	3	26	Amp		0.926759	N	N	N	N
47	D11	false	H9_AS13_ESC_3	UBE3A-Hs00166580_m1	UNKNOWN	FAM	NFQ-MGB				1	0.934021	1.07064	28.5638	28.5236	0.0356389		18.753	0.0614311	0.0354673	0	true	0.460077	true	3	22	Amp		0.974166	N	N	N	N
48	D12	false	H9_AS13_ESC_3	SNRPN-Hs01372960_m1	UNKNOWN	FAM	NFQ-MGB				1	0.921395	1.08531	34.8632	34.924	0.0540853		25.1534	0.0736809	0.0425397	0	true	0.534355	true	3	29	Amp		0.966408	N	N	N	N
49	E1	false	H9_AS13_ESC_3	GABRB3-Hs00241459_m1	UNKNOWN	FAM	NFQ-MGB				1	0.941089	1.0626	26.472	26.4649	0.0219666		16.6943	0.0546459	0.0315499	0	true	0.404624	true	3	19	Amp		0.97556	N	N	N	N
50	E2	false	H9_AS13_ESC_3	GABRA5-Hs00181291_m1	UNKNOWN	FAM	NFQ-MGB				1	0.938492	1.06554	28.9346	28.9032	0.0275778		19.1326	0.057133	0.0329858	0	true	0.43212	true	3	22	Amp		0.975369	N	N	N	N
51	E3	false	H9_AS13_ESC_3	GABRG3-Hs01115766_m1	UNKNOWN	FAM	NFQ-MGB				1	0.883398	1.13199	35.3441	35.3993	0.0997346		25.6287	0.111582	0.0644221	0	true	0.32859	true	3	28	Amp		0.957952	N	N	N	N
52	E4	false	H9_AS13_ESC_3	PWAR5-Hs03453940_s1	UNKNOWN	FAM	NFQ-MGB				1	0.891808	1.12132	25.1998	25.2221	0.0900929		15.4515	0.103055	0.0594989	0	true	0.62955	true	3	19	Amp		0.969815	N	N	N	N
53	E5	false	H9_AS13_ESC_3	GABRB3-Hs00241459_m1	UNKNOWN	FAM	NFQ-MGB				1	0.941089	1.0626	26.4824	26.4649	0.0219666		16.6943	0.0546459	0.0315499	0	true	0.404624	true	3	20	Amp		0.974265	N	N	N	N
54	E6	false	H9_AS13_ESC_3	GABRA5-Hs00181291_m1	UNKNOWN	FAM	NFQ-MGB				1	0.938492	1.06554	28.8831	28.9032	0.0275778		19.1326	0.057133	0.0329858	0	true	0.43212	true	3	23	Amp		0.978428	N	N	N	N
55	E7	false	H9_AS13_ESC_3	GABRG3-Hs01115766_m1	UNKNOWN	FAM	NFQ-MGB				1	0.883398	1.13199	35.3393	35.3993	0.0997346		25.6287	0.111582	0.0644221	0	true	0.32859	true	3	29	Amp		0.934457	N	N	N	N
56	E8	false	H9_AS13_ESC_3	PWAR5-Hs03453940_s1	UNKNOWN	FAM	NFQ-MGB				1	0.891808	1.12132	25.3212	25.2221	0.0900929		15.4515	0.103055	0.0594989	0	true	0.62955	true	3	19	Amp		0.935518	N	N	N	N
57	E9	false	H9_AS13_ESC_3	GABRB3-Hs00241459_m1	UNKNOWN	FAM	NFQ-MGB				1	0.941089	1.0626	26.4402	26.4649	0.0219666		16.6943	0.0546459	0.0315499	0	true	0.404624	true	3	20	Amp		0.970289	N	N	N	N
58	E10	false	H9_AS13_ESC_3	GABRA5-Hs00181291_m1	UNKNOWN	FAM	NFQ-MGB				1	0.938492	1.06554	28.8918	28.9032	0.0275778		19.1326	0.057133	0.0329858	0	true	0.43212	true	3	22	Amp		0.975355	N	N	N	N
59	E11	false	H9_AS13_ESC_3	GABRG3-Hs01115766_m1	UNKNOWN	FAM	NFQ-MGB				1	0.883398	1.13199	35.5144	35.3993	0.0997346		25.6287	0.111582	0.0644221	0	true	0.32859	true	3	30	Amp		0.939832	N	N	N	N
60	E12	false	H9_AS13_ESC_3	PWAR5-Hs03453940_s1	UNKNOWN	FAM	NFQ-MGB				1	0.891808	1.12132	25.1452	25.2221	0.0900929		15.4515	0.103055	0.0594989	0	true	0.62955	true	3	19	Amp		0.967068	N	N	N	N
61	F1	false	H9_AS13_ESC_3	HERC2-Hs00190589_m1	UNKNOWN	FAM	NFQ-MGB				1	0.932659	1.0722	27.3613	27.3531	0.0378585		17.5825	0.0627449	0.0362258	0	true	0.49212	true	3	20	Amp		0.984169	N	N	N	N
62	F2	false	H9_AS13_ESC_3	CYFIP1-Hs00383168_m1	UNKNOWN	FAM	NFQ-MGB				1	0.944308	1.05898	28.1232	28.1199	0.0124954		18.3493	0.0515731	0.0297757	0	true	0.54525	true	3	21	Amp		0.971179	N	N	N	N
63	F3	false	H9_AS13_ESC_3	TUBGCP5-Hs00540690_m1	UNKNOWN	FAM	NFQ-MGB				1	0.941883	1.0617	29.4965	29.5194	0.0200043		19.7488	0.0538871	0.0311117	0	true	0.577095	true	3	23	Amp		0.983097	N	N	N	N
64	F4	false	H9_AS13_ESC_3	CHRNA7-Hs01063373_m1	UNKNOWN	FAM	NFQ-MGB				1	0.918747	1.08844	30.7171	30.761	0.0575631		20.9905	0.0762703	0.0440347	0	true	0.644647	true	3	24	Amp		0.982143	N	N	N	N
65	F5	false	H9_AS13_ESC_3	HERC2-Hs00190589_m1	UNKNOWN	FAM	NFQ-MGB				1	0.932659	1.0722	27.3118	27.3531	0.0378585		17.5825	0.0627449	0.0362258	0	true	0.49212	true	3	20	Amp		0.985818	N	N	N	N
66	F6	false	H9_AS13_ESC_3	CYFIP1-Hs00383168_m1	UNKNOWN	FAM	NFQ-MGB				1	0.944308	1.05898	28.1061	28.1199	0.0124954		18.3493	0.0515731	0.0297757	0	true	0.54525	true	3	22	Amp		0.962292	N	N	N	N
67	F7	false	H9_AS13_ESC_3	TUBGCP5-Hs00540690_m1	UNKNOWN	FAM	NFQ-MGB				1	0.941883	1.0617	29.5337	29.5194	0.0200043		19.7488	0.0538871	0.0311117	0	true	0.577095	true	3	23	Amp		0.957917	N	N	N	N
68	F8	false	H9_AS13_ESC_3	CHRNA7-Hs01063373_m1	UNKNOWN	FAM	NFQ-MGB				1	0.918747	1.08844	30.7398	30.761	0.0575631		20.9905	0.0762703	0.0440347	0	true	0.644647	true	3	24	Amp		0.960357	N	N	N	N
69	F9	false	H9_AS13_ESC_3	HERC2-Hs00190589_m1	UNKNOWN	FAM	NFQ-MGB				1	0.932659	1.0722	27.3861	27.3531	0.0378585		17.5825	0.0627449	0.0362258	0	true	0.49212	true	3	21	Amp		0.974253	N	N	N	N
70	F10	false	H9_AS13_ESC_3	CYFIP1-Hs00383168_m1	UNKNOWN	FAM	NFQ-MGB				1	0.944308	1.05898	28.1304	28.1199	0.0124954		18.3493	0.0515731	0.0297757	0	true	0.54525	true	3	22	Amp		0.949892	N	N	N	N
71	F11	false	H9_AS13_ESC_3	TUBGCP5-Hs00540690_m1	UNKNOWN	FAM	NFQ-MGB				1	0.941883	1.0617	29.5279	29.5194	0.0200043		19.7488	0.0538871	0.0311117	0	true	0.577095	true	3	23	Amp		0.969442	N	N	N	N
72	F12	false	H9_AS13_ESC_3	CHRNA7-Hs01063373_m1	UNKNOWN	FAM	NFQ-MGB				1	0.918747	1.08844	30.8262	30.761	0.0575631		20.9905	0.0762703	0.0440347	0	true	0.644647	true	3	24	Amp		0.967169	N	N	N	N
73	G1	false	H9_AS13_ESC_3	NANOG-Hs02387400_g1	UNKNOWN	FAM	NFQ-MGB				1	0.931164	1.07393	24.4125	24.4281	0.0402062		14.6575	0.0641887	0.0370594	0	true	0.334056	true	3	19	Amp		0.973034	N	N	N	N
74	G2	false	H9_AS13_ESC_3	PAX6-Hs00240871_m1	UNKNOWN	FAM	NFQ-MGB							Undetermined	35.8935	0.362139						true	0.04	true	3	39	No Amp		0	Y	Y	Y	N
75	G3	false	H9_AS13_ESC_3	SOX2-Hs00602736_s1	UNKNOWN	FAM	NFQ-MGB				1	0.915993	1.09171	25.7563	25.7689	0.0610982		15.9984	0.0789724	0.0455947	0	true	0.109498	true	3	20	Amp		0.933568	N	N	N	N
76	G4	false	H9_AS13_ESC_3	POU5F1B-Hs04995079_g1	UNKNOWN	FAM	NFQ-MGB				1	0.908623	1.10057	21.4496	21.4438	0.0702445		11.6733	0.0862435	0.0497927	0	true	0.333705	true	3	16	Amp		0.843021	N	N	N	N
77	G5	false	H9_AS13_ESC_3	NANOG-Hs02387400_g1	UNKNOWN	FAM	NFQ-MGB				1	0.931164	1.07393	24.4738	24.4281	0.0402062		14.6575	0.0641887	0.0370594	0	true	0.334056	true	3	19	Amp		0.97259	N	N	N	N
78	G6	false	H9_AS13_ESC_3	PAX6-Hs00240871_m1	UNKNOWN	FAM	NFQ-MGB				1	0.566402	1.76553	35.6374	35.8935	0.362139		26.1229	0.36558	0.257695	0	true	0.04	true	3	33	Inconclusive		0.861147	N	N	Y	N
79	G7	false	H9_AS13_ESC_3	SOX2-Hs00602736_s1	UNKNOWN	FAM	NFQ-MGB				1	0.915993	1.09171	25.8353	25.7689	0.0610982		15.9984	0.0789724	0.0455947	0	true	0.109498	true	3	21	Amp		0.874486	N	N	N	N
80	G8	false	H9_AS13_ESC_3	POU5F1B-Hs04995079_g1	UNKNOWN	FAM	NFQ-MGB				1	0.908623	1.10057	21.511	21.4438	0.0702445		11.6733	0.0862435	0.0497927	0	true	0.333705	true	3	15	Amp		0.814066	N	N	N	N
81	G9	false	H9_AS13_ESC_3	NANOG-Hs02387400_g1	UNKNOWN	FAM	NFQ-MGB				1	0.931164	1.07393	24.398	24.4281	0.0402062		14.6575	0.0641887	0.0370594	0	true	0.334056	true	3	17	Amp		0.981121	N	N	N	N
82	G10	false	H9_AS13_ESC_3	PAX6-Hs00240871_m1	UNKNOWN	FAM	NFQ-MGB				1	0.566402	1.76553	36.1495	35.8935	0.362139		26.1229	0.36558	0.257695	0	true	0.04	true	3	33	Inconclusive		0.698436	Y	N	Y	N
83	G11	false	H9_AS13_ESC_3	SOX2-Hs00602736_s1	UNKNOWN	FAM	NFQ-MGB				1	0.915993	1.09171	25.7151	25.7689	0.0610982		15.9984	0.0789724	0.0455947	0	true	0.109498	true	3	21	Amp		0.885902	N	N	N	N
84	G12	false	H9_AS13_ESC_3	POU5F1B-Hs04995079_g1	UNKNOWN	FAM	NFQ-MGB				1	0.908623	1.10057	21.3709	21.4438	0.0702445		11.6733	0.0862435	0.0497927	0	true	0.333705	true	3	16	Amp		0.845491	N	N	N	N
85	H1	false	H9_AS13_ESC_3	FGF4-Hs00173564_m1	UNKNOWN	FAM	NFQ-MGB				1	0.850737	1.17545	35.6061	35.5364	0.136613		25.7658	0.145488	0.0839978	0	true	0.04	true	3	33	Amp		0.857509	N	N	Y	N
86	H2	false	H9_AS13_ESC_3	KLF4-Hs00358836_m1	UNKNOWN	FAM	NFQ-MGB				1	0.874272	1.14381	32.5632	32.5697	0.110092		22.7992	0.120929	0.0698183	0	true	0.617292	true	3	26	Amp		0.974512	N	N	N	N
87	H3	false	H9_AS13_ESC_3	LIN28A-Hs00702808_s1	UNKNOWN	FAM	NFQ-MGB				1	0.878545	1.13825	22.9656	23.0262	0.105252		13.2557	0.116541	0.0672848	0	true	0.646505	true	3	15	Amp		0.986221	N	N	N	N
88	H4	false	H9_AS13_ESC_3	ZFP42-Hs01938187_s1	UNKNOWN	FAM	NFQ-MGB				1	0.931969	1.073	26.2992	26.3348	0.0389518		16.5642	0.0634105	0.0366101	0	true	0.895082	true	3	19	Amp		0.966267	N	N	N	N
89	H5	false	H9_AS13_ESC_3	FGF4-Hs00173564_m1	UNKNOWN	FAM	NFQ-MGB				1	0.850737	1.17545	35.379	35.5364	0.136613		25.7658	0.145488	0.0839978	0	true	0.04	true	3	32	Amp		0.872484	N	N	Y	N
90	H6	false	H9_AS13_ESC_3	KLF4-Hs00358836_m1	UNKNOWN	FAM	NFQ-MGB				1	0.874272	1.14381	32.4631	32.5697	0.110092		22.7992	0.120929	0.0698183	0	true	0.617292	true	3	25	Amp		0.973472	N	N	N	N
91	H7	false	H9_AS13_ESC_3	LIN28A-Hs00702808_s1	UNKNOWN	FAM	NFQ-MGB				1	0.878545	1.13825	23.1478	23.0262	0.105252		13.2557	0.116541	0.0672848	0	true	0.646505	true	3	17	Amp		0.935486	N	N	N	N
92	H8	false	H9_AS13_ESC_3	ZFP42-Hs01938187_s1	UNKNOWN	FAM	NFQ-MGB				1	0.931969	1.073	26.3764	26.3348	0.0389518		16.5642	0.0634105	0.0366101	0	true	0.895082	true	3	20	Amp		0.978412	N	N	N	N
93	H9	false	H9_AS13_ESC_3	FGF4-Hs00173564_m1	UNKNOWN	FAM	NFQ-MGB				1	0.850737	1.17545	35.624	35.5364	0.136613		25.7658	0.145488	0.0839978	0	true	0.04	true	3	33	Amp		0.832608	N	N	Y	N
94	H10	false	H9_AS13_ESC_3	KLF4-Hs00358836_m1	UNKNOWN	FAM	NFQ-MGB				1	0.874272	1.14381	32.6829	32.5697	0.110092		22.7992	0.120929	0.0698183	0	true	0.617292	true	3	25	Amp		0.985314	N	N	N	N
95	H11	false	H9_AS13_ESC_3	LIN28A-Hs00702808_s1	UNKNOWN	FAM	NFQ-MGB				1	0.878545	1.13825	22.9653	23.0262	0.105252		13.2557	0.116541	0.0672848	0	true	0.646505	true	3	16	Amp		0.952339	N	N	N	N
96	H12	false	H9_AS13_ESC_3	ZFP42-Hs01938187_s1	UNKNOWN	FAM	NFQ-MGB				1	0.931969	1.073	26.3287	26.3348	0.0389518		16.5642	0.0634105	0.0366101	0	true	0.895082	true	3	20	Amp		0.908174	N	N	N	N
Analysis Type	Singleplex
Endogenous Control	18S-Hs99999901_s1
RQ Min/Max Confidence Level	95.0
Reference Sample	H9_AS13_ESC_3
Block Type	96-Well 0.2-mL Block
Chemistry	TAQMAN
Date Created	2024-04-19 11:11:52 AM EDT
Experiment File Name	D:\Users\Cotney Lab\Desktop\Rachel\H9-AS22-ESC-1_TaqMan_Rachel.eds
Experiment Name	H9-AS22-ESC-1_TaqMan_Rachel
Experiment Run End Time	2024-04-19 11:07:59 AM EDT
Experiment Type	Comparative Cт (ΔΔCт)
Instrument Name	272325340-ChamberlainQS3
Instrument Serial Number	272325340
Instrument Type	QuantStudio™ 3 System
Passive Reference	ROX
Quantification Cycle Method	Ct
Signal Smoothing On	true
Stage/ Cycle where Ct Analysis is performed	Stage2, Step2
Well	Well Position	Omit	Sample Name	Target Name	Task	Reporter	Quencher	Quantity	Quantity Mean	Quantity SD	RQ	RQ Min	RQ Max	CT	Ct Mean	Ct SD	Delta Ct	Delta Ct Mean	Delta Ct SD	Delta Ct SE	Delta Delta Ct	Automatic Ct Threshold	Ct Threshold	Automatic Baseline	Baseline Start	Baseline End	Amp Status	Comments	Cq Conf	CQCONF	THOLDFAIL	HIGHSD	OUTLIERRG	NOISE
1	A1	false	H9_AS22_ESC_1	18S-Hs99999901_s1	UNKNOWN	FAM	NFQ-MGB							10.0594	10.1137	0.0492495						true	0.501607	true	3	5	Amp		0.913351	N	N	N	N	N
2	A2	false	H9_AS22_ESC_1	GAPDH-Hs99999905_m1	UNKNOWN	FAM	NFQ-MGB				1	0.930021	1.07524	20.5546	20.5055	0.0428692		10.3917	0.0652938	0.0376974	0	true	0.37094	true	3	14	Amp		0.960071	N	N	N	N	N
3	A3	false	H9_AS22_ESC_1	MAP2-Hs0025800_m1	UNKNOWN	FAM	NFQ-MGB				1	0.946669	1.05634	29.9765	29.9774	0.00274678		19.8637	0.0493261	0.0284784	0	true	0.412593	true	3	24	Amp		0.972173	N	N	N	N	N
4	A4	false	H9_AS22_ESC_1	DLG4-Hs01555373_m1	UNKNOWN	FAM	NFQ-MGB				1	0.828029	1.20769	27.6637	27.5503	0.162541		17.4365	0.169838	0.098056	0	true	0.481669	true	3	21	Amp		0.967057	N	N	N	N	N
5	A5	false	H9_AS22_ESC_1	18S-Hs99999901_s1	UNKNOWN	FAM	NFQ-MGB							10.1262	10.1137	0.0492495						true	0.501607	true	3	5	Amp		0.928854	N	N	N	N	N
6	A6	false	H9_AS22_ESC_1	GAPDH-Hs99999905_m1	UNKNOWN	FAM	NFQ-MGB				1	0.930021	1.07524	20.486	20.5055	0.0428692		10.3917	0.0652938	0.0376974	0	true	0.37094	true	3	13	Amp		0.955815	N	N	N	N	N
7	A7	false	H9_AS22_ESC_1	MAP2-Hs0025800_m1	UNKNOWN	FAM	NFQ-MGB				1	0.946669	1.05634	29.9805	29.9774	0.00274678		19.8637	0.0493261	0.0284784	0	true	0.412593	true	3	24	Amp		0.986412	N	N	N	N	N
8	A8	false	H9_AS22_ESC_1	DLG4-Hs01555373_m1	UNKNOWN	FAM	NFQ-MGB				1	0.828029	1.20769	27.6231	27.5503	0.162541		17.4365	0.169838	0.098056	0	true	0.481669	true	3	21	Amp		0.968603	N	N	N	N	N
9	A9	false	H9_AS22_ESC_1	18S-Hs99999901_s1	UNKNOWN	FAM	NFQ-MGB							10.1555	10.1137	0.0492495						true	0.501607	true	3	5	Amp		0.936132	N	N	N	N	N
10	A10	false	H9_AS22_ESC_1	GAPDH-Hs99999905_m1	UNKNOWN	FAM	NFQ-MGB				1	0.930021	1.07524	20.4758	20.5055	0.0428692		10.3917	0.0652938	0.0376974	0	true	0.37094	true	3	14	Amp		0.970106	N	N	N	N	N
11	A11	false	H9_AS22_ESC_1	MAP2-Hs0025800_m1	UNKNOWN	FAM	NFQ-MGB				1	0.946669	1.05634	29.9753	29.9774	0.00274678		19.8637	0.0493261	0.0284784	0	true	0.412593	true	3	24	Amp		0.976514	N	N	N	N	N
12	A12	false	H9_AS22_ESC_1	DLG4-Hs01555373_m1	UNKNOWN	FAM	NFQ-MGB				1	0.828029	1.20769	27.364	27.5503	0.162541		17.4365	0.169838	0.098056	0	true	0.481669	true	3	21	Amp		0.97326	N	N	N	N	N
13	B1	false	H9_AS22_ESC_1	NDN-Hs00267349_s1	UNKNOWN	FAM	NFQ-MGB				1	0.933792	1.0709	27.8306	27.8099	0.0370873		17.6962	0.0616521	0.0355949	0	true	0.396068	true	3	22	Amp		0.945736	N	N	N	N	N
14	B2	false	H9_AS22_ESC_1	MAGEL2-Hs00255922_s1	UNKNOWN	FAM	NFQ-MGB				1	0.899837	1.11131	30.0121	29.9504	0.0812234		19.8367	0.0949882	0.0548415	0	true	0.372415	true	3	24	Amp		0.961942	N	N	N	N	N
15	B3	false	H9_AS22_ESC_1	MKRN3-Hs00271653_s1	UNKNOWN	FAM	NFQ-MGB				1	0.546994	1.82817	33.9125	34.5051	0.540752		24.3913	0.542991	0.313496	0	true	0.0875847	true	3	30	Amp		0.955875	N	N	Y	N	N
16	B4	false	H9_AS22_ESC_1	SNURF;SNRPN-Hs00243205_m1	UNKNOWN	FAM	NFQ-MGB				1	0.893685	1.11896	23.0174	23.1191	0.0883645		13.0054	0.101162	0.0584061	0	true	0.298455	true	3	17	Amp		0.956602	N	N	N	N	N
17	B5	false	H9_AS22_ESC_1	NDN-Hs00267349_s1	UNKNOWN	FAM	NFQ-MGB				1	0.933792	1.0709	27.7671	27.8099	0.0370873		17.6962	0.0616521	0.0355949	0	true	0.396068	true	3	21	Amp		0.950251	N	N	N	N	N
18	B6	false	H9_AS22_ESC_1	MAGEL2-Hs00255922_s1	UNKNOWN	FAM	NFQ-MGB				1	0.899837	1.11131	29.9808	29.9504	0.0812234		19.8367	0.0949882	0.0548415	0	true	0.372415	true	3	24	Amp		0.97291	N	N	N	N	N
19	B7	false	H9_AS22_ESC_1	MKRN3-Hs00271653_s1	UNKNOWN	FAM	NFQ-MGB				1	0.546994	1.82817	34.6309	34.5051	0.540752		24.3913	0.542991	0.313496	0	true	0.0875847	true	3	30	Inconclusive		0.916125	N	N	Y	N	N
20	B8	false	H9_AS22_ESC_1	SNURF;SNRPN-Hs00243205_m1	UNKNOWN	FAM	NFQ-MGB				1	0.893685	1.11896	23.1638	23.1191	0.0883645		13.0054	0.101162	0.0584061	0	true	0.298455	true	3	17	Amp		0.946467	N	N	N	N	N
21	B9	false	H9_AS22_ESC_1	NDN-Hs00267349_s1	UNKNOWN	FAM	NFQ-MGB				1	0.933792	1.0709	27.8319	27.8099	0.0370873		17.6962	0.0616521	0.0355949	0	true	0.396068	true	3	21	Amp		0.946584	N	N	N	N	N
22	B10	false	H9_AS22_ESC_1	MAGEL2-Hs00255922_s1	UNKNOWN	FAM	NFQ-MGB				1	0.899837	1.11131	29.8584	29.9504	0.0812234		19.8367	0.0949882	0.0548415	0	true	0.372415	true	3	24	Amp		0.971719	N	N	N	N	N
23	B11	false	H9_AS22_ESC_1	MKRN3-Hs00271653_s1	UNKNOWN	FAM	NFQ-MGB				1	0.546994	1.82817	34.9718	34.5051	0.540752		24.3913	0.542991	0.313496	0	true	0.0875847	true	3	30	Inconclusive		0.887295	N	N	Y	N	N
24	B12	false	H9_AS22_ESC_1	SNURF;SNRPN-Hs00243205_m1	UNKNOWN	FAM	NFQ-MGB				1	0.893685	1.11896	23.1763	23.1191	0.0883645		13.0054	0.101162	0.0584061	0	true	0.298455	true	3	18	Amp		0.956371	N	N	N	N	N
25	C1	false	H9_AS22_ESC_1	SNRPN-Hs00909635_m1	UNKNOWN	FAM	NFQ-MGB				1	0.945579	1.05755	30.8444	30.8498	0.0105277		20.7361	0.0503622	0.0290766	0	true	0.403282	true	3	25	Amp		0.953529	N	N	N	N	N
26	C2	false	H9_AS22_ESC_1	SNRPN-Hs03454084_m1	UNKNOWN	FAM	NFQ-MGB				1	0.933852	1.07083	26.7514	26.7106	0.0369902		16.5969	0.0615937	0.0355612	0	true	0.584622	true	3	20	Amp		0.966671	N	N	N	N	N
27	C3	false	H9_AS22_ESC_1	SNRPN-Hs03454228_m1	UNKNOWN	FAM	NFQ-MGB				1	0.934897	1.06964	24.088	24.112	0.0352897		13.9983	0.0605878	0.0349804	0	true	0.590875	true	3	17	Amp		0.968446	N	N	N	N	N
28	C4	false	H9_AS22_ESC_1	SNRPN-Hs01374551_m1	UNKNOWN	FAM	NFQ-MGB				1	0.903467	1.10685	25.9903	26.0726	0.0769547		15.9589	0.0913648	0.0527495	0	true	0.329457	true	3	20	Amp		0.956012	N	N	N	N	N
29	C5	false	H9_AS22_ESC_1	SNRPN-Hs00909635_m1	UNKNOWN	FAM	NFQ-MGB				1	0.945579	1.05755	30.843	30.8498	0.0105277		20.7361	0.0503622	0.0290766	0	true	0.403282	true	3	25	Amp		0.955822	N	N	N	N	N
30	C6	false	H9_AS22_ESC_1	SNRPN-Hs03454084_m1	UNKNOWN	FAM	NFQ-MGB				1	0.933852	1.07083	26.6791	26.7106	0.0369902		16.5969	0.0615937	0.0355612	0	true	0.584622	true	3	20	Amp		0.9747	N	N	N	N	N
31	C7	false	H9_AS22_ESC_1	SNRPN-Hs03454228_m1	UNKNOWN	FAM	NFQ-MGB				1	0.934897	1.06964	24.1525	24.112	0.0352897		13.9983	0.0605878	0.0349804	0	true	0.590875	true	3	18	Amp		0.956976	N	N	N	N	N
32	C8	false	H9_AS22_ESC_1	SNRPN-Hs01374551_m1	UNKNOWN	FAM	NFQ-MGB				1	0.903467	1.10685	26.1428	26.0726	0.0769547		15.9589	0.0913648	0.0527495	0	true	0.329457	true	3	20	Amp		0.936746	N	N	N	N	N
33	C9	false	H9_AS22_ESC_1	SNRPN-Hs00909635_m1	UNKNOWN	FAM	NFQ-MGB				1	0.945579	1.05755	30.8619	30.8498	0.0105277		20.7361	0.0503622	0.0290766	0	true	0.403282	true	3	25	Amp		0.886538	N	N	N	N	N
34	C10	false	H9_AS22_ESC_1	SNRPN-Hs03454084_m1	UNKNOWN	FAM	NFQ-MGB				1	0.933852	1.07083	26.7013	26.7106	0.0369902		16.5969	0.0615937	0.0355612	0	true	0.584622	true	3	20	Amp		0.969485	N	N	N	N	N
35	C11	false	H9_AS22_ESC_1	SNRPN-Hs03454228_m1	UNKNOWN	FAM	NFQ-MGB				1	0.934897	1.06964	24.0956	24.112	0.0352897		13.9983	0.0605878	0.0349804	0	true	0.590875	true	3	16	Amp		0.96755	N	N	N	N	N
36	C12	false	H9_AS22_ESC_1	SNRPN-Hs01374551_m1	UNKNOWN	FAM	NFQ-MGB				1	0.903467	1.10685	26.0847	26.0726	0.0769547		15.9589	0.0913648	0.0527495	0	true	0.329457	true	3	20	Amp		0.923127	N	N	N	N	N
37	D1	false	H9_AS22_ESC_1	IPW-Hs03455409_s1	UNKNOWN	FAM	NFQ-MGB				1	0.935696	1.06872	28.1162	28.1099	0.0339518		17.9961	0.0598184	0.0345362	0	true	0.67485	true	3	21	Amp		0.971015	N	N	N	N	N
38	D2	false	H9_AS22_ESC_1	SNRPN-Hs03454279_m1	UNKNOWN	FAM	NFQ-MGB				1	0.891946	1.12114	32.966	33.0217	0.090367		22.908	0.102916	0.0594186	0	true	0.382877	true	3	27	Amp		0.970734	N	N	N	N	N
39	D3	false	H9_AS22_ESC_1	UBE3A-Hs00166580_m1	UNKNOWN	FAM	NFQ-MGB				1	0.935868	1.06853	28.718	28.7191	0.0336601		18.6054	0.0596533	0.0344409	0	true	0.455026	true	3	22	Amp		0.975936	N	N	N	N	N
40	D4	false	H9_AS22_ESC_1	SNRPN-Hs01372960_m1	UNKNOWN	FAM	NFQ-MGB				1	0.685335	1.45914	33.2464	33.4293	0.33648		23.3156	0.340065	0.196337	0	true	0.0771174	true	3	27	Amp		0.932994	N	N	N	N	N
41	D5	false	H9_AS22_ESC_1	IPW-Hs03455409_s1	UNKNOWN	FAM	NFQ-MGB				1	0.935696	1.06872	28.0732	28.1099	0.0339518		17.9961	0.0598184	0.0345362	0	true	0.67485	true	3	21	Amp		0.983281	N	N	N	N	N
42	D6	false	H9_AS22_ESC_1	SNRPN-Hs03454279_m1	UNKNOWN	FAM	NFQ-MGB				1	0.891946	1.12114	33.1259	33.0217	0.090367		22.908	0.102916	0.0594186	0	true	0.382877	true	3	27	Amp		0.967351	N	N	N	N	N
43	D7	false	H9_AS22_ESC_1	UBE3A-Hs00166580_m1	UNKNOWN	FAM	NFQ-MGB				1	0.935868	1.06853	28.686	28.7191	0.0336601		18.6054	0.0596533	0.0344409	0	true	0.455026	true	3	22	Amp		0.977576	N	N	N	N	N
44	D8	false	H9_AS22_ESC_1	SNRPN-Hs01372960_m1	UNKNOWN	FAM	NFQ-MGB				1	0.685335	1.45914	33.8176	33.4293	0.33648		23.3156	0.340065	0.196337	0	true	0.0771174	true	3	29	Amp		0.908121	N	N	N	N	N
45	D9	false	H9_AS22_ESC_1	IPW-Hs03455409_s1	UNKNOWN	FAM	NFQ-MGB				1	0.935696	1.06872	28.1402	28.1099	0.0339518		17.9961	0.0598184	0.0345362	0	true	0.67485	true	3	21	Amp		0.947726	N	N	N	N	N
46	D10	false	H9_AS22_ESC_1	SNRPN-Hs03454279_m1	UNKNOWN	FAM	NFQ-MGB				1	0.891946	1.12114	32.973	33.0217	0.090367		22.908	0.102916	0.0594186	0	true	0.382877	true	3	27	Amp		0.942065	N	N	N	N	N
47	D11	false	H9_AS22_ESC_1	UBE3A-Hs00166580_m1	UNKNOWN	FAM	NFQ-MGB				1	0.935868	1.06853	28.7533	28.7191	0.0336601		18.6054	0.0596533	0.0344409	0	true	0.455026	true	3	22	Amp		0.973698	N	N	N	N	N
48	D12	false	H9_AS22_ESC_1	SNRPN-Hs01372960_m1	UNKNOWN	FAM	NFQ-MGB				1	0.685335	1.45914	33.2239	33.4293	0.33648		23.3156	0.340065	0.196337	0	true	0.0771174	true	3	29	Amp		0.941895	N	N	N	N	N
49	E1	false	H9_AS22_ESC_1	GABRB3-Hs00241459_m1	UNKNOWN	FAM	NFQ-MGB				1	0.933978	1.07069	26.0679	26.0728	0.0367879		15.9591	0.0614725	0.0354912	0	true	0.354174	true	3	20	Amp		0.965114	N	N	N	N	N
50	E2	false	H9_AS22_ESC_1	GABRA5-Hs00181291_m1	UNKNOWN	FAM	NFQ-MGB				1	0.945202	1.05798	29.0115	29.0056	0.012131		18.8919	0.0507215	0.0292841	0	true	0.429357	true	3	22	Amp		0.970482	N	N	N	N	N
51	E3	false	H9_AS22_ESC_1	GABRG3-Hs01115766_m1	UNKNOWN	FAM	NFQ-MGB				1	0.792462	1.26189	33.2353	33.0045	0.203476		22.8908	0.209352	0.120869	0	true	0.0529976	true	3	29	Amp		0.947622	N	N	N	N	N
52	E4	false	H9_AS22_ESC_1	PWAR5-Hs03453940_s1	UNKNOWN	FAM	NFQ-MGB				1	0.824851	1.21234	25.3434	25.3547	0.166153		15.2409	0.173299	0.100054	0	true	0.653727	true	3	19	Amp		0.975345	N	N	N	N	N
53	E5	false	H9_AS22_ESC_1	GABRB3-Hs00241459_m1	UNKNOWN	FAM	NFQ-MGB				1	0.933978	1.07069	26.1118	26.0728	0.0367879		15.9591	0.0614725	0.0354912	0	true	0.354174	true	3	20	Amp		0.975308	N	N	N	N	N
54	E6	false	H9_AS22_ESC_1	GABRA5-Hs00181291_m1	UNKNOWN	FAM	NFQ-MGB				1	0.945202	1.05798	29.0137	29.0056	0.012131		18.8919	0.0507215	0.0292841	0	true	0.429357	true	3	23	Amp		0.968041	N	N	N	N	N
55	E7	false	H9_AS22_ESC_1	GABRG3-Hs01115766_m1	UNKNOWN	FAM	NFQ-MGB				1	0.792462	1.26189	32.851	33.0045	0.203476		22.8908	0.209352	0.120869	0	true	0.0529976	true	3	29	Amp		0.913928	N	N	N	N	N
56	E8	false	H9_AS22_ESC_1	PWAR5-Hs03453940_s1	UNKNOWN	FAM	NFQ-MGB				1	0.824851	1.21234	25.5262	25.3547	0.166153		15.2409	0.173299	0.100054	0	true	0.653727	true	3	19	Amp		0.938576	N	N	N	N	N
57	E9	false	H9_AS22_ESC_1	GABRB3-Hs00241459_m1	UNKNOWN	FAM	NFQ-MGB				1	0.933978	1.07069	26.0387	26.0728	0.0367879		15.9591	0.0614725	0.0354912	0	true	0.354174	true	3	20	Amp		0.968767	N	N	N	N	N
58	E10	false	H9_AS22_ESC_1	GABRA5-Hs00181291_m1	UNKNOWN	FAM	NFQ-MGB				1	0.945202	1.05798	28.9917	29.0056	0.012131		18.8919	0.0507215	0.0292841	0	true	0.429357	true	3	22	Amp		0.968145	N	N	N	N	N
59	E11	false	H9_AS22_ESC_1	GABRG3-Hs01115766_m1	UNKNOWN	FAM	NFQ-MGB				1	0.792462	1.26189	32.9272	33.0045	0.203476		22.8908	0.209352	0.120869	0	true	0.0529976	true	3	29	Amp		0.893628	N	N	N	N	N
60	E12	false	H9_AS22_ESC_1	PWAR5-Hs03453940_s1	UNKNOWN	FAM	NFQ-MGB				1	0.824851	1.21234	25.1944	25.3547	0.166153		15.2409	0.173299	0.100054	0	true	0.653727	true	3	19	Amp		0.960404	N	N	N	N	N
61	F1	false	H9_AS22_ESC_1	HERC2-Hs00190589_m1	UNKNOWN	FAM	NFQ-MGB				1	0.942243	1.0613	27.2351	27.2428	0.0210089		17.1291	0.0535433	0.0309133	0	true	0.4782	true	3	21	Amp		0.988648	N	N	N	N	N
62	F2	false	H9_AS22_ESC_1	CYFIP1-Hs00383168_m1	UNKNOWN	FAM	NFQ-MGB				1	0.938219	1.06585	28.1636	28.1966	0.0294726		18.0829	0.0573947	0.0331368	0	true	0.547693	true	3	22	Amp		0.97865	N	N	N	N	N
63	F3	false	H9_AS22_ESC_1	TUBGCP5-Hs00540690_m1	UNKNOWN	FAM	NFQ-MGB				1	0.899521	1.1117	29.7544	29.7959	0.0815932		19.6822	0.0953046	0.0550241	0	true	0.555316	true	3	23	Amp		0.978394	N	N	N	N	N
64	F4	false	H9_AS22_ESC_1	CHRNA7-Hs01063373_m1	UNKNOWN	FAM	NFQ-MGB				1	0.938154	1.06592	31.2633	31.2897	0.029595		21.1759	0.0574576	0.0331732	0	true	0.687977	true	3	24	Amp		0.969559	N	N	N	N	N
65	F5	false	H9_AS22_ESC_1	HERC2-Hs00190589_m1	UNKNOWN	FAM	NFQ-MGB				1	0.942243	1.0613	27.2268	27.2428	0.0210089		17.1291	0.0535433	0.0309133	0	true	0.4782	true	3	21	Amp		0.98257	N	N	N	N	N
66	F6	false	H9_AS22_ESC_1	CYFIP1-Hs00383168_m1	UNKNOWN	FAM	NFQ-MGB				1	0.938219	1.06585	28.2062	28.1966	0.0294726		18.0829	0.0573947	0.0331368	0	true	0.547693	true	3	22	Amp		0.96441	N	N	N	N	N
67	F7	false	H9_AS22_ESC_1	TUBGCP5-Hs00540690_m1	UNKNOWN	FAM	NFQ-MGB				1	0.899521	1.1117	29.8899	29.7959	0.0815932		19.6822	0.0953046	0.0550241	0	true	0.555316	true	3	24	Amp		0.974726	N	N	N	N	N
68	F8	false	H9_AS22_ESC_1	CHRNA7-Hs01063373_m1	UNKNOWN	FAM	NFQ-MGB				1	0.938154	1.06592	31.2841	31.2897	0.029595		21.1759	0.0574576	0.0331732	0	true	0.687977	true	3	24	Amp		0.959264	N	N	N	N	N
69	F9	false	H9_AS22_ESC_1	HERC2-Hs00190589_m1	UNKNOWN	FAM	NFQ-MGB				1	0.942243	1.0613	27.2666	27.2428	0.0210089		17.1291	0.0535433	0.0309133	0	true	0.4782	true	3	21	Amp		0.970039	N	N	N	N	N
70	F10	false	H9_AS22_ESC_1	CYFIP1-Hs00383168_m1	UNKNOWN	FAM	NFQ-MGB				1	0.938219	1.06585	28.2201	28.1966	0.0294726		18.0829	0.0573947	0.0331368	0	true	0.547693	true	3	22	Amp		0.942392	N	N	N	N	N
71	F11	false	H9_AS22_ESC_1	TUBGCP5-Hs00540690_m1	UNKNOWN	FAM	NFQ-MGB				1	0.899521	1.1117	29.7433	29.7959	0.0815932		19.6822	0.0953046	0.0550241	0	true	0.555316	true	3	24	Amp		0.948538	N	N	N	N	N
72	F12	false	H9_AS22_ESC_1	CHRNA7-Hs01063373_m1	UNKNOWN	FAM	NFQ-MGB				1	0.938154	1.06592	31.3217	31.2897	0.029595		21.1759	0.0574576	0.0331732	0	true	0.687977	true	3	25	Amp		0.961731	N	N	N	N	N
73	G1	false	H9_AS22_ESC_1	NANOG-Hs02387400_g1	UNKNOWN	FAM	NFQ-MGB				1	0.905807	1.10399	24.5287	24.6134	0.074176		14.4997	0.0890371	0.0514056	0	true	0.36557	true	3	18	Amp		0.974722	N	N	N	N	N
74	G2	false	H9_AS22_ESC_1	PAX6-Hs00240871_m1	UNKNOWN	FAM	NFQ-MGB				1	0.593085	1.6861	33.5208	33.2392	0.467593		23.1254	0.470179	0.271458	0	true	0.0533781	true	3	30	Amp		0.880501	N	N	N	N	N
75	G3	false	H9_AS22_ESC_1	SOX2-Hs00602736_s1	UNKNOWN	FAM	NFQ-MGB				1	0.747929	1.33703	26.3402	26.4572	0.256723		16.3435	0.261405	0.150922	0	true	0.105206	true	3	22	Amp		0.937775	N	N	N	N	N
76	G4	false	H9_AS22_ESC_1	POU5F1B-Hs04995079_g1	UNKNOWN	FAM	NFQ-MGB				1	0.859093	1.16402	21.1592	21.2454	0.127511		11.1317	0.136692	0.0789189	0	true	0.299103	true	3	15	Amp		0.805129	N	N	N	N	N
77	G5	false	H9_AS22_ESC_1	NANOG-Hs02387400_g1	UNKNOWN	FAM	NFQ-MGB				1	0.905807	1.10399	24.6451	24.6134	0.074176		14.4997	0.0890371	0.0514056	0	true	0.36557	true	3	18	Amp		0.974525	N	N	N	N	N
78	G6	false	H9_AS22_ESC_1	PAX6-Hs00240871_m1	UNKNOWN	FAM	NFQ-MGB				1	0.593085	1.6861	32.6994	33.2392	0.467593		23.1254	0.470179	0.271458	0	true	0.0533781	true	3	29	Amp		0.956726	N	N	N	Y	N
79	G7	false	H9_AS22_ESC_1	SOX2-Hs00602736_s1	UNKNOWN	FAM	NFQ-MGB				1	0.747929	1.33703	26.7516	26.4572	0.256723		16.3435	0.261405	0.150922	0	true	0.105206	true	3	22	Amp		0.846446	N	N	N	N	N
80	G8	false	H9_AS22_ESC_1	POU5F1B-Hs04995079_g1	UNKNOWN	FAM	NFQ-MGB				1	0.859093	1.16402	21.3919	21.2454	0.127511		11.1317	0.136692	0.0789189	0	true	0.299103	true	3	16	Amp		0.797427	Y	N	N	N	N
81	G9	false	H9_AS22_ESC_1	NANOG-Hs02387400_g1	UNKNOWN	FAM	NFQ-MGB				1	0.905807	1.10399	24.6665	24.6134	0.074176		14.4997	0.0890371	0.0514056	0	true	0.36557	true	3	19	Amp		0.963122	N	N	N	N	N
82	G10	false	H9_AS22_ESC_1	PAX6-Hs00240871_m1	UNKNOWN	FAM	NFQ-MGB				1	0.593085	1.6861	33.4973	33.2392	0.467593		23.1254	0.470179	0.271458	0	true	0.0533781	true	3	29	Amp		0.888414	N	N	N	N	N
83	G11	false	H9_AS22_ESC_1	SOX2-Hs00602736_s1	UNKNOWN	FAM	NFQ-MGB				1	0.747929	1.33703	26.2798	26.4572	0.256723		16.3435	0.261405	0.150922	0	true	0.105206	true	3	22	Amp		0.918092	N	N	N	N	N
84	G12	false	H9_AS22_ESC_1	POU5F1B-Hs04995079_g1	UNKNOWN	FAM	NFQ-MGB				1	0.859093	1.16402	21.1851	21.2454	0.127511		11.1317	0.136692	0.0789189	0	true	0.299103	true	3	16	Amp		0.819504	N	N	N	N	N
85	H1	false	H9_AS22_ESC_1	FGF4-Hs00173564_m1	UNKNOWN	FAM	NFQ-MGB				1	0.594777	1.6813	37.8419	37.3167	0.465015		27.203	0.467616	0.269978	0	true	0.04	true	3	35	Inconclusive		0.656268	Y	Y	N	N	N
86	H2	false	H9_AS22_ESC_1	KLF4-Hs00358836_m1	UNKNOWN	FAM	NFQ-MGB				1	0.928786	1.07667	32.7518	32.7982	0.0446694		22.6844	0.0664897	0.0383878	0	true	0.494085	true	3	26	Amp		0.972549	N	N	N	N	N
87	H3	false	H9_AS22_ESC_1	LIN28A-Hs00702808_s1	UNKNOWN	FAM	NFQ-MGB				1	0.873853	1.14436	23.2619	23.2835	0.110918		13.1697	0.12136	0.0700674	0	true	0.674377	true	3	16	Amp		0.96675	N	N	N	N	N
88	H4	false	H9_AS22_ESC_1	ZFP42-Hs01938187_s1	UNKNOWN	FAM	NFQ-MGB				1	0.902672	1.10782	26.6796	26.6841	0.0778943		16.5703	0.0921577	0.0532073	0	true	0.911538	true	3	20	Amp		0.949763	N	N	N	N	Y
89	H5	false	H9_AS22_ESC_1	FGF4-Hs00173564_m1	UNKNOWN	FAM	NFQ-MGB				1	0.594777	1.6813	36.9574	37.3167	0.465015		27.203	0.467616	0.269978	0	true	0.04	true	3	34	Inconclusive		0.793476	Y	Y	N	N	N
90	H6	false	H9_AS22_ESC_1	KLF4-Hs00358836_m1	UNKNOWN	FAM	NFQ-MGB				1	0.928786	1.07667	32.8409	32.7982	0.0446694		22.6844	0.0664897	0.0383878	0	true	0.494085	true	3	26	Amp		0.977217	N	N	N	N	N
91	H7	false	H9_AS22_ESC_1	LIN28A-Hs00702808_s1	UNKNOWN	FAM	NFQ-MGB				1	0.873853	1.14436	23.4036	23.2835	0.110918		13.1697	0.12136	0.0700674	0	true	0.674377	true	3	17	Amp		0.954846	N	N	N	N	N
92	H8	false	H9_AS22_ESC_1	ZFP42-Hs01938187_s1	UNKNOWN	FAM	NFQ-MGB				1	0.902672	1.10782	26.7641	26.6841	0.0778943		16.5703	0.0921577	0.0532073	0	true	0.911538	true	3	20	Amp		0.967341	N	N	N	N	Y
93	H9	false	H9_AS22_ESC_1	FGF4-Hs00173564_m1	UNKNOWN	FAM	NFQ-MGB				1	0.594777	1.6813	37.1507	37.3167	0.465015		27.203	0.467616	0.269978	0	true	0.04	true	3	34	Inconclusive		0.741816	Y	Y	N	N	N
94	H10	false	H9_AS22_ESC_1	KLF4-Hs00358836_m1	UNKNOWN	FAM	NFQ-MGB				1	0.928786	1.07667	32.8018	32.7982	0.0446694		22.6844	0.0664897	0.0383878	0	true	0.494085	true	3	26	Amp		0.971158	N	N	N	N	N
95	H11	false	H9_AS22_ESC_1	LIN28A-Hs00702808_s1	UNKNOWN	FAM	NFQ-MGB				1	0.873853	1.14436	23.1849	23.2835	0.110918		13.1697	0.12136	0.0700674	0	true	0.674377	true	3	16	Amp		0.976885	N	N	N	N	N
96	H12	false	H9_AS22_ESC_1	ZFP42-Hs01938187_s1	UNKNOWN	FAM	NFQ-MGB				1	0.902672	1.10782	26.6085	26.6841	0.0778943		16.5703	0.0921577	0.0532073	0	true	0.911538	true	3	18	Amp		0.962831	N	N	N	N	Y
Analysis Type	Singleplex
Endogenous Control	18S-Hs99999901_s1
RQ Min/Max Confidence Level	95.0
Reference Sample	H9_AS22_ESC_1
Block Type	96-Well 0.2-mL Block
Chemistry	TAQMAN
Date Created	2024-04-19 12:48:02 PM EDT
Experiment File Name	D:\Users\Cotney Lab\Desktop\Rachel\H9-AS22-ESC-2_TaqMan_Rachel.eds
Experiment Name	H9-AS22-ESC-2_TaqMan_Rachel
Experiment Run End Time	2024-04-19 12:42:31 PM EDT
Experiment Type	Comparative Cт (ΔΔCт)
Instrument Name	272325340-ChamberlainQS3
Instrument Serial Number	272325340
Instrument Type	QuantStudio™ 3 System
Passive Reference	ROX
Quantification Cycle Method	Ct
Signal Smoothing On	true
Stage/ Cycle where Ct Analysis is performed	Stage2, Step2
Well	Well Position	Omit	Sample Name	Target Name	Task	Reporter	Quencher	Quantity	Quantity Mean	Quantity SD	RQ	RQ Min	RQ Max	CT	Ct Mean	Ct SD	Delta Ct	Delta Ct Mean	Delta Ct SD	Delta Ct SE	Delta Delta Ct	Automatic Ct Threshold	Ct Threshold	Automatic Baseline	Baseline Start	Baseline End	Amp Status	Comments	Cq Conf	THOLDFAIL	NOISE	HIGHSD
1	A1	false	H9_AS22_ESC_2	18S-Hs99999901_s1	UNKNOWN	FAM	NFQ-MGB							9.94547	9.95356	0.0132238						true	0.514657	true	3	5	Amp		0.941774	N	N	N
2	A2	false	H9_AS22_ESC_2	GAPDH-Hs99999905_m1	UNKNOWN	FAM	NFQ-MGB				1	0.968182	1.03286	21.3727	21.3488	0.0259243		11.3953	0.0291022	0.0168022	0	true	0.432364	true	3	15	Amp		0.969505	N	N	N
3	A3	false	H9_AS22_ESC_2	MAP2-Hs0025800_m1	UNKNOWN	FAM	NFQ-MGB				1	0.964733	1.03656	30.1389	30.1314	0.0294844		20.1779	0.0323141	0.0186565	0	true	0.442464	true	3	24	Amp		0.970562	N	N	N
4	A4	false	H9_AS22_ESC_2	DLG4-Hs01555373_m1	UNKNOWN	FAM	NFQ-MGB				1	0.963773	1.03759	27.9113	27.9382	0.0304629		17.9847	0.0332093	0.0191734	0	true	0.531207	true	3	21	Amp		0.985037	N	N	N
5	A5	false	H9_AS22_ESC_2	18S-Hs99999901_s1	UNKNOWN	FAM	NFQ-MGB							9.94639	9.95356	0.0132238						true	0.514657	true	3	4	Amp		0.895537	N	N	N
6	A6	false	H9_AS22_ESC_2	GAPDH-Hs99999905_m1	UNKNOWN	FAM	NFQ-MGB				1	0.968182	1.03286	21.3212	21.3488	0.0259243		11.3953	0.0291022	0.0168022	0	true	0.432364	true	3	15	Amp		0.969408	N	N	N
7	A7	false	H9_AS22_ESC_2	MAP2-Hs0025800_m1	UNKNOWN	FAM	NFQ-MGB				1	0.964733	1.03656	30.0989	30.1314	0.0294844		20.1779	0.0323141	0.0186565	0	true	0.442464	true	3	23	Amp		0.978578	N	N	N
8	A8	false	H9_AS22_ESC_2	DLG4-Hs01555373_m1	UNKNOWN	FAM	NFQ-MGB				1	0.963773	1.03759	27.9321	27.9382	0.0304629		17.9847	0.0332093	0.0191734	0	true	0.531207	true	3	21	Amp		0.975095	N	N	N
9	A9	false	H9_AS22_ESC_2	18S-Hs99999901_s1	UNKNOWN	FAM	NFQ-MGB							9.96882	9.95356	0.0132238						true	0.514657	true	3	4	Amp		0.914812	N	N	N
10	A10	false	H9_AS22_ESC_2	GAPDH-Hs99999905_m1	UNKNOWN	FAM	NFQ-MGB				1	0.968182	1.03286	21.3526	21.3488	0.0259243		11.3953	0.0291022	0.0168022	0	true	0.432364	true	3	14	Amp		0.966037	N	N	N
11	A11	false	H9_AS22_ESC_2	MAP2-Hs0025800_m1	UNKNOWN	FAM	NFQ-MGB				1	0.964733	1.03656	30.1565	30.1314	0.0294844		20.1779	0.0323141	0.0186565	0	true	0.442464	true	3	24	Amp		0.971756	N	N	N
12	A12	false	H9_AS22_ESC_2	DLG4-Hs01555373_m1	UNKNOWN	FAM	NFQ-MGB				1	0.963773	1.03759	27.9713	27.9382	0.0304629		17.9847	0.0332093	0.0191734	0	true	0.531207	true	3	22	Amp		0.980252	N	N	N
13	B1	false	H9_AS22_ESC_2	NDN-Hs00267349_s1	UNKNOWN	FAM	NFQ-MGB				1	0.922487	1.08403	28.2081	28.29	0.0714001		18.3364	0.0726143	0.0419239	0	true	0.479642	true	3	22	Amp		0.973594	N	N	N
14	B2	false	H9_AS22_ESC_2	MAGEL2-Hs00255922_s1	UNKNOWN	FAM	NFQ-MGB				1	0.952491	1.04988	30.3005	30.2639	0.0417641		20.3104	0.0438076	0.0252923	0	true	0.417213	true	3	24	Amp		0.97096	N	N	N
15	B3	false	H9_AS22_ESC_2	MKRN3-Hs00271653_s1	UNKNOWN	FAM	NFQ-MGB				1	0.734843	1.36083	34.1812	34.5007	0.276975		24.5471	0.277291	0.160094	0	true	0.109108	true	3	30	Amp		0.963051	N	N	N
16	B4	false	H9_AS22_ESC_2	SNURF;SNRPN-Hs00243205_m1	UNKNOWN	FAM	NFQ-MGB				1	0.961131	1.04044	23.1567	23.1896	0.0331397		13.2361	0.0356806	0.0206002	0	true	0.285948	true	3	17	Amp		0.986158	N	N	N
17	B5	false	H9_AS22_ESC_2	NDN-Hs00267349_s1	UNKNOWN	FAM	NFQ-MGB				1	0.922487	1.08403	28.3225	28.29	0.0714001		18.3364	0.0726143	0.0419239	0	true	0.479642	true	3	21	Amp		0.964551	N	N	N
18	B6	false	H9_AS22_ESC_2	MAGEL2-Hs00255922_s1	UNKNOWN	FAM	NFQ-MGB				1	0.952491	1.04988	30.2729	30.2639	0.0417641		20.3104	0.0438076	0.0252923	0	true	0.417213	true	3	23	Amp		0.976256	N	N	N
19	B7	false	H9_AS22_ESC_2	MKRN3-Hs00271653_s1	UNKNOWN	FAM	NFQ-MGB				1	0.734843	1.36083	34.6478	34.5007	0.276975		24.5471	0.277291	0.160094	0	true	0.109108	true	3	29	Inconclusive		0.934269	N	N	N
20	B8	false	H9_AS22_ESC_2	SNURF;SNRPN-Hs00243205_m1	UNKNOWN	FAM	NFQ-MGB				1	0.961131	1.04044	23.1892	23.1896	0.0331397		13.2361	0.0356806	0.0206002	0	true	0.285948	true	3	17	Amp		0.969456	N	N	N
21	B9	false	H9_AS22_ESC_2	NDN-Hs00267349_s1	UNKNOWN	FAM	NFQ-MGB				1	0.922487	1.08403	28.3393	28.29	0.0714001		18.3364	0.0726143	0.0419239	0	true	0.479642	true	3	22	Amp		0.974853	N	N	N
22	B10	false	H9_AS22_ESC_2	MAGEL2-Hs00255922_s1	UNKNOWN	FAM	NFQ-MGB				1	0.952491	1.04988	30.2184	30.2639	0.0417641		20.3104	0.0438076	0.0252923	0	true	0.417213	true	3	23	Amp		0.980795	N	N	N
23	B11	false	H9_AS22_ESC_2	MKRN3-Hs00271653_s1	UNKNOWN	FAM	NFQ-MGB				1	0.734843	1.36083	34.673	34.5007	0.276975		24.5471	0.277291	0.160094	0	true	0.109108	true	3	30	Amp		0.964445	N	N	N
24	B12	false	H9_AS22_ESC_2	SNURF;SNRPN-Hs00243205_m1	UNKNOWN	FAM	NFQ-MGB				1	0.961131	1.04044	23.223	23.1896	0.0331397		13.2361	0.0356806	0.0206002	0	true	0.285948	true	3	17	Amp		0.960327	N	N	N
25	C1	false	H9_AS22_ESC_2	SNRPN-Hs00909635_m1	UNKNOWN	FAM	NFQ-MGB				1	0.91774	1.08963	30.9616	31.0074	0.0761178		21.0539	0.077258	0.0446049	0	true	0.437552	true	3	25	Amp		0.943881	N	N	N
26	C2	false	H9_AS22_ESC_2	SNRPN-Hs03454084_m1	UNKNOWN	FAM	NFQ-MGB				1	0.947426	1.05549	26.9573	26.9061	0.0467723		16.9526	0.0486057	0.0280625	0	true	0.58234	true	3	20	Amp		0.973259	N	N	N
27	C3	false	H9_AS22_ESC_2	SNRPN-Hs03454228_m1	UNKNOWN	FAM	NFQ-MGB				1	0.979837	1.02058	24.1852	24.1862	0.0126962		14.2327	0.018332	0.010584	0	true	0.536313	true	3	18	Amp		0.97443	N	N	N
28	C4	false	H9_AS22_ESC_2	SNRPN-Hs01374551_m1	UNKNOWN	FAM	NFQ-MGB				1	0.940392	1.06339	26.7978	26.8486	0.053709		16.895	0.0553129	0.0319349	0	true	0.444298	true	3	20	Amp		0.979271	N	N	N
29	C5	false	H9_AS22_ESC_2	SNRPN-Hs00909635_m1	UNKNOWN	FAM	NFQ-MGB				1	0.91774	1.08963	30.9654	31.0074	0.0761178		21.0539	0.077258	0.0446049	0	true	0.437552	true	3	24	Amp		0.981661	N	N	N
30	C6	false	H9_AS22_ESC_2	SNRPN-Hs03454084_m1	UNKNOWN	FAM	NFQ-MGB				1	0.947426	1.05549	26.8954	26.9061	0.0467723		16.9526	0.0486057	0.0280625	0	true	0.58234	true	3	20	Amp		0.982865	N	N	N
31	C7	false	H9_AS22_ESC_2	SNRPN-Hs03454228_m1	UNKNOWN	FAM	NFQ-MGB				1	0.979837	1.02058	24.1994	24.1862	0.0126962		14.2327	0.018332	0.010584	0	true	0.536313	true	3	18	Amp		0.972663	N	N	N
32	C8	false	H9_AS22_ESC_2	SNRPN-Hs01374551_m1	UNKNOWN	FAM	NFQ-MGB				1	0.940392	1.06339	26.9048	26.8486	0.053709		16.895	0.0553129	0.0319349	0	true	0.444298	true	3	20	Amp		0.948297	N	N	N
33	C9	false	H9_AS22_ESC_2	SNRPN-Hs00909635_m1	UNKNOWN	FAM	NFQ-MGB				1	0.91774	1.08963	31.0953	31.0074	0.0761178		21.0539	0.077258	0.0446049	0	true	0.437552	true	3	24	Amp		0.948576	N	N	N
34	C10	false	H9_AS22_ESC_2	SNRPN-Hs03454084_m1	UNKNOWN	FAM	NFQ-MGB				1	0.947426	1.05549	26.8657	26.9061	0.0467723		16.9526	0.0486057	0.0280625	0	true	0.58234	true	3	19	Amp		0.977933	N	N	N
35	C11	false	H9_AS22_ESC_2	SNRPN-Hs03454228_m1	UNKNOWN	FAM	NFQ-MGB				1	0.979837	1.02058	24.1741	24.1862	0.0126962		14.2327	0.018332	0.010584	0	true	0.536313	true	3	17	Amp		0.972272	N	N	N
36	C12	false	H9_AS22_ESC_2	SNRPN-Hs01374551_m1	UNKNOWN	FAM	NFQ-MGB				1	0.940392	1.06339	26.8432	26.8486	0.053709		16.895	0.0553129	0.0319349	0	true	0.444298	true	3	20	Amp		0.921508	N	N	N
37	D1	false	H9_AS22_ESC_2	IPW-Hs03455409_s1	UNKNOWN	FAM	NFQ-MGB				1	0.94234	1.06119	28.2542	28.2066	0.0517885		18.2531	0.0534502	0.0308595	0	true	0.712507	true	3	20	Amp		0.973254	N	N	N
38	D2	false	H9_AS22_ESC_2	SNRPN-Hs03454279_m1	UNKNOWN	FAM	NFQ-MGB				1	0.841404	1.18849	31.9776	31.8289	0.154853		21.8754	0.155416	0.0897296	0	true	0.415224	true	3	26	Amp		0.966467	N	N	N
39	D3	false	H9_AS22_ESC_2	UBE3A-Hs00166580_m1	UNKNOWN	FAM	NFQ-MGB				1	0.960832	1.04076	29.0439	29.0758	0.0334408		19.1222	0.0359604	0.0207618	0	true	0.492787	true	3	22	Amp		0.978617	N	N	N
40	D4	false	H9_AS22_ESC_2	SNRPN-Hs01372960_m1	UNKNOWN	FAM	NFQ-MGB				1	0.945716	1.0574	35.2087	35.2601	0.0484598		25.3066	0.0502317	0.0290013	0	true	0.489429	true	3	27	Amp		0.935443	N	N	N
41	D5	false	H9_AS22_ESC_2	IPW-Hs03455409_s1	UNKNOWN	FAM	NFQ-MGB				1	0.94234	1.06119	28.2142	28.2066	0.0517885		18.2531	0.0534502	0.0308595	0	true	0.712507	true	3	20	Amp		0.970317	N	N	N
42	D6	false	H9_AS22_ESC_2	SNRPN-Hs03454279_m1	UNKNOWN	FAM	NFQ-MGB				1	0.841404	1.18849	31.8407	31.8289	0.154853		21.8754	0.155416	0.0897296	0	true	0.415224	true	3	26	Amp		0.984445	N	N	N
43	D7	false	H9_AS22_ESC_2	UBE3A-Hs00166580_m1	UNKNOWN	FAM	NFQ-MGB				1	0.960832	1.04076	29.0729	29.0758	0.0334408		19.1222	0.0359604	0.0207618	0	true	0.492787	true	3	23	Amp		0.981689	N	N	N
44	D8	false	H9_AS22_ESC_2	SNRPN-Hs01372960_m1	UNKNOWN	FAM	NFQ-MGB				1	0.945716	1.0574	35.2667	35.2601	0.0484598		25.3066	0.0502317	0.0290013	0	true	0.489429	true	3	28	Amp		0.971881	N	N	N
45	D9	false	H9_AS22_ESC_2	IPW-Hs03455409_s1	UNKNOWN	FAM	NFQ-MGB				1	0.94234	1.06119	28.1515	28.2066	0.0517885		18.2531	0.0534502	0.0308595	0	true	0.712507	true	3	20	Amp		0.983258	N	N	N
46	D10	false	H9_AS22_ESC_2	SNRPN-Hs03454279_m1	UNKNOWN	FAM	NFQ-MGB				1	0.841404	1.18849	31.6685	31.8289	0.154853		21.8754	0.155416	0.0897296	0	true	0.415224	true	3	26	Amp		0.986108	N	N	N
47	D11	false	H9_AS22_ESC_2	UBE3A-Hs00166580_m1	UNKNOWN	FAM	NFQ-MGB				1	0.960832	1.04076	29.1106	29.0758	0.0334408		19.1222	0.0359604	0.0207618	0	true	0.492787	true	3	22	Amp		0.980846	N	N	N
48	D12	false	H9_AS22_ESC_2	SNRPN-Hs01372960_m1	UNKNOWN	FAM	NFQ-MGB				1	0.945716	1.0574	35.305	35.2601	0.0484598		25.3066	0.0502317	0.0290013	0	true	0.489429	true	3	28	Amp		0.943353	N	N	N
49	E1	false	H9_AS22_ESC_2	GABRB3-Hs00241459_m1	UNKNOWN	FAM	NFQ-MGB				1	0.965415	1.03582	26.2849	26.3039	0.0287859		16.3504	0.031678	0.0182893	0	true	0.381591	true	3	20	Amp		0.974516	N	N	N
50	E2	false	H9_AS22_ESC_2	GABRA5-Hs00181291_m1	UNKNOWN	FAM	NFQ-MGB				1	0.947549	1.05535	29.3534	29.2995	0.0466517		19.346	0.0484897	0.0279955	0	true	0.456831	true	3	23	Amp		0.981147	N	N	N
51	E3	false	H9_AS22_ESC_2	GABRG3-Hs01115766_m1	UNKNOWN	FAM	NFQ-MGB				1	0.847901	1.17938	35.589	35.4218	0.147904		25.4682	0.148494	0.085733	0	true	0.304806	true	3	30	Amp		0.921452	N	N	N
52	E4	false	H9_AS22_ESC_2	PWAR5-Hs03453940_s1	UNKNOWN	FAM	NFQ-MGB				1	0.924791	1.08133	25.7872	25.793	0.0691159		15.8395	0.0703696	0.0406279	0	true	0.701896	true	3	18	Amp		0.979768	N	N	N
53	E5	false	H9_AS22_ESC_2	GABRB3-Hs00241459_m1	UNKNOWN	FAM	NFQ-MGB				1	0.965415	1.03582	26.337	26.3039	0.0287859		16.3504	0.031678	0.0182893	0	true	0.381591	true	3	20	Amp		0.978761	N	N	N
54	E6	false	H9_AS22_ESC_2	GABRA5-Hs00181291_m1	UNKNOWN	FAM	NFQ-MGB				1	0.947549	1.05535	29.2738	29.2995	0.0466517		19.346	0.0484897	0.0279955	0	true	0.456831	true	3	23	Amp		0.97422	N	N	N
55	E7	false	H9_AS22_ESC_2	GABRG3-Hs01115766_m1	UNKNOWN	FAM	NFQ-MGB				1	0.847901	1.17938	35.3081	35.4218	0.147904		25.4682	0.148494	0.085733	0	true	0.304806	true	3	29	Amp		0.926852	N	N	N
56	E8	false	H9_AS22_ESC_2	PWAR5-Hs03453940_s1	UNKNOWN	FAM	NFQ-MGB				1	0.924791	1.08133	25.8649	25.793	0.0691159		15.8395	0.0703696	0.0406279	0	true	0.701896	true	3	19	Amp		0.950808	N	N	N
57	E9	false	H9_AS22_ESC_2	GABRB3-Hs00241459_m1	UNKNOWN	FAM	NFQ-MGB				1	0.965415	1.03582	26.2898	26.3039	0.0287859		16.3504	0.031678	0.0182893	0	true	0.381591	true	3	20	Amp		0.976947	N	N	N
58	E10	false	H9_AS22_ESC_2	GABRA5-Hs00181291_m1	UNKNOWN	FAM	NFQ-MGB				1	0.947549	1.05535	29.2714	29.2995	0.0466517		19.346	0.0484897	0.0279955	0	true	0.456831	true	3	23	Amp		0.967779	N	N	N
59	E11	false	H9_AS22_ESC_2	GABRG3-Hs01115766_m1	UNKNOWN	FAM	NFQ-MGB				1	0.847901	1.17938	35.3682	35.4218	0.147904		25.4682	0.148494	0.085733	0	true	0.304806	true	3	28	Amp		0.930226	N	N	N
60	E12	false	H9_AS22_ESC_2	PWAR5-Hs03453940_s1	UNKNOWN	FAM	NFQ-MGB				1	0.924791	1.08133	25.727	25.793	0.0691159		15.8395	0.0703696	0.0406279	0	true	0.701896	true	3	19	Amp		0.972305	N	N	N
61	F1	false	H9_AS22_ESC_2	HERC2-Hs00190589_m1	UNKNOWN	FAM	NFQ-MGB				1	0.958022	1.04382	27.1229	27.1606	0.0362605		17.207	0.0385966	0.0222837	0	true	0.483028	true	3	21	Amp		0.978236	N	N	N
62	F2	false	H9_AS22_ESC_2	CYFIP1-Hs00383168_m1	UNKNOWN	FAM	NFQ-MGB				1	0.944598	1.05865	28.3838	28.3286	0.0495625		18.375	0.0512963	0.0296159	0	true	0.531492	true	3	22	Amp		0.972824	N	N	N
63	F3	false	H9_AS22_ESC_2	TUBGCP5-Hs00540690_m1	UNKNOWN	FAM	NFQ-MGB				1	0.93629	1.06805	29.7662	29.7816	0.0577532		19.8281	0.0592478	0.0342068	0	true	0.617352	true	3	23	Amp		0.971657	N	N	N
64	F4	false	H9_AS22_ESC_2	CHRNA7-Hs01063373_m1	UNKNOWN	FAM	NFQ-MGB				1	0.910404	1.09841	31.2408	31.2771	0.0834395		21.3236	0.0844809	0.0487751	0	true	0.726692	true	3	23	Amp		0.964517	N	N	N
65	F5	false	H9_AS22_ESC_2	HERC2-Hs00190589_m1	UNKNOWN	FAM	NFQ-MGB				1	0.958022	1.04382	27.1638	27.1606	0.0362605		17.207	0.0385966	0.0222837	0	true	0.483028	true	3	20	Amp		0.979207	N	N	N
66	F6	false	H9_AS22_ESC_2	CYFIP1-Hs00383168_m1	UNKNOWN	FAM	NFQ-MGB				1	0.944598	1.05865	28.2879	28.3286	0.0495625		18.375	0.0512963	0.0296159	0	true	0.531492	true	3	22	Amp		0.98118	N	N	N
67	F7	false	H9_AS22_ESC_2	TUBGCP5-Hs00540690_m1	UNKNOWN	FAM	NFQ-MGB				1	0.93629	1.06805	29.8455	29.7816	0.0577532		19.8281	0.0592478	0.0342068	0	true	0.617352	true	3	23	Amp		0.975369	N	N	N
68	F8	false	H9_AS22_ESC_2	CHRNA7-Hs01063373_m1	UNKNOWN	FAM	NFQ-MGB				1	0.910404	1.09841	31.3726	31.2771	0.0834395		21.3236	0.0844809	0.0487751	0	true	0.726692	true	3	24	Amp		0.96424	N	N	N
69	F9	false	H9_AS22_ESC_2	HERC2-Hs00190589_m1	UNKNOWN	FAM	NFQ-MGB				1	0.958022	1.04382	27.1952	27.1606	0.0362605		17.207	0.0385966	0.0222837	0	true	0.483028	true	3	21	Amp		0.970803	N	N	N
70	F10	false	H9_AS22_ESC_2	CYFIP1-Hs00383168_m1	UNKNOWN	FAM	NFQ-MGB				1	0.944598	1.05865	28.314	28.3286	0.0495625		18.375	0.0512963	0.0296159	0	true	0.531492	true	3	21	Amp		0.986508	N	N	N
71	F11	false	H9_AS22_ESC_2	TUBGCP5-Hs00540690_m1	UNKNOWN	FAM	NFQ-MGB				1	0.93629	1.06805	29.7332	29.7816	0.0577532		19.8281	0.0592478	0.0342068	0	true	0.617352	true	3	21	Amp		0.985791	N	N	N
72	F12	false	H9_AS22_ESC_2	CHRNA7-Hs01063373_m1	UNKNOWN	FAM	NFQ-MGB				1	0.910404	1.09841	31.218	31.2771	0.0834395		21.3236	0.0844809	0.0487751	0	true	0.726692	true	3	22	Amp		0.979768	N	N	N
73	G1	false	H9_AS22_ESC_2	NANOG-Hs02387400_g1	UNKNOWN	FAM	NFQ-MGB				1	0.968288	1.03275	24.7473	24.7617	0.025813		14.8082	0.0290031	0.016745	0	true	0.376592	true	3	18	Amp		0.988109	N	N	N
74	G2	false	H9_AS22_ESC_2	PAX6-Hs00240871_m1	UNKNOWN	FAM	NFQ-MGB				1	0.495396	2.01859	35.1061	34.427	0.632024		24.4734	0.632163	0.364979	0	true	0.0585693	true	3	31	Amp		0.964786	N	N	Y
75	G3	false	H9_AS22_ESC_2	SOX2-Hs00602736_s1	UNKNOWN	FAM	NFQ-MGB				1	0.907124	1.10239	26.7979	26.7509	0.0867272		16.7974	0.0877296	0.0506507	0	true	0.115393	true	3	22	Amp		0.927291	N	N	N
76	G4	false	H9_AS22_ESC_2	POU5F1B-Hs04995079_g1	UNKNOWN	FAM	NFQ-MGB				1	0.842244	1.1873	21.182	21.2552	0.153952		11.3017	0.154519	0.0892114	0	true	0.324359	true	3	15	Amp		0.823125	N	N	N
77	G5	false	H9_AS22_ESC_2	NANOG-Hs02387400_g1	UNKNOWN	FAM	NFQ-MGB				1	0.968288	1.03275	24.7464	24.7617	0.025813		14.8082	0.0290031	0.016745	0	true	0.376592	true	3	18	Amp		0.973584	N	N	N
78	G6	false	H9_AS22_ESC_2	PAX6-Hs00240871_m1	UNKNOWN	FAM	NFQ-MGB				1	0.495396	2.01859	34.3187	34.427	0.632024		24.4734	0.632163	0.364979	0	true	0.0585693	true	3	30	Inconclusive		0.931378	N	N	Y
79	G7	false	H9_AS22_ESC_2	SOX2-Hs00602736_s1	UNKNOWN	FAM	NFQ-MGB				1	0.907124	1.10239	26.6508	26.7509	0.0867272		16.7974	0.0877296	0.0506507	0	true	0.115393	true	3	22	Amp		0.982088	N	N	N
80	G8	false	H9_AS22_ESC_2	POU5F1B-Hs04995079_g1	UNKNOWN	FAM	NFQ-MGB				1	0.842244	1.1873	21.4321	21.2552	0.153952		11.3017	0.154519	0.0892114	0	true	0.324359	true	3	16	Amp		0.815481	N	N	N
81	G9	false	H9_AS22_ESC_2	NANOG-Hs02387400_g1	UNKNOWN	FAM	NFQ-MGB				1	0.968288	1.03275	24.7915	24.7617	0.025813		14.8082	0.0290031	0.016745	0	true	0.376592	true	3	18	Amp		0.973045	N	N	N
82	G10	false	H9_AS22_ESC_2	PAX6-Hs00240871_m1	UNKNOWN	FAM	NFQ-MGB				1	0.495396	2.01859	33.8561	34.427	0.632024		24.4734	0.632163	0.364979	0	true	0.0585693	true	3	29	Amp		0.950694	N	N	Y
83	G11	false	H9_AS22_ESC_2	SOX2-Hs00602736_s1	UNKNOWN	FAM	NFQ-MGB				1	0.907124	1.10239	26.804	26.7509	0.0867272		16.7974	0.0877296	0.0506507	0	true	0.115393	true	3	21	Amp		0.934987	N	N	N
84	G12	false	H9_AS22_ESC_2	POU5F1B-Hs04995079_g1	UNKNOWN	FAM	NFQ-MGB				1	0.842244	1.1873	21.1516	21.2552	0.153952		11.3017	0.154519	0.0892114	0	true	0.324359	true	3	15	Amp		0.827321	N	N	N
85	H1	false	H9_AS22_ESC_2	FGF4-Hs00173564_m1	UNKNOWN	FAM	NFQ-MGB				1	0.91082	1.09791	35.6316	35.652	0.0830232		25.6985	0.0840697	0.0485377	0	true	0.04	true	3	32	Inconclusive		0.81674	Y	N	N
86	H2	false	H9_AS22_ESC_2	KLF4-Hs00358836_m1	UNKNOWN	FAM	NFQ-MGB				1	0.907071	1.10245	32.783	32.7414	0.0867802		22.7878	0.0877819	0.0506809	0	true	0.644457	true	3	25	Amp		0.980107	N	N	N
87	H3	false	H9_AS22_ESC_2	LIN28A-Hs00702808_s1	UNKNOWN	FAM	NFQ-MGB				1	0.901714	1.109	23.3989	23.4358	0.0921688		13.4822	0.0931126	0.0537586	0	true	0.660201	true	3	16	Amp		0.982827	N	N	N
88	H4	false	H9_AS22_ESC_2	ZFP42-Hs01938187_s1	UNKNOWN	FAM	NFQ-MGB				1	0.974664	1.02599	26.2602	26.2446	0.0189356		16.291	0.023096	0.0133345	0	true	0.863222	true	3	19	Amp		0.981129	N	Y	N
89	H5	false	H9_AS22_ESC_2	FGF4-Hs00173564_m1	UNKNOWN	FAM	NFQ-MGB				1	0.91082	1.09791	35.5811	35.652	0.0830232		25.6985	0.0840697	0.0485377	0	true	0.04	true	3	33	Amp		0.932025	Y	N	N
90	H6	false	H9_AS22_ESC_2	KLF4-Hs00358836_m1	UNKNOWN	FAM	NFQ-MGB				1	0.907071	1.10245	32.7996	32.7414	0.0867802		22.7878	0.0877819	0.0506809	0	true	0.644457	true	3	25	Amp		0.981808	N	N	N
91	H7	false	H9_AS22_ESC_2	LIN28A-Hs00702808_s1	UNKNOWN	FAM	NFQ-MGB				1	0.901714	1.109	23.5407	23.4358	0.0921688		13.4822	0.0931126	0.0537586	0	true	0.660201	true	3	17	Amp		0.969237	N	N	N
92	H8	false	H9_AS22_ESC_2	ZFP42-Hs01938187_s1	UNKNOWN	FAM	NFQ-MGB				1	0.974664	1.02599	26.25	26.2446	0.0189356		16.291	0.023096	0.0133345	0	true	0.863222	true	3	19	Amp		0.978293	N	Y	N
93	H9	false	H9_AS22_ESC_2	FGF4-Hs00173564_m1	UNKNOWN	FAM	NFQ-MGB				1	0.91082	1.09791	35.7434	35.652	0.0830232		25.6985	0.0840697	0.0485377	0	true	0.04	true	3	33	Amp		0.867054	Y	N	N
94	H10	false	H9_AS22_ESC_2	KLF4-Hs00358836_m1	UNKNOWN	FAM	NFQ-MGB				1	0.907071	1.10245	32.6416	32.7414	0.0867802		22.7878	0.0877819	0.0506809	0	true	0.644457	true	3	25	Amp		0.976867	N	N	N
95	H11	false	H9_AS22_ESC_2	LIN28A-Hs00702808_s1	UNKNOWN	FAM	NFQ-MGB				1	0.901714	1.109	23.3678	23.4358	0.0921688		13.4822	0.0931126	0.0537586	0	true	0.660201	true	3	17	Amp		0.981261	N	N	N
96	H12	false	H9_AS22_ESC_2	ZFP42-Hs01938187_s1	UNKNOWN	FAM	NFQ-MGB				1	0.974664	1.02599	26.2235	26.2446	0.0189356		16.291	0.023096	0.0133345	0	true	0.863222	true	3	19	Amp		0.951361	N	N	N
Analysis Type	Singleplex
Endogenous Control	18S-Hs99999901_s1
RQ Min/Max Confidence Level	95.0
Reference Sample	H9_AS22_ESC_2
Block Type	96-Well 0.2-mL Block
Calibration Uniformity performed on	05-17-2023
Chemistry	TAQMAN
Date Created	2024-04-19 16:04:31 PM EDT
Experiment File Name	D:\Users\Cotney Lab\Desktop\Rachel\H9-AS22-ESC-3_TaqMan_Rachel.eds
Experiment Name	H9-AS22-ESC-3_TaqMan_Rachel
Experiment Run End Time	2024-04-19 14:21:11 PM EDT
Experiment Type	Comparative Cт (ΔΔCт)
Instrument Name	272325340-ChamberlainQS3
Instrument Serial Number	272325340
Instrument Type	QuantStudio™ 3 System
Passive Reference	ROX
Quantification Cycle Method	Ct
Signal Smoothing On	true
Stage/ Cycle where Ct Analysis is performed	Stage2, Step2
Well	Well Position	Omit	Sample Name	Target Name	Task	Reporter	Quencher	Quantity	Quantity Mean	Quantity SD	RQ	RQ Min	RQ Max	CT	Ct Mean	Ct SD	Delta Ct	Delta Ct Mean	Delta Ct SD	Delta Ct SE	Delta Delta Ct	Automatic Ct Threshold	Ct Threshold	Automatic Baseline	Baseline Start	Baseline End	Amp Status	Comments	Cq Conf	CQCONF	THOLDFAIL	HIGHSD	NOISE
1	A1	false	H9_AS22_ESC_3	18S-Hs99999901_s1	UNKNOWN	FAM	NFQ-MGB							9.63314	9.72475	0.0794157						true	0.469039	true	3	5	Amp		0.918618	N	N	N	N
2	A2	false	H9_AS22_ESC_3	GAPDH-Hs99999905_m1	UNKNOWN	FAM	NFQ-MGB				1	0.915338	1.09249	20.6286	20.6238	0.00565342		10.899	0.0796166	0.0459667	0	true	0.402591	true	3	14	Amp		0.974807	N	N	N	N
3	A3	false	H9_AS22_ESC_3	MAP2-Hs0025800_m1	UNKNOWN	FAM	NFQ-MGB				1	0.914208	1.09384	29.9594	29.9704	0.0144957		20.2457	0.0807278	0.0466082	0	true	0.429463	true	3	23	Amp		0.971304	N	N	N	N
4	A4	false	H9_AS22_ESC_3	DLG4-Hs01555373_m1	UNKNOWN	FAM	NFQ-MGB				1	0.911673	1.09688	27.6904	27.6828	0.0248991		17.9581	0.0832275	0.0480514	0	true	0.528279	true	3	21	Amp		0.977734	N	N	N	N
5	A5	false	H9_AS22_ESC_3	18S-Hs99999901_s1	UNKNOWN	FAM	NFQ-MGB							9.77412	9.72475	0.0794157						true	0.469039	true	3	5	Amp		0.910916	N	N	N	N
6	A6	false	H9_AS22_ESC_3	GAPDH-Hs99999905_m1	UNKNOWN	FAM	NFQ-MGB				1	0.915338	1.09249	20.6252	20.6238	0.00565342		10.899	0.0796166	0.0459667	0	true	0.402591	true	3	14	Amp		0.97267	N	N	N	N
7	A7	false	H9_AS22_ESC_3	MAP2-Hs0025800_m1	UNKNOWN	FAM	NFQ-MGB				1	0.914208	1.09384	29.9869	29.9704	0.0144957		20.2457	0.0807278	0.0466082	0	true	0.429463	true	3	22	Amp		0.991001	N	N	N	N
8	A8	false	H9_AS22_ESC_3	DLG4-Hs01555373_m1	UNKNOWN	FAM	NFQ-MGB				1	0.911673	1.09688	27.7031	27.6828	0.0248991		17.9581	0.0832275	0.0480514	0	true	0.528279	true	3	21	Amp		0.981137	N	N	N	N
9	A9	false	H9_AS22_ESC_3	18S-Hs99999901_s1	UNKNOWN	FAM	NFQ-MGB							9.76699	9.72475	0.0794157						true	0.469039	true	3	5	Amp		0.922702	N	N	N	N
10	A10	false	H9_AS22_ESC_3	GAPDH-Hs99999905_m1	UNKNOWN	FAM	NFQ-MGB				1	0.915338	1.09249	20.6176	20.6238	0.00565342		10.899	0.0796166	0.0459667	0	true	0.402591	true	3	14	Amp		0.969116	N	N	N	N
11	A11	false	H9_AS22_ESC_3	MAP2-Hs0025800_m1	UNKNOWN	FAM	NFQ-MGB				1	0.914208	1.09384	29.965	29.9704	0.0144957		20.2457	0.0807278	0.0466082	0	true	0.429463	true	3	23	Amp		0.980574	N	N	N	N
12	A12	false	H9_AS22_ESC_3	DLG4-Hs01555373_m1	UNKNOWN	FAM	NFQ-MGB				1	0.911673	1.09688	27.655	27.6828	0.0248991		17.9581	0.0832275	0.0480514	0	true	0.528279	true	3	21	Amp		0.980627	N	N	N	N
13	B1	false	H9_AS22_ESC_3	NDN-Hs00267349_s1	UNKNOWN	FAM	NFQ-MGB				1	0.901687	1.10903	27.9261	27.8828	0.0486631		18.1581	0.0931394	0.053774	0	true	0.454253	true	3	22	Amp		0.955328	N	N	N	N
14	B2	false	H9_AS22_ESC_3	MAGEL2-Hs00255922_s1	UNKNOWN	FAM	NFQ-MGB				1	0.900317	1.11072	30.069	30.0103	0.0512341		20.2855	0.0945081	0.0545643	0	true	0.412377	true	3	24	Amp		0.964146	N	N	N	N
15	B3	false	H9_AS22_ESC_3	MKRN3-Hs00271653_s1	UNKNOWN	FAM	NFQ-MGB				1	0.613867	1.62902	34.6351	34.3993	0.431943		24.6745	0.439183	0.253562	0	true	0.114939	true	3	30	Amp		0.960819	N	N	N	N
16	B4	false	H9_AS22_ESC_3	SNURF;SNRPN-Hs00243205_m1	UNKNOWN	FAM	NFQ-MGB				1	0.899751	1.11142	22.9395	22.9955	0.0522713		13.2708	0.0950744	0.0548912	0	true	0.33495	true	3	15	Amp		0.975686	N	N	N	N
17	B5	false	H9_AS22_ESC_3	NDN-Hs00267349_s1	UNKNOWN	FAM	NFQ-MGB				1	0.901687	1.10903	27.8301	27.8828	0.0486631		18.1581	0.0931394	0.053774	0	true	0.454253	true	3	20	Amp		0.988959	N	N	N	N
18	B6	false	H9_AS22_ESC_3	MAGEL2-Hs00255922_s1	UNKNOWN	FAM	NFQ-MGB				1	0.900317	1.11072	29.987	30.0103	0.0512341		20.2855	0.0945081	0.0545643	0	true	0.412377	true	3	23	Amp		0.976138	N	N	N	N
19	B7	false	H9_AS22_ESC_3	MKRN3-Hs00271653_s1	UNKNOWN	FAM	NFQ-MGB				1	0.613867	1.62902	33.9007	34.3993	0.431943		24.6745	0.439183	0.253562	0	true	0.114939	true	3	29	Amp		0.961316	N	N	N	N
20	B8	false	H9_AS22_ESC_3	SNURF;SNRPN-Hs00243205_m1	UNKNOWN	FAM	NFQ-MGB				1	0.899751	1.11142	23.004	22.9955	0.0522713		13.2708	0.0950744	0.0548912	0	true	0.33495	true	3	16	Amp		0.970624	N	N	N	N
21	B9	false	H9_AS22_ESC_3	NDN-Hs00267349_s1	UNKNOWN	FAM	NFQ-MGB				1	0.901687	1.10903	27.8923	27.8828	0.0486631		18.1581	0.0931394	0.053774	0	true	0.454253	true	3	21	Amp		0.987536	N	N	N	N
22	B10	false	H9_AS22_ESC_3	MAGEL2-Hs00255922_s1	UNKNOWN	FAM	NFQ-MGB				1	0.900317	1.11072	29.9747	30.0103	0.0512341		20.2855	0.0945081	0.0545643	0	true	0.412377	true	3	23	Amp		0.982746	N	N	N	N
23	B11	false	H9_AS22_ESC_3	MKRN3-Hs00271653_s1	UNKNOWN	FAM	NFQ-MGB				1	0.613867	1.62902	34.662	34.3993	0.431943		24.6745	0.439183	0.253562	0	true	0.114939	true	3	30	Amp		0.957728	N	N	N	N
24	B12	false	H9_AS22_ESC_3	SNURF;SNRPN-Hs00243205_m1	UNKNOWN	FAM	NFQ-MGB				1	0.899751	1.11142	23.043	22.9955	0.0522713		13.2708	0.0950744	0.0548912	0	true	0.33495	true	3	16	Amp		0.969547	N	N	N	N
25	C1	false	H9_AS22_ESC_3	SNRPN-Hs00909635_m1	UNKNOWN	FAM	NFQ-MGB				1	0.887213	1.12712	30.7975	30.718	0.072755		20.9933	0.107704	0.0621829	0	true	0.440763	true	3	25	Amp		0.973063	N	N	N	N
26	C2	false	H9_AS22_ESC_3	SNRPN-Hs03454084_m1	UNKNOWN	FAM	NFQ-MGB				1	0.892115	1.12093	26.5253	26.4506	0.0651895		16.7259	0.102745	0.0593198	0	true	0.594317	true	3	20	Amp		0.974026	N	N	N	N
27	C3	false	H9_AS22_ESC_3	SNRPN-Hs03454228_m1	UNKNOWN	FAM	NFQ-MGB				1	0.911164	1.0975	23.926	23.9392	0.0265311		14.2144	0.0837302	0.0483417	0	true	0.588927	true	3	17	Amp		0.978703	N	N	N	N
28	C4	false	H9_AS22_ESC_3	SNRPN-Hs01374551_m1	UNKNOWN	FAM	NFQ-MGB				1	0.883016	1.13248	26.0965	26.1537	0.0789351		16.4289	0.111971	0.0646467	0	true	0.386976	true	3	19	Amp		0.972288	N	N	N	N
29	C5	false	H9_AS22_ESC_3	SNRPN-Hs00909635_m1	UNKNOWN	FAM	NFQ-MGB				1	0.887213	1.12712	30.7018	30.718	0.072755		20.9933	0.107704	0.0621829	0	true	0.440763	true	3	24	Amp		0.983082	N	N	N	N
30	C6	false	H9_AS22_ESC_3	SNRPN-Hs03454084_m1	UNKNOWN	FAM	NFQ-MGB				1	0.892115	1.12093	26.405	26.4506	0.0651895		16.7259	0.102745	0.0593198	0	true	0.594317	true	3	19	Amp		0.969612	N	N	N	N
31	C7	false	H9_AS22_ESC_3	SNRPN-Hs03454228_m1	UNKNOWN	FAM	NFQ-MGB				1	0.911164	1.0975	23.9697	23.9392	0.0265311		14.2144	0.0837302	0.0483417	0	true	0.588927	true	3	17	Amp		0.9535	N	N	N	N
32	C8	false	H9_AS22_ESC_3	SNRPN-Hs01374551_m1	UNKNOWN	FAM	NFQ-MGB				1	0.883016	1.13248	26.2437	26.1537	0.0789351		16.4289	0.111971	0.0646467	0	true	0.386976	true	3	20	Amp		0.951902	N	N	N	N
33	C9	false	H9_AS22_ESC_3	SNRPN-Hs00909635_m1	UNKNOWN	FAM	NFQ-MGB				1	0.887213	1.12712	30.6547	30.718	0.072755		20.9933	0.107704	0.0621829	0	true	0.440763	true	3	24	Amp		0.977483	N	N	N	N
34	C10	false	H9_AS22_ESC_3	SNRPN-Hs03454084_m1	UNKNOWN	FAM	NFQ-MGB				1	0.892115	1.12093	26.4217	26.4506	0.0651895		16.7259	0.102745	0.0593198	0	true	0.594317	true	3	19	Amp		0.974504	N	N	N	N
35	C11	false	H9_AS22_ESC_3	SNRPN-Hs03454228_m1	UNKNOWN	FAM	NFQ-MGB				1	0.911164	1.0975	23.9218	23.9392	0.0265311		14.2144	0.0837302	0.0483417	0	true	0.588927	true	3	17	Amp		0.952142	N	N	N	N
36	C12	false	H9_AS22_ESC_3	SNRPN-Hs01374551_m1	UNKNOWN	FAM	NFQ-MGB				1	0.883016	1.13248	26.1209	26.1537	0.0789351		16.4289	0.111971	0.0646467	0	true	0.386976	true	3	20	Amp		0.958892	N	N	N	N
37	D1	false	H9_AS22_ESC_3	IPW-Hs03455409_s1	UNKNOWN	FAM	NFQ-MGB				1	0.909822	1.09912	28.0802	28.0952	0.0304592		18.3704	0.0850565	0.0491074	0	true	0.703397	true	3	21	Amp		0.969516	N	N	N	N
38	D2	false	H9_AS22_ESC_3	SNRPN-Hs03454279_m1	UNKNOWN	FAM	NFQ-MGB				1	0.895316	1.11692	31.7051	31.7743	0.0599799		22.0496	0.0995211	0.0574585	0	true	0.411098	true	3	26	Amp		0.981783	N	N	N	N
39	D3	false	H9_AS22_ESC_3	UBE3A-Hs00166580_m1	UNKNOWN	FAM	NFQ-MGB				1	0.904184	1.10597	28.5799	28.6268	0.0437122		18.9021	0.090651	0.0523374	0	true	0.474325	true	3	22	Amp		0.985204	N	N	N	N
40	D4	false	H9_AS22_ESC_3	SNRPN-Hs01372960_m1	UNKNOWN	FAM	NFQ-MGB				1	0.859389	1.16362	35.0076	34.9262	0.110874		25.2015	0.136382	0.0787401	0	true	0.54308	true	3	29	Amp		0.937788	N	N	N	N
41	D5	false	H9_AS22_ESC_3	IPW-Hs03455409_s1	UNKNOWN	FAM	NFQ-MGB				1	0.909822	1.09912	28.1302	28.0952	0.0304592		18.3704	0.0850565	0.0491074	0	true	0.703397	true	3	21	Amp		0.953714	N	N	N	N
42	D6	false	H9_AS22_ESC_3	SNRPN-Hs03454279_m1	UNKNOWN	FAM	NFQ-MGB				1	0.895316	1.11692	31.8077	31.7743	0.0599799		22.0496	0.0995211	0.0574585	0	true	0.411098	true	3	25	Amp		0.930266	N	N	N	N
43	D7	false	H9_AS22_ESC_3	UBE3A-Hs00166580_m1	UNKNOWN	FAM	NFQ-MGB				1	0.904184	1.10597	28.6342	28.6268	0.0437122		18.9021	0.090651	0.0523374	0	true	0.474325	true	3	22	Amp		0.984367	N	N	N	N
44	D8	false	H9_AS22_ESC_3	SNRPN-Hs01372960_m1	UNKNOWN	FAM	NFQ-MGB				1	0.859389	1.16362	34.8	34.9262	0.110874		25.2015	0.136382	0.0787401	0	true	0.54308	true	3	27	Amp		0.958234	N	N	N	N
45	D9	false	H9_AS22_ESC_3	IPW-Hs03455409_s1	UNKNOWN	FAM	NFQ-MGB				1	0.909822	1.09912	28.075	28.0952	0.0304592		18.3704	0.0850565	0.0491074	0	true	0.703397	true	3	21	Amp		0.966356	N	N	N	N
46	D10	false	H9_AS22_ESC_3	SNRPN-Hs03454279_m1	UNKNOWN	FAM	NFQ-MGB				1	0.895316	1.11692	31.8101	31.7743	0.0599799		22.0496	0.0995211	0.0574585	0	true	0.411098	true	3	26	Amp		0.972087	N	N	N	N
47	D11	false	H9_AS22_ESC_3	UBE3A-Hs00166580_m1	UNKNOWN	FAM	NFQ-MGB				1	0.904184	1.10597	28.6663	28.6268	0.0437122		18.9021	0.090651	0.0523374	0	true	0.474325	true	3	22	Amp		0.980862	N	N	N	N
48	D12	false	H9_AS22_ESC_3	SNRPN-Hs01372960_m1	UNKNOWN	FAM	NFQ-MGB				1	0.859389	1.16362	34.9711	34.9262	0.110874		25.2015	0.136382	0.0787401	0	true	0.54308	true	3	28	Amp		0.960593	N	N	N	N
49	E1	false	H9_AS22_ESC_3	GABRB3-Hs00241459_m1	UNKNOWN	FAM	NFQ-MGB				1	0.907819	1.10154	26.1664	26.1591	0.0356241		16.4343	0.0870398	0.0502524	0	true	0.376436	true	3	20	Amp		0.979881	N	N	N	N
50	E2	false	H9_AS22_ESC_3	GABRA5-Hs00181291_m1	UNKNOWN	FAM	NFQ-MGB				1	0.914138	1.09393	29.0069	28.9912	0.0148771		19.2664	0.0807971	0.0466482	0	true	0.443363	true	3	22	Amp		0.97507	N	N	N	N
51	E3	false	H9_AS22_ESC_3	GABRG3-Hs01115766_m1	UNKNOWN	FAM	NFQ-MGB				1	0.703902	1.42065	33.1573	33.048	0.305866		23.3232	0.316007	0.182447	0	true	0.0577133	true	3	30	Amp		0.938483	N	N	N	N
52	E4	false	H9_AS22_ESC_3	PWAR5-Hs03453940_s1	UNKNOWN	FAM	NFQ-MGB				1	0.883093	1.13238	25.3586	25.3408	0.0788241		15.616	0.111893	0.0646016	0	true	0.674073	true	3	18	Amp		0.980473	N	N	N	N
53	E5	false	H9_AS22_ESC_3	GABRB3-Hs00241459_m1	UNKNOWN	FAM	NFQ-MGB				1	0.907819	1.10154	26.1905	26.1591	0.0356241		16.4343	0.0870398	0.0502524	0	true	0.376436	true	3	20	Amp		0.977057	N	N	N	N
54	E6	false	H9_AS22_ESC_3	GABRA5-Hs00181291_m1	UNKNOWN	FAM	NFQ-MGB				1	0.914138	1.09393	28.9893	28.9912	0.0148771		19.2664	0.0807971	0.0466482	0	true	0.443363	true	3	22	Amp		0.978379	N	N	N	N
55	E7	false	H9_AS22_ESC_3	GABRG3-Hs01115766_m1	UNKNOWN	FAM	NFQ-MGB				1	0.703902	1.42065	33.2841	33.048	0.305866		23.3232	0.316007	0.182447	0	true	0.0577133	true	3	29	Amp		0.921886	N	N	N	N
56	E8	false	H9_AS22_ESC_3	PWAR5-Hs03453940_s1	UNKNOWN	FAM	NFQ-MGB				1	0.883093	1.13238	25.4092	25.3408	0.0788241		15.616	0.111893	0.0646016	0	true	0.674073	true	3	17	Amp		0.979365	N	N	N	N
57	E9	false	H9_AS22_ESC_3	GABRB3-Hs00241459_m1	UNKNOWN	FAM	NFQ-MGB				1	0.907819	1.10154	26.1204	26.1591	0.0356241		16.4343	0.0870398	0.0502524	0	true	0.376436	true	3	20	Amp		0.975607	N	N	N	N
58	E10	false	H9_AS22_ESC_3	GABRA5-Hs00181291_m1	UNKNOWN	FAM	NFQ-MGB				1	0.914138	1.09393	28.9773	28.9912	0.0148771		19.2664	0.0807971	0.0466482	0	true	0.443363	true	3	23	Amp		0.973764	N	N	N	N
59	E11	false	H9_AS22_ESC_3	GABRG3-Hs01115766_m1	UNKNOWN	FAM	NFQ-MGB				1	0.703902	1.42065	32.7025	33.048	0.305866		23.3232	0.316007	0.182447	0	true	0.0577133	true	3	29	Amp		0.957255	N	N	N	N
60	E12	false	H9_AS22_ESC_3	PWAR5-Hs03453940_s1	UNKNOWN	FAM	NFQ-MGB				1	0.883093	1.13238	25.2546	25.3408	0.0788241		15.616	0.111893	0.0646016	0	true	0.674073	true	3	17	Amp		0.978313	N	N	N	N
61	F1	false	H9_AS22_ESC_3	HERC2-Hs00190589_m1	UNKNOWN	FAM	NFQ-MGB				1	0.909896	1.09903	27.3346	27.3016	0.030254		17.5769	0.0849833	0.0490651	0	true	0.485256	true	3	21	Amp		0.979394	N	N	N	N
62	F2	false	H9_AS22_ESC_3	CYFIP1-Hs00383168_m1	UNKNOWN	FAM	NFQ-MGB				1	0.904828	1.10518	28.1772	28.1308	0.0423676		18.406	0.0900104	0.0519675	0	true	0.587969	true	3	22	Amp		0.974615	N	N	N	N
63	F3	false	H9_AS22_ESC_3	TUBGCP5-Hs00540690_m1	UNKNOWN	FAM	NFQ-MGB				1	0.907194	1.1023	29.644	29.6231	0.037113		19.8984	0.0876597	0.0506104	0	true	0.612665	true	3	23	Amp		0.978836	N	N	N	N
64	F4	false	H9_AS22_ESC_3	CHRNA7-Hs01063373_m1	UNKNOWN	FAM	NFQ-MGB				1	0.871231	1.1478	31.1254	31.0181	0.0953157		21.2934	0.124064	0.0716285	0	true	0.724214	true	3	25	Amp		0.957361	N	N	N	N
65	F5	false	H9_AS22_ESC_3	HERC2-Hs00190589_m1	UNKNOWN	FAM	NFQ-MGB				1	0.909896	1.09903	27.2751	27.3016	0.030254		17.5769	0.0849833	0.0490651	0	true	0.485256	true	3	21	Amp		0.974853	N	N	N	N
66	F6	false	H9_AS22_ESC_3	CYFIP1-Hs00383168_m1	UNKNOWN	FAM	NFQ-MGB				1	0.904828	1.10518	28.1209	28.1308	0.0423676		18.406	0.0900104	0.0519675	0	true	0.587969	true	3	20	Amp		0.977156	N	N	N	N
67	F7	false	H9_AS22_ESC_3	TUBGCP5-Hs00540690_m1	UNKNOWN	FAM	NFQ-MGB				1	0.907194	1.1023	29.6451	29.6231	0.037113		19.8984	0.0876597	0.0506104	0	true	0.612665	true	3	22	Amp		0.966327	N	N	N	N
68	F8	false	H9_AS22_ESC_3	CHRNA7-Hs01063373_m1	UNKNOWN	FAM	NFQ-MGB				1	0.871231	1.1478	30.9433	31.0181	0.0953157		21.2934	0.124064	0.0716285	0	true	0.724214	true	3	23	Amp		0.990575	N	N	N	N
69	F9	false	H9_AS22_ESC_3	HERC2-Hs00190589_m1	UNKNOWN	FAM	NFQ-MGB				1	0.909896	1.09903	27.2952	27.3016	0.030254		17.5769	0.0849833	0.0490651	0	true	0.485256	true	3	21	Amp		0.970929	N	N	N	N
70	F10	false	H9_AS22_ESC_3	CYFIP1-Hs00383168_m1	UNKNOWN	FAM	NFQ-MGB				1	0.904828	1.10518	28.0942	28.1308	0.0423676		18.406	0.0900104	0.0519675	0	true	0.587969	true	3	21	Amp		0.984634	N	N	N	N
71	F11	false	H9_AS22_ESC_3	TUBGCP5-Hs00540690_m1	UNKNOWN	FAM	NFQ-MGB				1	0.907194	1.1023	29.5803	29.6231	0.037113		19.8984	0.0876597	0.0506104	0	true	0.612665	true	3	22	Amp		0.987914	N	N	N	N
72	F12	false	H9_AS22_ESC_3	CHRNA7-Hs01063373_m1	UNKNOWN	FAM	NFQ-MGB				1	0.871231	1.1478	30.9856	31.0181	0.0953157		21.2934	0.124064	0.0716285	0	true	0.724214	true	3	24	Amp		0.980894	N	N	N	N
73	G1	false	H9_AS22_ESC_3	NANOG-Hs02387400_g1	UNKNOWN	FAM	NFQ-MGB				1	0.871117	1.14795	24.4119	24.4055	0.0954692		14.6807	0.124182	0.0716966	0	true	0.352547	true	3	19	Amp		0.977843	N	N	N	N
74	G2	false	H9_AS22_ESC_3	PAX6-Hs00240871_m1	UNKNOWN	FAM	NFQ-MGB				1	0.483577	2.06792	34.9223	34.3106	0.649055		24.5858	0.653896	0.377527	0	true	0.0630419	true	3	30	Inconclusive		0.925661	N	N	Y	N
75	G3	false	H9_AS22_ESC_3	SOX2-Hs00602736_s1	UNKNOWN	FAM	NFQ-MGB				1	0.88055	1.13565	26.3364	26.2934	0.0824667		16.5686	0.114488	0.0660999	0	true	0.129058	true	3	21	Amp		0.919392	N	N	N	N
76	G4	false	H9_AS22_ESC_3	POU5F1B-Hs04995079_g1	UNKNOWN	FAM	NFQ-MGB				1	0.860524	1.16208	21.1524	21.1991	0.10941		11.4744	0.135194	0.0780542	0	true	0.318063	true	3	15	Amp		0.813613	N	N	N	N
77	G5	false	H9_AS22_ESC_3	NANOG-Hs02387400_g1	UNKNOWN	FAM	NFQ-MGB				1	0.871117	1.14795	24.4976	24.4055	0.0954692		14.6807	0.124182	0.0716966	0	true	0.352547	true	3	19	Amp		0.969015	N	N	N	N
78	G6	false	H9_AS22_ESC_3	PAX6-Hs00240871_m1	UNKNOWN	FAM	NFQ-MGB				1	0.483577	2.06792	33.6297	34.3106	0.649055		24.5858	0.653896	0.377527	0	true	0.0630419	true	3	30	Amp		0.963232	N	N	Y	N
79	G7	false	H9_AS22_ESC_3	SOX2-Hs00602736_s1	UNKNOWN	FAM	NFQ-MGB				1	0.88055	1.13565	26.1983	26.2934	0.0824667		16.5686	0.114488	0.0660999	0	true	0.129058	true	3	21	Amp		0.97605	N	N	N	N
80	G8	false	H9_AS22_ESC_3	POU5F1B-Hs04995079_g1	UNKNOWN	FAM	NFQ-MGB				1	0.860524	1.16208	21.3241	21.1991	0.10941		11.4744	0.135194	0.0780542	0	true	0.318063	true	3	16	Amp		0.806819	N	N	N	N
81	G9	false	H9_AS22_ESC_3	NANOG-Hs02387400_g1	UNKNOWN	FAM	NFQ-MGB				1	0.871117	1.14795	24.307	24.4055	0.0954692		14.6807	0.124182	0.0716966	0	true	0.352547	true	3	17	Amp		0.987981	N	N	N	N
82	G10	false	H9_AS22_ESC_3	PAX6-Hs00240871_m1	UNKNOWN	FAM	NFQ-MGB				1	0.483577	2.06792	34.3797	34.3106	0.649055		24.5858	0.653896	0.377527	0	true	0.0630419	true	3	31	Amp		0.872608	N	N	Y	N
83	G11	false	H9_AS22_ESC_3	SOX2-Hs00602736_s1	UNKNOWN	FAM	NFQ-MGB				1	0.88055	1.13565	26.3455	26.2934	0.0824667		16.5686	0.114488	0.0660999	0	true	0.129058	true	3	21	Amp		0.92983	N	N	N	N
84	G12	false	H9_AS22_ESC_3	POU5F1B-Hs04995079_g1	UNKNOWN	FAM	NFQ-MGB				1	0.860524	1.16208	21.1209	21.1991	0.10941		11.4744	0.135194	0.0780542	0	true	0.318063	true	3	15	Amp		0.825365	N	N	N	N
85	H1	false	H9_AS22_ESC_3	FGF4-Hs00173564_m1	UNKNOWN	FAM	NFQ-MGB				1	0.495697	2.01736	37.1377	36.4548	0.626604		26.7301	0.631616	0.364664	0	true	0.04	true	3	34	Inconclusive		0.699745	Y	Y	Y	N
86	H2	false	H9_AS22_ESC_3	KLF4-Hs00358836_m1	UNKNOWN	FAM	NFQ-MGB				1	0.869876	1.14959	33.2162	33.1222	0.0971319		23.3975	0.125465	0.0724372	0	true	0.661948	true	3	25	Amp		0.965394	N	N	N	N
87	H3	false	H9_AS22_ESC_3	LIN28A-Hs00702808_s1	UNKNOWN	FAM	NFQ-MGB				1	0.872307	1.14639	23.1675	23.1732	0.0938653		13.4485	0.122953	0.0709872	0	true	0.720392	true	3	15	Amp		0.963509	N	N	N	N
88	H4	false	H9_AS22_ESC_3	ZFP42-Hs01938187_s1	UNKNOWN	FAM	NFQ-MGB				1	0.694485	1.43992	26.0211	26.365	0.318374		16.6403	0.32813	0.189446	0	true	0.96019	true	3	19	Amp		0.974448	N	N	N	Y
89	H5	false	H9_AS22_ESC_3	FGF4-Hs00173564_m1	UNKNOWN	FAM	NFQ-MGB				1	0.495697	2.01736	36.3206	36.4548	0.626604		26.7301	0.631616	0.364664	0	true	0.04	true	3	33	Amp		0.820741	N	Y	Y	N
90	H6	false	H9_AS22_ESC_3	KLF4-Hs00358836_m1	UNKNOWN	FAM	NFQ-MGB				1	0.869876	1.14959	33.1283	33.1222	0.0971319		23.3975	0.125465	0.0724372	0	true	0.661948	true	3	25	Amp		0.966206	N	N	N	N
91	H7	false	H9_AS22_ESC_3	LIN28A-Hs00702808_s1	UNKNOWN	FAM	NFQ-MGB				1	0.872307	1.14639	23.2698	23.1732	0.0938653		13.4485	0.122953	0.0709872	0	true	0.720392	true	3	16	Amp		0.982622	N	N	N	N
92	H8	false	H9_AS22_ESC_3	ZFP42-Hs01938187_s1	UNKNOWN	FAM	NFQ-MGB				1	0.694485	1.43992	26.6495	26.365	0.318374		16.6403	0.32813	0.189446	0	true	0.96019	true	3	19	Amp		0.967835	N	N	N	N
93	H9	false	H9_AS22_ESC_3	FGF4-Hs00173564_m1	UNKNOWN	FAM	NFQ-MGB				1	0.495697	2.01736	35.9063	36.4548	0.626604		26.7301	0.631616	0.364664	0	true	0.04	true	3	33	Amp		0.834632	N	Y	Y	N
94	H10	false	H9_AS22_ESC_3	KLF4-Hs00358836_m1	UNKNOWN	FAM	NFQ-MGB				1	0.869876	1.14959	33.0222	33.1222	0.0971319		23.3975	0.125465	0.0724372	0	true	0.661948	true	3	25	Amp		0.968562	N	N	N	N
95	H11	false	H9_AS22_ESC_3	LIN28A-Hs00702808_s1	UNKNOWN	FAM	NFQ-MGB				1	0.872307	1.14639	23.0824	23.1732	0.0938653		13.4485	0.122953	0.0709872	0	true	0.720392	true	3	15	Amp		0.982542	N	N	N	N
96	H12	false	H9_AS22_ESC_3	ZFP42-Hs01938187_s1	UNKNOWN	FAM	NFQ-MGB				1	0.694485	1.43992	26.4244	26.365	0.318374		16.6403	0.32813	0.189446	0	true	0.96019	true	3	19	Amp		0.969935	N	N	N	N
Analysis Type	Singleplex
Endogenous Control	18S-Hs99999901_s1
RQ Min/Max Confidence Level	95.0
Reference Sample	H9_AS22_ESC_3
Block Type	96-Well 0.2-mL Block
Chemistry	TAQMAN
Date Created	2024-04-21 16:03:37 PM EDT
Experiment File Name	D:\Users\Cotney Lab\Desktop\Rachel\H9-neu-1_TaqMan_Rachel.eds
Experiment Name	H9-neu-1_TaqMan_Rachel
Experiment Run End Time	2024-04-21 15:57:54 PM EDT
Experiment Type	Comparative Cт (ΔΔCт)
Instrument Name	272325340-ChamberlainQS3
Instrument Serial Number	272325340
Instrument Type	QuantStudio™ 3 System
Passive Reference	ROX
Quantification Cycle Method	Ct
Signal Smoothing On	true
Stage/ Cycle where Ct Analysis is performed	Stage2, Step2
Well	Well Position	Omit	Sample Name	Target Name	Task	Reporter	Quencher	Quantity	Quantity Mean	Quantity SD	RQ	RQ Min	RQ Max	CT	Ct Mean	Ct SD	Delta Ct	Delta Ct Mean	Delta Ct SD	Delta Ct SE	Delta Delta Ct	Automatic Ct Threshold	Ct Threshold	Automatic Baseline	Baseline Start	Baseline End	Amp Status	Comments	Cq Conf	CQCONF	EXPFAIL	THOLDFAIL	NOAMP
1	A1	false	H9_neu_1	18S-Hs99999901_s1	UNKNOWN	FAM	NFQ-MGB							9.3276	9.36513	0.0330251						true	0.455215	true	3	5	Amp		0.931104	N	N	N	N
2	A2	false	H9_neu_1	GAPDH-Hs99999905_m1	UNKNOWN	FAM	NFQ-MGB				1	0.960265	1.04138	21.9502	21.9621	0.0155228		12.5969	0.0364913	0.0210683	0	true	0.413167	true	3	15	Amp		0.982143	N	N	N	N
3	A3	false	H9_neu_1	MAP2-Hs0025800_m1	UNKNOWN	FAM	NFQ-MGB				1	0.943805	1.05954	23.9492	23.9956	0.0402342		14.6305	0.0520524	0.0300525	0	true	0.412975	true	3	18	Amp		0.971575	N	N	N	N
4	A4	false	H9_neu_1	DLG4-Hs01555373_m1	UNKNOWN	FAM	NFQ-MGB				1	0.959733	1.04196	24.2641	24.2809	0.0166614		14.9158	0.03699	0.0213562	0	true	0.461611	true	3	17	Amp		0.975811	N	N	N	N
5	A5	false	H9_neu_1	18S-Hs99999901_s1	UNKNOWN	FAM	NFQ-MGB							9.38976	9.36513	0.0330251						true	0.455215	true	3	4	Amp		0.936621	N	N	N	N
6	A6	false	H9_neu_1	GAPDH-Hs99999905_m1	UNKNOWN	FAM	NFQ-MGB				1	0.960265	1.04138	21.9564	21.9621	0.0155228		12.5969	0.0364913	0.0210683	0	true	0.413167	true	3	15	Amp		0.966973	N	N	N	N
7	A7	false	H9_neu_1	MAP2-Hs0025800_m1	UNKNOWN	FAM	NFQ-MGB				1	0.943805	1.05954	24.0168	23.9956	0.0402342		14.6305	0.0520524	0.0300525	0	true	0.412975	true	3	18	Amp		0.973153	N	N	N	N
8	A8	false	H9_neu_1	DLG4-Hs01555373_m1	UNKNOWN	FAM	NFQ-MGB				1	0.959733	1.04196	24.2813	24.2809	0.0166614		14.9158	0.03699	0.0213562	0	true	0.461611	true	3	18	Amp		0.969073	N	N	N	N
9	A9	false	H9_neu_1	18S-Hs99999901_s1	UNKNOWN	FAM	NFQ-MGB							9.37803	9.36513	0.0330251						true	0.455215	true	3	4	Amp		0.936801	N	N	N	N
10	A10	false	H9_neu_1	GAPDH-Hs99999905_m1	UNKNOWN	FAM	NFQ-MGB				1	0.960265	1.04138	21.9796	21.9621	0.0155228		12.5969	0.0364913	0.0210683	0	true	0.413167	true	3	15	Amp		0.969202	N	N	N	N
11	A11	false	H9_neu_1	MAP2-Hs0025800_m1	UNKNOWN	FAM	NFQ-MGB				1	0.943805	1.05954	24.0209	23.9956	0.0402342		14.6305	0.0520524	0.0300525	0	true	0.412975	true	3	18	Amp		0.977131	N	N	N	N
12	A12	false	H9_neu_1	DLG4-Hs01555373_m1	UNKNOWN	FAM	NFQ-MGB				1	0.959733	1.04196	24.2974	24.2809	0.0166614		14.9158	0.03699	0.0213562	0	true	0.461611	true	3	18	Amp		0.970061	N	N	N	N
13	B1	false	H9_neu_1	NDN-Hs00267349_s1	UNKNOWN	FAM	NFQ-MGB				1	0.942666	1.06082	25.0561	25.0939	0.0416315		15.7287	0.0531398	0.0306803	0	true	0.458759	true	3	18	Amp		0.968905	N	N	N	N
14	B2	false	H9_neu_1	MAGEL2-Hs00255922_s1	UNKNOWN	FAM	NFQ-MGB				1	0.951052	1.05147	26.3933	26.3791	0.0308144		17.014	0.0451684	0.026078	0	true	0.41376	true	3	20	Amp		0.97261	N	N	N	N
15	B3	false	H9_neu_1	MKRN3-Hs00271653_s1	UNKNOWN	FAM	NFQ-MGB				1	0.919861	1.08712	27.1313	27.1421	0.0675384		17.777	0.0751804	0.0434054	0	true	0.550996	true	3	20	Amp		0.966949	N	N	N	N
16	B4	false	H9_neu_1	SNURF;SNRPN-Hs00243205_m1	UNKNOWN	FAM	NFQ-MGB				1	0.948462	1.05434	24.1681	24.2006	0.034311		14.8355	0.0476225	0.0274949	0	true	0.282395	true	3	18	Amp		0.970893	N	N	N	N
17	B5	false	H9_neu_1	NDN-Hs00267349_s1	UNKNOWN	FAM	NFQ-MGB				1	0.942666	1.06082	25.0869	25.0939	0.0416315		15.7287	0.0531398	0.0306803	0	true	0.458759	true	3	18	Amp		0.976598	N	N	N	N
18	B6	false	H9_neu_1	MAGEL2-Hs00255922_s1	UNKNOWN	FAM	NFQ-MGB				1	0.951052	1.05147	26.4002	26.3791	0.0308144		17.014	0.0451684	0.026078	0	true	0.41376	true	3	20	Amp		0.960844	N	N	N	N
19	B7	false	H9_neu_1	MKRN3-Hs00271653_s1	UNKNOWN	FAM	NFQ-MGB				1	0.919861	1.08712	27.0807	27.1421	0.0675384		17.777	0.0751804	0.0434054	0	true	0.550996	true	3	19	Amp		0.979784	N	N	N	N
20	B8	false	H9_neu_1	SNURF;SNRPN-Hs00243205_m1	UNKNOWN	FAM	NFQ-MGB				1	0.948462	1.05434	24.2364	24.2006	0.034311		14.8355	0.0476225	0.0274949	0	true	0.282395	true	3	18	Amp		0.977781	N	N	N	N
21	B9	false	H9_neu_1	NDN-Hs00267349_s1	UNKNOWN	FAM	NFQ-MGB				1	0.942666	1.06082	25.1385	25.0939	0.0416315		15.7287	0.0531398	0.0306803	0	true	0.458759	true	3	19	Amp		0.954406	N	N	N	N
22	B10	false	H9_neu_1	MAGEL2-Hs00255922_s1	UNKNOWN	FAM	NFQ-MGB				1	0.951052	1.05147	26.3438	26.3791	0.0308144		17.014	0.0451684	0.026078	0	true	0.41376	true	3	20	Amp		0.952585	N	N	N	N
23	B11	false	H9_neu_1	MKRN3-Hs00271653_s1	UNKNOWN	FAM	NFQ-MGB				1	0.919861	1.08712	27.2144	27.1421	0.0675384		17.777	0.0751804	0.0434054	0	true	0.550996	true	3	20	Amp		0.975061	N	N	N	N
24	B12	false	H9_neu_1	SNURF;SNRPN-Hs00243205_m1	UNKNOWN	FAM	NFQ-MGB				1	0.948462	1.05434	24.1973	24.2006	0.034311		14.8355	0.0476225	0.0274949	0	true	0.282395	true	3	17	Amp		0.960872	N	N	N	N
25	C1	false	H9_neu_1	SNRPN-Hs00909635_m1	UNKNOWN	FAM	NFQ-MGB				1	0.937519	1.06664	26.5794	26.6296	0.0477607		17.2645	0.0580667	0.0335248	0	true	0.401699	true	3	20	Amp		0.945601	N	N	N	N
26	C2	false	H9_neu_1	SNRPN-Hs03454084_m1	UNKNOWN	FAM	NFQ-MGB				1	0.919461	1.08759	28.6811	28.6037	0.067973		19.2385	0.075571	0.043631	0	true	0.573893	true	3	21	Amp		0.970752	N	N	N	N
27	C3	false	H9_neu_1	SNRPN-Hs03454228_m1	UNKNOWN	FAM	NFQ-MGB				1	0.951092	1.05142	25.8757	25.8403	0.030758		16.4752	0.04513	0.0260558	0	true	0.571982	true	3	20	Amp		0.959013	N	N	N	N
28	C4	false	H9_neu_1	SNRPN-Hs01374551_m1	UNKNOWN	FAM	NFQ-MGB				1	0.924897	1.0812	28.3934	28.3753	0.0620216		19.0102	0.0702662	0.0405682	0	true	0.490862	true	3	21	Amp		0.972165	N	N	N	N
29	C5	false	H9_neu_1	SNRPN-Hs00909635_m1	UNKNOWN	FAM	NFQ-MGB				1	0.937519	1.06664	26.6745	26.6296	0.0477607		17.2645	0.0580667	0.0335248	0	true	0.401699	true	3	21	Amp		0.959357	N	N	N	N
30	C6	false	H9_neu_1	SNRPN-Hs03454084_m1	UNKNOWN	FAM	NFQ-MGB				1	0.919461	1.08759	28.5763	28.6037	0.067973		19.2385	0.075571	0.043631	0	true	0.573893	true	3	22	Amp		0.974865	N	N	N	N
31	C7	false	H9_neu_1	SNRPN-Hs03454228_m1	UNKNOWN	FAM	NFQ-MGB				1	0.951092	1.05142	25.8251	25.8403	0.030758		16.4752	0.04513	0.0260558	0	true	0.571982	true	3	19	Amp		0.96334	N	N	N	N
32	C8	false	H9_neu_1	SNRPN-Hs01374551_m1	UNKNOWN	FAM	NFQ-MGB				1	0.924897	1.0812	28.4262	28.3753	0.0620216		19.0102	0.0702662	0.0405682	0	true	0.490862	true	3	22	Amp		0.97371	N	N	N	N
33	C9	false	H9_neu_1	SNRPN-Hs00909635_m1	UNKNOWN	FAM	NFQ-MGB				1	0.937519	1.06664	26.6348	26.6296	0.0477607		17.2645	0.0580667	0.0335248	0	true	0.401699	true	3	20	Amp		0.948956	N	N	N	N
34	C10	false	H9_neu_1	SNRPN-Hs03454084_m1	UNKNOWN	FAM	NFQ-MGB				1	0.919461	1.08759	28.5537	28.6037	0.067973		19.2385	0.075571	0.043631	0	true	0.573893	true	3	21	Amp		0.97042	N	N	N	N
35	C11	false	H9_neu_1	SNRPN-Hs03454228_m1	UNKNOWN	FAM	NFQ-MGB				1	0.951092	1.05142	25.8202	25.8403	0.030758		16.4752	0.04513	0.0260558	0	true	0.571982	true	3	19	Amp		0.978261	N	N	N	N
36	C12	false	H9_neu_1	SNRPN-Hs01374551_m1	UNKNOWN	FAM	NFQ-MGB				1	0.924897	1.0812	28.3062	28.3753	0.0620216		19.0102	0.0702662	0.0405682	0	true	0.490862	true	3	21	Amp		0.954674	N	N	N	N
37	D1	false	H9_neu_1	IPW-Hs03455409_s1	UNKNOWN	FAM	NFQ-MGB				1	0.913008	1.09528	27.8289	27.8598	0.0749578		18.4947	0.0819105	0.0472911	0	true	0.646626	true	3	20	Amp		0.965497	N	N	N	N
38	D2	false	H9_neu_1	SNRPN-Hs03454279_m1	UNKNOWN	FAM	NFQ-MGB				1	0.945745	1.05737	27.3551	27.39	0.037813		18.0249	0.0502044	0.0289855	0	true	0.334363	true	3	21	Amp		0.973119	N	N	N	N
39	D3	false	H9_neu_1	UBE3A-Hs00166580_m1	UNKNOWN	FAM	NFQ-MGB				1	0.930443	1.07476	27.1709	27.1626	0.055852		17.7975	0.0648854	0.0374616	0	true	0.475272	true	3	21	Amp		0.97526	N	N	N	N
40	D4	false	H9_neu_1	SNRPN-Hs01372960_m1	UNKNOWN	FAM	NFQ-MGB				1	0.89852	1.11294	32.467	32.3636	0.0904668		22.9985	0.0963063	0.0556025	0	true	0.306731	true	3	27	Amp		0.964204	N	N	N	N
41	D5	false	H9_neu_1	IPW-Hs03455409_s1	UNKNOWN	FAM	NFQ-MGB				1	0.913008	1.09528	27.8052	27.8598	0.0749578		18.4947	0.0819105	0.0472911	0	true	0.646626	true	3	21	Amp		0.982287	N	N	N	N
42	D6	false	H9_neu_1	SNRPN-Hs03454279_m1	UNKNOWN	FAM	NFQ-MGB				1	0.945745	1.05737	27.3847	27.39	0.037813		18.0249	0.0502044	0.0289855	0	true	0.334363	true	3	22	Amp		0.95965	N	N	N	N
43	D7	false	H9_neu_1	UBE3A-Hs00166580_m1	UNKNOWN	FAM	NFQ-MGB				1	0.930443	1.07476	27.103	27.1626	0.055852		17.7975	0.0648854	0.0374616	0	true	0.475272	true	3	20	Amp		0.981774	N	N	N	N
44	D8	false	H9_neu_1	SNRPN-Hs01372960_m1	UNKNOWN	FAM	NFQ-MGB				1	0.89852	1.11294	32.2988	32.3636	0.0904668		22.9985	0.0963063	0.0556025	0	true	0.306731	true	3	25	Amp		0.976769	N	N	N	N
45	D9	false	H9_neu_1	IPW-Hs03455409_s1	UNKNOWN	FAM	NFQ-MGB				1	0.913008	1.09528	27.9453	27.8598	0.0749578		18.4947	0.0819105	0.0472911	0	true	0.646626	true	3	21	Amp		0.935646	N	N	N	N
46	D10	false	H9_neu_1	SNRPN-Hs03454279_m1	UNKNOWN	FAM	NFQ-MGB				1	0.945745	1.05737	27.4302	27.39	0.037813		18.0249	0.0502044	0.0289855	0	true	0.334363	true	3	22	Amp		0.961726	N	N	N	N
47	D11	false	H9_neu_1	UBE3A-Hs00166580_m1	UNKNOWN	FAM	NFQ-MGB				1	0.930443	1.07476	27.2138	27.1626	0.055852		17.7975	0.0648854	0.0374616	0	true	0.475272	true	3	21	Amp		0.968843	N	N	N	N
48	D12	false	H9_neu_1	SNRPN-Hs01372960_m1	UNKNOWN	FAM	NFQ-MGB				1	0.89852	1.11294	32.3251	32.3636	0.0904668		22.9985	0.0963063	0.0556025	0	true	0.306731	true	3	26	Amp		0.960902	N	N	N	N
49	E1	false	H9_neu_1	GABRB3-Hs00241459_m1	UNKNOWN	FAM	NFQ-MGB				1	0.961826	1.03969	25.3997	25.3999	0.0116801		16.0348	0.0350298	0.0202244	0	true	0.449277	true	3	19	Amp		0.93218	N	N	N	N
50	E2	false	H9_neu_1	GABRA5-Hs00181291_m1	UNKNOWN	FAM	NFQ-MGB				1	0.91433	1.0937	27.4531	27.3683	0.073532		18.0031	0.0806077	0.0465389	0	true	0.405749	true	3	21	Amp		0.973705	N	N	N	N
51	E3	false	H9_neu_1	GABRG3-Hs01115766_m1	UNKNOWN	FAM	NFQ-MGB				1	0.92152	1.08516	29.5608	29.4909	0.0657281		20.1257	0.0735584	0.042469	0	true	0.451156	true	3	23	Amp		0.969025	N	N	N	N
52	E4	false	H9_neu_1	PWAR5-Hs03453940_s1	UNKNOWN	FAM	NFQ-MGB				1	0.885157	1.12974	26.4933	26.5505	0.104707		17.1854	0.109792	0.0633882	0	true	0.660329	true	3	19	Amp		0.988902	N	N	N	N
53	E5	false	H9_neu_1	GABRB3-Hs00241459_m1	UNKNOWN	FAM	NFQ-MGB				1	0.961826	1.03969	25.4117	25.3999	0.0116801		16.0348	0.0350298	0.0202244	0	true	0.449277	true	3	19	Amp		0.977192	N	N	N	N
54	E6	false	H9_neu_1	GABRA5-Hs00181291_m1	UNKNOWN	FAM	NFQ-MGB				1	0.91433	1.0937	27.3223	27.3683	0.073532		18.0031	0.0806077	0.0465389	0	true	0.405749	true	3	21	Amp		0.982522	N	N	N	N
55	E7	false	H9_neu_1	GABRG3-Hs01115766_m1	UNKNOWN	FAM	NFQ-MGB				1	0.92152	1.08516	29.4304	29.4909	0.0657281		20.1257	0.0735584	0.042469	0	true	0.451156	true	3	23	Amp		0.973854	N	N	N	N
56	E8	false	H9_neu_1	PWAR5-Hs03453940_s1	UNKNOWN	FAM	NFQ-MGB				1	0.885157	1.12974	26.6714	26.5505	0.104707		17.1854	0.109792	0.0633882	0	true	0.660329	true	3	21	Amp		0.917025	N	N	N	N
57	E9	false	H9_neu_1	GABRB3-Hs00241459_m1	UNKNOWN	FAM	NFQ-MGB				1	0.961826	1.03969	25.3884	25.3999	0.0116801		16.0348	0.0350298	0.0202244	0	true	0.449277	true	3	19	Amp		0.977037	N	N	N	N
58	E10	false	H9_neu_1	GABRA5-Hs00181291_m1	UNKNOWN	FAM	NFQ-MGB				1	0.91433	1.0937	27.3294	27.3683	0.073532		18.0031	0.0806077	0.0465389	0	true	0.405749	true	3	21	Amp		0.972816	N	N	N	N
59	E11	false	H9_neu_1	GABRG3-Hs01115766_m1	UNKNOWN	FAM	NFQ-MGB				1	0.92152	1.08516	29.4814	29.4909	0.0657281		20.1257	0.0735584	0.042469	0	true	0.451156	true	3	23	Amp		0.973125	N	N	N	N
60	E12	false	H9_neu_1	PWAR5-Hs03453940_s1	UNKNOWN	FAM	NFQ-MGB				1	0.885157	1.12974	26.4869	26.5505	0.104707		17.1854	0.109792	0.0633882	0	true	0.660329	true	3	20	Amp		0.962965	N	N	N	N
61	F1	false	H9_neu_1	HERC2-Hs00190589_m1	UNKNOWN	FAM	NFQ-MGB				1	0.94438	1.0589	26.9748	27.0011	0.0395231		17.636	0.0515047	0.0297363	0	true	0.524044	true	3	20	Amp		0.974083	N	N	N	N
62	F2	false	H9_neu_1	CYFIP1-Hs00383168_m1	UNKNOWN	FAM	NFQ-MGB				1	0.963756	1.03761	27.9871	27.9838	0.00364657		18.6187	0.0332259	0.019183	0	true	0.527267	true	3	21	Amp		0.97624	N	N	N	N
63	F3	false	H9_neu_1	TUBGCP5-Hs00540690_m1	UNKNOWN	FAM	NFQ-MGB				1	0.960306	1.04133	29.0708	29.0638	0.0154336		19.6987	0.0364535	0.0210464	0	true	0.606337	true	3	22	Amp		0.982638	N	N	N	N
64	F4	false	H9_neu_1	CHRNA7-Hs01063373_m1	UNKNOWN	FAM	NFQ-MGB				1	0.961925	1.03958	30.626	30.6231	0.0113985		21.2579	0.0349369	0.0201708	0	true	0.664798	true	3	24	Amp		0.972789	N	N	N	N
65	F5	false	H9_neu_1	HERC2-Hs00190589_m1	UNKNOWN	FAM	NFQ-MGB				1	0.94438	1.0589	26.9819	27.0011	0.0395231		17.636	0.0515047	0.0297363	0	true	0.524044	true	3	20	Amp		0.983779	N	N	N	N
66	F6	false	H9_neu_1	CYFIP1-Hs00383168_m1	UNKNOWN	FAM	NFQ-MGB				1	0.963756	1.03761	27.9799	27.9838	0.00364657		18.6187	0.0332259	0.019183	0	true	0.527267	true	3	22	Amp		0.961959	N	N	N	N
67	F7	false	H9_neu_1	TUBGCP5-Hs00540690_m1	UNKNOWN	FAM	NFQ-MGB				1	0.960306	1.04133	29.0746	29.0638	0.0154336		19.6987	0.0364535	0.0210464	0	true	0.606337	true	3	22	Amp		0.968405	N	N	N	N
68	F8	false	H9_neu_1	CHRNA7-Hs01063373_m1	UNKNOWN	FAM	NFQ-MGB				1	0.961925	1.03958	30.6327	30.6231	0.0113985		21.2579	0.0349369	0.0201708	0	true	0.664798	true	3	24	Amp		0.946927	N	N	N	N
69	F9	false	H9_neu_1	HERC2-Hs00190589_m1	UNKNOWN	FAM	NFQ-MGB				1	0.94438	1.0589	27.0466	27.0011	0.0395231		17.636	0.0515047	0.0297363	0	true	0.524044	true	3	21	Amp		0.944489	N	N	N	N
70	F10	false	H9_neu_1	CYFIP1-Hs00383168_m1	UNKNOWN	FAM	NFQ-MGB				1	0.963756	1.03761	27.9845	27.9838	0.00364657		18.6187	0.0332259	0.019183	0	true	0.527267	true	3	22	Amp		0.934501	N	N	N	N
71	F11	false	H9_neu_1	TUBGCP5-Hs00540690_m1	UNKNOWN	FAM	NFQ-MGB				1	0.960306	1.04133	29.0462	29.0638	0.0154336		19.6987	0.0364535	0.0210464	0	true	0.606337	true	3	22	Amp		0.967342	N	N	N	N
72	F12	false	H9_neu_1	CHRNA7-Hs01063373_m1	UNKNOWN	FAM	NFQ-MGB				1	0.961925	1.03958	30.6105	30.6231	0.0113985		21.2579	0.0349369	0.0201708	0	true	0.664798	true	3	24	Amp		0.973162	N	N	N	N
73	G1	false	H9_neu_1	NANOG-Hs02387400_g1	UNKNOWN	FAM	NFQ-MGB				1	0.959407	1.04231	30.3795	30.3642	0.0173298		20.999	0.0372959	0.0215328	0	true	0.407431	true	3	24	Amp		0.979386	N	N	N	N
74	G2	false	H9_neu_1	PAX6-Hs00240871_m1	UNKNOWN	FAM	NFQ-MGB				1	0.93753	1.06663	26.8077	26.7922	0.0477479		17.4271	0.0580562	0.0335188	0	true	0.47745	true	3	21	Amp		0.95692	N	N	N	N
75	G3	false	H9_neu_1	SOX2-Hs00602736_s1	UNKNOWN	FAM	NFQ-MGB				1	0.835469	1.19693	25.2879	25.3821	0.15838		16.0169	0.161787	0.0934076	0	true	0.0993533	true	3	21	Amp		0.863391	N	N	N	N
76	G4	false	H9_neu_1	POU5F1B-Hs04995079_g1	UNKNOWN	FAM	NFQ-MGB				1	0.929848	1.07544	32.6517	32.7094	0.0565199		23.3443	0.0654611	0.037794	0	true	0.378808	true	3	26	Amp		0.935771	N	N	N	N
77	G5	false	H9_neu_1	NANOG-Hs02387400_g1	UNKNOWN	FAM	NFQ-MGB				1	0.959407	1.04231	30.3454	30.3642	0.0173298		20.999	0.0372959	0.0215328	0	true	0.407431	true	3	22	Amp		0.979655	N	N	N	N
78	G6	false	H9_neu_1	PAX6-Hs00240871_m1	UNKNOWN	FAM	NFQ-MGB				1	0.93753	1.06663	26.7386	26.7922	0.0477479		17.4271	0.0580562	0.0335188	0	true	0.47745	true	3	20	Amp		0.981259	N	N	N	N
79	G7	false	H9_neu_1	SOX2-Hs00602736_s1	UNKNOWN	FAM	NFQ-MGB				1	0.835469	1.19693	25.5649	25.3821	0.15838		16.0169	0.161787	0.0934076	0	true	0.0993533	true	3	21	Amp		0.789914	Y	N	N	N
80	G8	false	H9_neu_1	POU5F1B-Hs04995079_g1	UNKNOWN	FAM	NFQ-MGB				1	0.929848	1.07544	32.7647	32.7094	0.0565199		23.3443	0.0654611	0.037794	0	true	0.378808	true	3	26	Amp		0.849689	N	N	N	N
81	G9	false	H9_neu_1	NANOG-Hs02387400_g1	UNKNOWN	FAM	NFQ-MGB				1	0.959407	1.04231	30.3676	30.3642	0.0173298		20.999	0.0372959	0.0215328	0	true	0.407431	true	3	24	Amp		0.94214	N	N	N	N
82	G10	false	H9_neu_1	PAX6-Hs00240871_m1	UNKNOWN	FAM	NFQ-MGB				1	0.93753	1.06663	26.8303	26.7922	0.0477479		17.4271	0.0580562	0.0335188	0	true	0.47745	true	3	20	Amp		0.94626	N	N	N	N
83	G11	false	H9_neu_1	SOX2-Hs00602736_s1	UNKNOWN	FAM	NFQ-MGB				1	0.835469	1.19693	25.2933	25.3821	0.15838		16.0169	0.161787	0.0934076	0	true	0.0993533	true	3	20	Amp		0.864464	N	N	N	N
84	G12	false	H9_neu_1	POU5F1B-Hs04995079_g1	UNKNOWN	FAM	NFQ-MGB				1	0.929848	1.07544	32.7118	32.7094	0.0565199		23.3443	0.0654611	0.037794	0	true	0.378808	true	3	26	Amp		0.938036	N	N	N	N
85	H1	false	H9_neu_1	FGF4-Hs00173564_m1	UNKNOWN	FAM	NFQ-MGB							Undetermined								true	0.2	true	3	39	No Amp		0	Y	Y	Y	Y
86	H2	false	H9_neu_1	KLF4-Hs00358836_m1	UNKNOWN	FAM	NFQ-MGB				1	0.952499	1.04987	31.4024	31.3718	0.0287718		22.0066	0.0438004	0.0252882	0	true	0.670302	true	3	24	Amp		0.972673	N	N	N	N
87	H3	false	H9_neu_1	LIN28A-Hs00702808_s1	UNKNOWN	FAM	NFQ-MGB				1	0.880194	1.13611	33.0977	32.9721	0.110002		23.607	0.114853	0.0663102	0	true	0.63013	true	3	26	Amp		0.968773	N	N	N	N
88	H4	false	H9_neu_1	ZFP42-Hs01938187_s1	UNKNOWN	FAM	NFQ-MGB							Undetermined	36.7703							true	0.04	true	3	39	No Amp		0	Y	Y	Y	N
89	H5	false	H9_neu_1	FGF4-Hs00173564_m1	UNKNOWN	FAM	NFQ-MGB							Undetermined								true	0.2	true	3	39	No Amp		0	Y	Y	Y	Y
90	H6	false	H9_neu_1	KLF4-Hs00358836_m1	UNKNOWN	FAM	NFQ-MGB				1	0.952499	1.04987	31.3676	31.3718	0.0287718		22.0066	0.0438004	0.0252882	0	true	0.670302	true	3	24	Amp		0.976424	N	N	N	N
91	H7	false	H9_neu_1	LIN28A-Hs00702808_s1	UNKNOWN	FAM	NFQ-MGB				1	0.880194	1.13611	32.9257	32.9721	0.110002		23.607	0.114853	0.0663102	0	true	0.63013	true	3	26	Amp		0.970976	N	N	N	N
92	H8	false	H9_neu_1	ZFP42-Hs01938187_s1	UNKNOWN	FAM	NFQ-MGB							Undetermined	36.7703							true	0.04	true	3	39	No Amp		0	Y	Y	Y	N
93	H9	false	H9_neu_1	FGF4-Hs00173564_m1	UNKNOWN	FAM	NFQ-MGB							Undetermined								true	0.2	true	3	39	No Amp		0	Y	Y	Y	Y
94	H10	false	H9_neu_1	KLF4-Hs00358836_m1	UNKNOWN	FAM	NFQ-MGB				1	0.952499	1.04987	31.3453	31.3718	0.0287718		22.0066	0.0438004	0.0252882	0	true	0.670302	true	3	24	Amp		0.977249	N	N	N	N
95	H11	false	H9_neu_1	LIN28A-Hs00702808_s1	UNKNOWN	FAM	NFQ-MGB				1	0.880194	1.13611	32.8929	32.9721	0.110002		23.607	0.114853	0.0663102	0	true	0.63013	true	3	26	Amp		0.954886	N	N	N	N
96	H12	false	H9_neu_1	ZFP42-Hs01938187_s1	UNKNOWN	FAM	NFQ-MGB				1			36.7703	36.7703			27.4052			0	true	0.04	true	3	33	Inconclusive		0.666088	Y	N	Y	N
Analysis Type	Singleplex
Endogenous Control	18S-Hs99999901_s1
RQ Min/Max Confidence Level	95.0
Reference Sample	H9_neu_1
Block Type	96-Well 0.2-mL Block
Chemistry	TAQMAN
Date Created	2024-04-21 17:40:14 PM EDT
Experiment File Name	D:\Users\Cotney Lab\Desktop\Rachel\H9-neu-2_TaqMan_Rachel.eds
Experiment Name	H9-neu-2_TaqMan_Rachel
Experiment Run End Time	2024-04-21 17:36:28 PM EDT
Experiment Type	Comparative Cт (ΔΔCт)
Instrument Name	272325340-ChamberlainQS3
Instrument Serial Number	272325340
Instrument Type	QuantStudio™ 3 System
Passive Reference	ROX
Quantification Cycle Method	Ct
Signal Smoothing On	true
Stage/ Cycle where Ct Analysis is performed	Stage2, Step2
Well	Well Position	Omit	Sample Name	Target Name	Task	Reporter	Quencher	Quantity	Quantity Mean	Quantity SD	RQ	RQ Min	RQ Max	CT	Ct Mean	Ct SD	Delta Ct	Delta Ct Mean	Delta Ct SD	Delta Ct SE	Delta Delta Ct	Automatic Ct Threshold	Ct Threshold	Automatic Baseline	Baseline Start	Baseline End	Amp Status	Comments	Cq Conf	CQCONF	EXPFAIL	THOLDFAIL	NOAMP	OUTLIERRG
1	A1	false	H9_neu_2	18S-Hs99999901_s1	UNKNOWN	FAM	NFQ-MGB							9.62968	9.70368	0.0653733						true	0.50829	true	3	5	Amp		0.942679	N	N	N	N	N
2	A2	false	H9_neu_2	GAPDH-Hs99999905_m1	UNKNOWN	FAM	NFQ-MGB				1	0.923894	1.08238	22.0578	22.0903	0.0283171		12.3866	0.0712427	0.041132	0	true	0.431665	true	3	14	Amp		0.969274	N	N	N	N	N
3	A3	false	H9_neu_2	MAP2-Hs0025800_m1	UNKNOWN	FAM	NFQ-MGB				1	0.923029	1.08339	23.7785	23.8064	0.0303766		14.1027	0.0720861	0.0416189	0	true	0.416985	true	3	18	Amp		0.969789	N	N	N	N	N
4	A4	false	H9_neu_2	DLG4-Hs01555373_m1	UNKNOWN	FAM	NFQ-MGB				1	0.928414	1.07711	24.6397	24.6493	0.013974		14.9456	0.0668501	0.0385959	0	true	0.496737	true	3	18	Amp		0.985414	N	N	N	N	N
5	A5	false	H9_neu_2	18S-Hs99999901_s1	UNKNOWN	FAM	NFQ-MGB							9.7278	9.70368	0.0653733						true	0.50829	true	3	4	Amp		0.91809	N	N	N	N	N
6	A6	false	H9_neu_2	GAPDH-Hs99999905_m1	UNKNOWN	FAM	NFQ-MGB				1	0.923894	1.08238	22.1096	22.0903	0.0283171		12.3866	0.0712427	0.041132	0	true	0.431665	true	3	16	Amp		0.969728	N	N	N	N	N
7	A7	false	H9_neu_2	MAP2-Hs0025800_m1	UNKNOWN	FAM	NFQ-MGB				1	0.923029	1.08339	23.8388	23.8064	0.0303766		14.1027	0.0720861	0.0416189	0	true	0.416985	true	3	18	Amp		0.977849	N	N	N	N	N
8	A8	false	H9_neu_2	DLG4-Hs01555373_m1	UNKNOWN	FAM	NFQ-MGB				1	0.928414	1.07711	24.6653	24.6493	0.013974		14.9456	0.0668501	0.0385959	0	true	0.496737	true	3	18	Amp		0.98031	N	N	N	N	N
9	A9	false	H9_neu_2	18S-Hs99999901_s1	UNKNOWN	FAM	NFQ-MGB							9.75357	9.70368	0.0653733						true	0.50829	true	3	5	Amp		0.926861	N	N	N	N	N
10	A10	false	H9_neu_2	GAPDH-Hs99999905_m1	UNKNOWN	FAM	NFQ-MGB				1	0.923894	1.08238	22.1034	22.0903	0.0283171		12.3866	0.0712427	0.041132	0	true	0.431665	true	3	15	Amp		0.967762	N	N	N	N	N
11	A11	false	H9_neu_2	MAP2-Hs0025800_m1	UNKNOWN	FAM	NFQ-MGB				1	0.923029	1.08339	23.8018	23.8064	0.0303766		14.1027	0.0720861	0.0416189	0	true	0.416985	true	3	17	Amp		0.986746	N	N	N	N	N
12	A12	false	H9_neu_2	DLG4-Hs01555373_m1	UNKNOWN	FAM	NFQ-MGB				1	0.928414	1.07711	24.6428	24.6493	0.013974		14.9456	0.0668501	0.0385959	0	true	0.496737	true	3	18	Amp		0.977431	N	N	N	N	N
13	B1	false	H9_neu_2	NDN-Hs00267349_s1	UNKNOWN	FAM	NFQ-MGB				1	0.927366	1.07832	25.5051	25.5259	0.0182267		15.8222	0.0678666	0.0391828	0	true	0.425913	true	3	19	Amp		0.971637	N	N	N	N	N
14	B2	false	H9_neu_2	MAGEL2-Hs00255922_s1	UNKNOWN	FAM	NFQ-MGB				1	0.916236	1.09142	27.1895	27.1727	0.0438793		17.469	0.0787341	0.0454572	0	true	0.337091	true	3	21	Amp		0.980363	N	N	N	N	N
15	B3	false	H9_neu_2	MKRN3-Hs00271653_s1	UNKNOWN	FAM	NFQ-MGB				1	0.913402	1.09481	27.2412	27.2782	0.0487048		17.5745	0.0815219	0.0470667	0	true	0.646585	true	3	20	Amp		0.976326	N	N	N	N	N
16	B4	false	H9_neu_2	SNURF;SNRPN-Hs00243205_m1	UNKNOWN	FAM	NFQ-MGB				1	0.924869	1.08123	24.4195	24.4477	0.0258373		14.744	0.0702939	0.0405842	0	true	0.32218	true	3	18	Amp		0.976807	N	N	N	N	N
17	B5	false	H9_neu_2	NDN-Hs00267349_s1	UNKNOWN	FAM	NFQ-MGB				1	0.927366	1.07832	25.5336	25.5259	0.0182267		15.8222	0.0678666	0.0391828	0	true	0.425913	true	3	19	Amp		0.964828	N	N	N	N	N
18	B6	false	H9_neu_2	MAGEL2-Hs00255922_s1	UNKNOWN	FAM	NFQ-MGB				1	0.916236	1.09142	27.2056	27.1727	0.0438793		17.469	0.0787341	0.0454572	0	true	0.337091	true	3	22	Amp		0.978445	N	N	N	N	N
19	B7	false	H9_neu_2	MKRN3-Hs00271653_s1	UNKNOWN	FAM	NFQ-MGB				1	0.913402	1.09481	27.26	27.2782	0.0487048		17.5745	0.0815219	0.0470667	0	true	0.646585	true	3	21	Amp		0.973113	N	N	N	N	N
20	B8	false	H9_neu_2	SNURF;SNRPN-Hs00243205_m1	UNKNOWN	FAM	NFQ-MGB				1	0.924869	1.08123	24.4703	24.4477	0.0258373		14.744	0.0702939	0.0405842	0	true	0.32218	true	3	18	Amp		0.969186	N	N	N	N	N
21	B9	false	H9_neu_2	NDN-Hs00267349_s1	UNKNOWN	FAM	NFQ-MGB				1	0.927366	1.07832	25.539	25.5259	0.0182267		15.8222	0.0678666	0.0391828	0	true	0.425913	true	3	19	Amp		0.97194	N	N	N	N	N
22	B10	false	H9_neu_2	MAGEL2-Hs00255922_s1	UNKNOWN	FAM	NFQ-MGB				1	0.916236	1.09142	27.1229	27.1727	0.0438793		17.469	0.0787341	0.0454572	0	true	0.337091	true	3	20	Amp		0.974654	N	N	N	N	N
23	B11	false	H9_neu_2	MKRN3-Hs00271653_s1	UNKNOWN	FAM	NFQ-MGB				1	0.913402	1.09481	27.3333	27.2782	0.0487048		17.5745	0.0815219	0.0470667	0	true	0.646585	true	3	19	Amp		0.971271	N	N	N	N	N
24	B12	false	H9_neu_2	SNURF;SNRPN-Hs00243205_m1	UNKNOWN	FAM	NFQ-MGB				1	0.924869	1.08123	24.4533	24.4477	0.0258373		14.744	0.0702939	0.0405842	0	true	0.32218	true	3	19	Amp		0.976689	N	N	N	N	N
25	C1	false	H9_neu_2	SNRPN-Hs00909635_m1	UNKNOWN	FAM	NFQ-MGB				1	0.928584	1.07691	26.4285	26.4195	0.0131622		16.7159	0.0666851	0.0385007	0	true	0.402304	true	3	21	Amp		0.957759	N	N	N	N	N
26	C2	false	H9_neu_2	SNRPN-Hs03454084_m1	UNKNOWN	FAM	NFQ-MGB				1	0.90845	1.10078	28.0167	27.952	0.0565134		18.2484	0.0864143	0.0498913	0	true	0.594101	true	3	21	Amp		0.965349	N	N	N	N	N
27	C3	false	H9_neu_2	SNRPN-Hs03454228_m1	UNKNOWN	FAM	NFQ-MGB				1	0.928466	1.07705	25.2543	25.2431	0.0137313		15.5394	0.0667998	0.0385669	0	true	0.611657	true	3	19	Amp		0.967222	N	N	N	N	N
28	C4	false	H9_neu_2	SNRPN-Hs01374551_m1	UNKNOWN	FAM	NFQ-MGB				1	0.90453	1.10555	27.5521	27.5743	0.0623029		17.8706	0.0903068	0.0521387	0	true	0.432634	true	3	21	Amp		0.984452	N	N	N	N	N
29	C5	false	H9_neu_2	SNRPN-Hs00909635_m1	UNKNOWN	FAM	NFQ-MGB				1	0.928584	1.07691	26.4044	26.4195	0.0131622		16.7159	0.0666851	0.0385007	0	true	0.402304	true	3	20	Amp		0.982385	N	N	N	N	N
30	C6	false	H9_neu_2	SNRPN-Hs03454084_m1	UNKNOWN	FAM	NFQ-MGB				1	0.90845	1.10078	27.9123	27.952	0.0565134		18.2484	0.0864143	0.0498913	0	true	0.594101	true	3	21	Amp		0.976169	N	N	N	N	N
31	C7	false	H9_neu_2	SNRPN-Hs03454228_m1	UNKNOWN	FAM	NFQ-MGB				1	0.928466	1.07705	25.2278	25.2431	0.0137313		15.5394	0.0667998	0.0385669	0	true	0.611657	true	3	18	Amp		0.971052	N	N	N	N	N
32	C8	false	H9_neu_2	SNRPN-Hs01374551_m1	UNKNOWN	FAM	NFQ-MGB				1	0.90453	1.10555	27.6447	27.5743	0.0623029		17.8706	0.0903068	0.0521387	0	true	0.432634	true	3	22	Amp		0.954035	N	N	N	N	N
33	C9	false	H9_neu_2	SNRPN-Hs00909635_m1	UNKNOWN	FAM	NFQ-MGB				1	0.928584	1.07691	26.4257	26.4195	0.0131622		16.7159	0.0666851	0.0385007	0	true	0.402304	true	3	20	Amp		0.958584	N	N	N	N	N
34	C10	false	H9_neu_2	SNRPN-Hs03454084_m1	UNKNOWN	FAM	NFQ-MGB				1	0.90845	1.10078	27.927	27.952	0.0565134		18.2484	0.0864143	0.0498913	0	true	0.594101	true	3	20	Amp		0.974354	N	N	N	N	N
35	C11	false	H9_neu_2	SNRPN-Hs03454228_m1	UNKNOWN	FAM	NFQ-MGB				1	0.928466	1.07705	25.2471	25.2431	0.0137313		15.5394	0.0667998	0.0385669	0	true	0.611657	true	3	18	Amp		0.97927	N	N	N	N	N
36	C12	false	H9_neu_2	SNRPN-Hs01374551_m1	UNKNOWN	FAM	NFQ-MGB				1	0.90453	1.10555	27.5262	27.5743	0.0623029		17.8706	0.0903068	0.0521387	0	true	0.432634	true	3	21	Amp		0.974756	N	N	N	N	N
37	D1	false	H9_neu_2	IPW-Hs03455409_s1	UNKNOWN	FAM	NFQ-MGB				1	0.929224	1.07617	27.276	27.2868	0.00953742		17.5832	0.0660653	0.0381428	0	true	0.712807	true	3	20	Amp		0.977945	N	N	N	N	N
38	D2	false	H9_neu_2	SNRPN-Hs03454279_m1	UNKNOWN	FAM	NFQ-MGB				1	0.92609	1.07981	27.1827	27.1729	0.022406		17.4692	0.0691064	0.0398986	0	true	0.394259	true	3	21	Amp		0.969079	N	N	N	N	N
39	D3	false	H9_neu_2	UBE3A-Hs00166580_m1	UNKNOWN	FAM	NFQ-MGB				1	0.927244	1.07847	26.9873	26.9713	0.0186651		17.2677	0.0679857	0.0392516	0	true	0.473551	true	3	20	Amp		0.981878	N	N	N	N	N
40	D4	false	H9_neu_2	SNRPN-Hs01372960_m1	UNKNOWN	FAM	NFQ-MGB				1	0.900971	1.10991	32.398	32.3415	0.0673424		22.6378	0.0938545	0.0541869	0	true	0.301524	true	3	26	Amp		0.984213	N	N	N	N	N
41	D5	false	H9_neu_2	IPW-Hs03455409_s1	UNKNOWN	FAM	NFQ-MGB				1	0.929224	1.07617	27.2937	27.2868	0.00953742		17.5832	0.0660653	0.0381428	0	true	0.712807	true	3	20	Amp		0.98439	N	N	N	N	N
42	D6	false	H9_neu_2	SNRPN-Hs03454279_m1	UNKNOWN	FAM	NFQ-MGB				1	0.92609	1.07981	27.1472	27.1729	0.022406		17.4692	0.0691064	0.0398986	0	true	0.394259	true	3	21	Amp		0.988265	N	N	N	N	N
43	D7	false	H9_neu_2	UBE3A-Hs00166580_m1	UNKNOWN	FAM	NFQ-MGB				1	0.927244	1.07847	26.9508	26.9713	0.0186651		17.2677	0.0679857	0.0392516	0	true	0.473551	true	3	20	Amp		0.99002	N	N	N	N	N
44	D8	false	H9_neu_2	SNRPN-Hs01372960_m1	UNKNOWN	FAM	NFQ-MGB				1	0.900971	1.10991	32.3594	32.3415	0.0673424		22.6378	0.0938545	0.0541869	0	true	0.301524	true	3	27	Amp		0.98541	N	N	N	N	N
45	D9	false	H9_neu_2	IPW-Hs03455409_s1	UNKNOWN	FAM	NFQ-MGB				1	0.929224	1.07617	27.2909	27.2868	0.00953742		17.5832	0.0660653	0.0381428	0	true	0.712807	true	3	20	Amp		0.984344	N	N	N	N	N
46	D10	false	H9_neu_2	SNRPN-Hs03454279_m1	UNKNOWN	FAM	NFQ-MGB				1	0.92609	1.07981	27.1887	27.1729	0.022406		17.4692	0.0691064	0.0398986	0	true	0.394259	true	3	22	Amp		0.968739	N	N	N	N	N
47	D11	false	H9_neu_2	UBE3A-Hs00166580_m1	UNKNOWN	FAM	NFQ-MGB				1	0.927244	1.07847	26.9759	26.9713	0.0186651		17.2677	0.0679857	0.0392516	0	true	0.473551	true	3	19	Amp		0.98569	N	N	N	N	N
48	D12	false	H9_neu_2	SNRPN-Hs01372960_m1	UNKNOWN	FAM	NFQ-MGB				1	0.900971	1.10991	32.267	32.3415	0.0673424		22.6378	0.0938545	0.0541869	0	true	0.301524	true	3	26	Amp		0.967263	N	N	N	N	N
49	E1	false	H9_neu_2	GABRB3-Hs00241459_m1	UNKNOWN	FAM	NFQ-MGB				1	0.928486	1.07702	25.4012	25.3885	0.0136393		15.6849	0.066781	0.038556	0	true	0.393271	true	3	19	Amp		0.974781	N	N	N	N	N
50	E2	false	H9_neu_2	GABRA5-Hs00181291_m1	UNKNOWN	FAM	NFQ-MGB				1	0.909241	1.09982	28.3452	28.2814	0.055308		18.5777	0.0856308	0.049439	0	true	0.430151	true	3	21	Amp		0.98273	N	N	N	N	N
51	E3	false	H9_neu_2	GABRG3-Hs01115766_m1	UNKNOWN	FAM	NFQ-MGB				1	0.907884	1.10146	29.3716	29.3248	0.0573674		19.6212	0.0869752	0.0502151	0	true	0.459983	true	3	23	Amp		0.97239	N	N	N	N	N
52	E4	false	H9_neu_2	PWAR5-Hs03453940_s1	UNKNOWN	FAM	NFQ-MGB				1	0.90108	1.10978	26.0622	26.0587	0.0671904		16.355	0.0937455	0.054124	0	true	0.716735	true	3	19	Amp		0.970543	N	N	N	N	N
53	E5	false	H9_neu_2	GABRB3-Hs00241459_m1	UNKNOWN	FAM	NFQ-MGB				1	0.928486	1.07702	25.3904	25.3885	0.0136393		15.6849	0.066781	0.038556	0	true	0.393271	true	3	19	Amp		0.979267	N	N	N	N	N
54	E6	false	H9_neu_2	GABRA5-Hs00181291_m1	UNKNOWN	FAM	NFQ-MGB				1	0.909241	1.09982	28.2523	28.2814	0.055308		18.5777	0.0856308	0.049439	0	true	0.430151	true	3	22	Amp		0.977563	N	N	N	N	N
55	E7	false	H9_neu_2	GABRG3-Hs01115766_m1	UNKNOWN	FAM	NFQ-MGB				1	0.907884	1.10146	29.2608	29.3248	0.0573674		19.6212	0.0869752	0.0502151	0	true	0.459983	true	3	23	Amp		0.969962	N	N	N	N	N
56	E8	false	H9_neu_2	PWAR5-Hs03453940_s1	UNKNOWN	FAM	NFQ-MGB				1	0.90108	1.10978	26.124	26.0587	0.0671904		16.355	0.0937455	0.054124	0	true	0.716735	true	3	19	Amp		0.971203	N	N	N	N	N
57	E9	false	H9_neu_2	GABRB3-Hs00241459_m1	UNKNOWN	FAM	NFQ-MGB				1	0.928486	1.07702	25.3741	25.3885	0.0136393		15.6849	0.066781	0.038556	0	true	0.393271	true	3	19	Amp		0.969894	N	N	N	N	N
58	E10	false	H9_neu_2	GABRA5-Hs00181291_m1	UNKNOWN	FAM	NFQ-MGB				1	0.909241	1.09982	28.2467	28.2814	0.055308		18.5777	0.0856308	0.049439	0	true	0.430151	true	3	22	Amp		0.960766	N	N	N	N	N
59	E11	false	H9_neu_2	GABRG3-Hs01115766_m1	UNKNOWN	FAM	NFQ-MGB				1	0.907884	1.10146	29.342	29.3248	0.0573674		19.6212	0.0869752	0.0502151	0	true	0.459983	true	3	23	Amp		0.960908	N	N	N	N	N
60	E12	false	H9_neu_2	PWAR5-Hs03453940_s1	UNKNOWN	FAM	NFQ-MGB				1	0.90108	1.10978	25.9898	26.0587	0.0671904		16.355	0.0937455	0.054124	0	true	0.716735	true	3	19	Amp		0.981929	N	N	N	N	N
61	F1	false	H9_neu_2	HERC2-Hs00190589_m1	UNKNOWN	FAM	NFQ-MGB				1	0.92335	1.08301	26.7203	26.7111	0.0296263		17.0075	0.0717731	0.0414382	0	true	0.541399	true	3	20	Amp		0.98372	N	N	N	N	N
62	F2	false	H9_neu_2	CYFIP1-Hs00383168_m1	UNKNOWN	FAM	NFQ-MGB				1	0.921944	1.08466	27.4367	27.4027	0.0328096		17.699	0.0731447	0.0422301	0	true	0.542821	true	3	20	Amp		0.973522	N	N	N	N	N
63	F3	false	H9_neu_2	TUBGCP5-Hs00540690_m1	UNKNOWN	FAM	NFQ-MGB				1	0.90532	1.10458	28.8853	28.8678	0.0611576		19.1641	0.0895205	0.0516847	0	true	0.591163	true	3	22	Amp		0.978334	N	N	N	N	N
64	F4	false	H9_neu_2	CHRNA7-Hs01063373_m1	UNKNOWN	FAM	NFQ-MGB				1	0.918957	1.08819	30.142	30.1071	0.038887		20.4034	0.0760649	0.0439161	0	true	0.718934	true	3	23	Amp		0.966019	N	N	N	N	N
65	F5	false	H9_neu_2	HERC2-Hs00190589_m1	UNKNOWN	FAM	NFQ-MGB				1	0.92335	1.08301	26.678	26.7111	0.0296263		17.0075	0.0717731	0.0414382	0	true	0.541399	true	3	20	Amp		0.979118	N	N	N	N	N
66	F6	false	H9_neu_2	CYFIP1-Hs00383168_m1	UNKNOWN	FAM	NFQ-MGB				1	0.921944	1.08466	27.3712	27.4027	0.0328096		17.699	0.0731447	0.0422301	0	true	0.542821	true	3	20	Amp		0.988305	N	N	N	N	N
67	F7	false	H9_neu_2	TUBGCP5-Hs00540690_m1	UNKNOWN	FAM	NFQ-MGB				1	0.90532	1.10458	28.9183	28.8678	0.0611576		19.1641	0.0895205	0.0516847	0	true	0.591163	true	3	22	Amp		0.945549	N	N	N	N	N
68	F8	false	H9_neu_2	CHRNA7-Hs01063373_m1	UNKNOWN	FAM	NFQ-MGB				1	0.918957	1.08819	30.0652	30.1071	0.038887		20.4034	0.0760649	0.0439161	0	true	0.718934	true	3	23	Amp		0.983137	N	N	N	N	N
69	F9	false	H9_neu_2	HERC2-Hs00190589_m1	UNKNOWN	FAM	NFQ-MGB				1	0.92335	1.08301	26.7351	26.7111	0.0296263		17.0075	0.0717731	0.0414382	0	true	0.541399	true	3	20	Amp		0.979935	N	N	N	N	N
70	F10	false	H9_neu_2	CYFIP1-Hs00383168_m1	UNKNOWN	FAM	NFQ-MGB				1	0.921944	1.08466	27.4002	27.4027	0.0328096		17.699	0.0731447	0.0422301	0	true	0.542821	true	3	19	Amp		0.987661	N	N	N	N	N
71	F11	false	H9_neu_2	TUBGCP5-Hs00540690_m1	UNKNOWN	FAM	NFQ-MGB				1	0.90532	1.10458	28.7998	28.8678	0.0611576		19.1641	0.0895205	0.0516847	0	true	0.591163	true	3	21	Amp		0.987202	N	N	N	N	N
72	F12	false	H9_neu_2	CHRNA7-Hs01063373_m1	UNKNOWN	FAM	NFQ-MGB				1	0.918957	1.08819	30.1142	30.1071	0.038887		20.4034	0.0760649	0.0439161	0	true	0.718934	true	3	23	Amp		0.97917	N	N	N	N	N
73	G1	false	H9_neu_2	NANOG-Hs02387400_g1	UNKNOWN	FAM	NFQ-MGB				1	0.882856	1.13269	30.0031	30.0352	0.0911069		20.3316	0.112134	0.0647409	0	true	0.290684	true	3	25	Amp		0.979376	N	N	N	N	N
74	G2	false	H9_neu_2	PAX6-Hs00240871_m1	UNKNOWN	FAM	NFQ-MGB				1	0.926731	1.07906	25.8326	25.836	0.0204033		16.1323	0.0684833	0.0395388	0	true	0.481938	true	3	19	Amp		0.979174	N	N	N	N	N
75	G3	false	H9_neu_2	SOX2-Hs00602736_s1	UNKNOWN	FAM	NFQ-MGB				1	0.772465	1.29456	25.443	25.3119	0.222968		15.6082	0.232354	0.134149	0	true	0.0952739	true	3	21	Amp		0.874235	N	N	N	N	N
76	G4	false	H9_neu_2	POU5F1B-Hs04995079_g1	UNKNOWN	FAM	NFQ-MGB				1	0.865674	1.15517	32.3798	32.4037	0.112162		22.7	0.129823	0.0749534	0	true	0.376523	true	3	26	Amp		0.945851	N	N	N	N	N
77	G5	false	H9_neu_2	NANOG-Hs02387400_g1	UNKNOWN	FAM	NFQ-MGB				1	0.882856	1.13269	30.1381	30.0352	0.0911069		20.3316	0.112134	0.0647409	0	true	0.290684	true	3	25	Amp		0.964168	N	N	N	N	N
78	G6	false	H9_neu_2	PAX6-Hs00240871_m1	UNKNOWN	FAM	NFQ-MGB				1	0.926731	1.07906	25.8175	25.836	0.0204033		16.1323	0.0684833	0.0395388	0	true	0.481938	true	3	19	Amp		0.981515	N	N	N	N	N
79	G7	false	H9_neu_2	SOX2-Hs00602736_s1	UNKNOWN	FAM	NFQ-MGB				1	0.772465	1.29456	25.0544	25.3119	0.222968		15.6082	0.232354	0.134149	0	true	0.0952739	true	3	20	Amp		0.899342	N	N	N	N	Y
80	G8	false	H9_neu_2	POU5F1B-Hs04995079_g1	UNKNOWN	FAM	NFQ-MGB				1	0.865674	1.15517	32.5259	32.4037	0.112162		22.7	0.129823	0.0749534	0	true	0.376523	true	3	25	Amp		0.91651	N	N	N	N	N
81	G9	false	H9_neu_2	NANOG-Hs02387400_g1	UNKNOWN	FAM	NFQ-MGB				1	0.882856	1.13269	29.9646	30.0352	0.0911069		20.3316	0.112134	0.0647409	0	true	0.290684	true	3	24	Amp		0.991131	N	N	N	N	N
82	G10	false	H9_neu_2	PAX6-Hs00240871_m1	UNKNOWN	FAM	NFQ-MGB				1	0.926731	1.07906	25.8579	25.836	0.0204033		16.1323	0.0684833	0.0395388	0	true	0.481938	true	3	19	Amp		0.976205	N	N	N	N	N
83	G11	false	H9_neu_2	SOX2-Hs00602736_s1	UNKNOWN	FAM	NFQ-MGB				1	0.772465	1.29456	25.4382	25.3119	0.222968		15.6082	0.232354	0.134149	0	true	0.0952739	true	3	21	Amp		0.88864	N	N	N	N	N
84	G12	false	H9_neu_2	POU5F1B-Hs04995079_g1	UNKNOWN	FAM	NFQ-MGB				1	0.865674	1.15517	32.3054	32.4037	0.112162		22.7	0.129823	0.0749534	0	true	0.376523	true	3	25	Amp		0.94576	N	N	N	N	N
85	H1	false	H9_neu_2	FGF4-Hs00173564_m1	UNKNOWN	FAM	NFQ-MGB							Undetermined								true	0.2	true	3	39	No Amp		0	Y	Y	Y	Y	N
86	H2	false	H9_neu_2	KLF4-Hs00358836_m1	UNKNOWN	FAM	NFQ-MGB				1	0.87472	1.14322	31.3889	31.3476	0.101186		21.6439	0.120467	0.0695516	0	true	0.663613	true	3	24	Amp		0.971854	N	N	N	N	N
87	H3	false	H9_neu_2	LIN28A-Hs00702808_s1	UNKNOWN	FAM	NFQ-MGB				1	0.896162	1.11587	32.6599	32.6476	0.0739086		22.944	0.0986719	0.0569682	0	true	0.654425	true	3	25	Amp		0.976911	N	N	N	N	N
88	H4	false	H9_neu_2	ZFP42-Hs01938187_s1	UNKNOWN	FAM	NFQ-MGB				1	0.677583	1.47583	35.6646	35.5916	0.34415		25.8879	0.350304	0.202248	0	true	0.04	true	3	32	Inconclusive		0.931916	N	N	Y	N	N
89	H5	false	H9_neu_2	FGF4-Hs00173564_m1	UNKNOWN	FAM	NFQ-MGB							Undetermined								true	0.2	true	3	39	Amp		0	Y	Y	Y	Y	N
90	H6	false	H9_neu_2	KLF4-Hs00358836_m1	UNKNOWN	FAM	NFQ-MGB				1	0.87472	1.14322	31.4216	31.3476	0.101186		21.6439	0.120467	0.0695516	0	true	0.663613	true	3	24	Amp		0.977327	N	N	N	N	N
91	H7	false	H9_neu_2	LIN28A-Hs00702808_s1	UNKNOWN	FAM	NFQ-MGB				1	0.896162	1.11587	32.7146	32.6476	0.0739086		22.944	0.0986719	0.0569682	0	true	0.654425	true	3	25	Amp		0.985959	N	N	N	N	N
92	H8	false	H9_neu_2	ZFP42-Hs01938187_s1	UNKNOWN	FAM	NFQ-MGB				1	0.677583	1.47583	35.2168	35.5916	0.34415		25.8879	0.350304	0.202248	0	true	0.04	true	3	30	Inconclusive		0.878514	N	N	Y	N	N
93	H9	false	H9_neu_2	FGF4-Hs00173564_m1	UNKNOWN	FAM	NFQ-MGB							Undetermined								true	0.2	true	3	39	No Amp		0	Y	Y	Y	Y	N
94	H10	false	H9_neu_2	KLF4-Hs00358836_m1	UNKNOWN	FAM	NFQ-MGB				1	0.87472	1.14322	31.2323	31.3476	0.101186		21.6439	0.120467	0.0695516	0	true	0.663613	true	3	24	Amp		0.971887	N	N	N	N	N
95	H11	false	H9_neu_2	LIN28A-Hs00702808_s1	UNKNOWN	FAM	NFQ-MGB				1	0.896162	1.11587	32.5684	32.6476	0.0739086		22.944	0.0986719	0.0569682	0	true	0.654425	true	3	24	Amp		0.984691	N	N	N	N	N
96	H12	false	H9_neu_2	ZFP42-Hs01938187_s1	UNKNOWN	FAM	NFQ-MGB				1	0.677583	1.47583	35.8934	35.5916	0.34415		25.8879	0.350304	0.202248	0	true	0.04	true	3	33	Inconclusive		0.801645	N	N	Y	N	N
Analysis Type	Singleplex
Endogenous Control	18S-Hs99999901_s1
RQ Min/Max Confidence Level	95.0
Reference Sample	H9_neu_2
Block Type	96-Well 0.2-mL Block
Chemistry	TAQMAN
Date Created	2024-04-21 19:56:37 PM EDT
Experiment File Name	D:\Users\Cotney Lab\Desktop\Rachel\H9-neu-3_TaqMan_Rachel.eds
Experiment Name	H9-neu-3_TaqMan_Rachel
Experiment Run End Time	2024-04-21 19:12:47 PM EDT
Experiment Type	Comparative Cт (ΔΔCт)
Instrument Name	272325340-ChamberlainQS3
Instrument Serial Number	272325340
Instrument Type	QuantStudio™ 3 System
Passive Reference	ROX
Quantification Cycle Method	Ct
Signal Smoothing On	true
Stage/ Cycle where Ct Analysis is performed	Stage2, Step2
Well	Well Position	Omit	Sample Name	Target Name	Task	Reporter	Quencher	Quantity	Quantity Mean	Quantity SD	RQ	RQ Min	RQ Max	CT	Ct Mean	Ct SD	Delta Ct	Delta Ct Mean	Delta Ct SD	Delta Ct SE	Delta Delta Ct	Automatic Ct Threshold	Ct Threshold	Automatic Baseline	Baseline Start	Baseline End	Amp Status	Comments	Cq Conf	CQCONF	EXPFAIL	THOLDFAIL	NOAMP
1	A1	false	H9_neu_3	18S-Hs99999901_s1	UNKNOWN	FAM	NFQ-MGB							9.4196	9.47487	0.0569652						true	0.473539	true	3	5	Amp		0.925249	N	N	N	N
2	A2	false	H9_neu_3	GAPDH-Hs99999905_m1	UNKNOWN	FAM	NFQ-MGB				1	0.919286	1.0878	21.4261	21.3696	0.0499185		11.8947	0.0757423	0.0437299	0	true	0.429873	true	3	15	Amp		0.958709	N	N	N	N
3	A3	false	H9_neu_3	MAP2-Hs0025800_m1	UNKNOWN	FAM	NFQ-MGB				1	0.93804	1.06605	24.0792	24.071	0.00830297		14.5961	0.0575672	0.0332364	0	true	0.422758	true	3	18	Amp		0.971996	N	N	N	N
4	A4	false	H9_neu_3	DLG4-Hs01555373_m1	UNKNOWN	FAM	NFQ-MGB				1	0.938171	1.0659	25.3023	25.3072	0.0073795		15.8323	0.0574412	0.0331637	0	true	0.522951	true	3	19	Amp		0.977836	N	N	N	N
5	A5	false	H9_neu_3	18S-Hs99999901_s1	UNKNOWN	FAM	NFQ-MGB							9.53339	9.47487	0.0569652						true	0.473539	true	3	5	Amp		0.93689	N	N	N	N
6	A6	false	H9_neu_3	GAPDH-Hs99999905_m1	UNKNOWN	FAM	NFQ-MGB				1	0.919286	1.0878	21.3316	21.3696	0.0499185		11.8947	0.0757423	0.0437299	0	true	0.429873	true	3	14	Amp		0.974563	N	N	N	N
7	A7	false	H9_neu_3	MAP2-Hs0025800_m1	UNKNOWN	FAM	NFQ-MGB				1	0.93804	1.06605	24.0626	24.071	0.00830297		14.5961	0.0575672	0.0332364	0	true	0.422758	true	3	17	Amp		0.98866	N	N	N	N
8	A8	false	H9_neu_3	DLG4-Hs01555373_m1	UNKNOWN	FAM	NFQ-MGB				1	0.938171	1.0659	25.3035	25.3072	0.0073795		15.8323	0.0574412	0.0331637	0	true	0.522951	true	3	18	Amp		0.979683	N	N	N	N
9	A9	false	H9_neu_3	18S-Hs99999901_s1	UNKNOWN	FAM	NFQ-MGB							9.47161	9.47487	0.0569652						true	0.473539	true	3	4	Amp		0.913305	N	N	N	N
10	A10	false	H9_neu_3	GAPDH-Hs99999905_m1	UNKNOWN	FAM	NFQ-MGB				1	0.919286	1.0878	21.351	21.3696	0.0499185		11.8947	0.0757423	0.0437299	0	true	0.429873	true	3	14	Amp		0.966073	N	N	N	N
11	A11	false	H9_neu_3	MAP2-Hs0025800_m1	UNKNOWN	FAM	NFQ-MGB				1	0.93804	1.06605	24.071	24.071	0.00830297		14.5961	0.0575672	0.0332364	0	true	0.422758	true	3	17	Amp		0.982744	N	N	N	N
12	A12	false	H9_neu_3	DLG4-Hs01555373_m1	UNKNOWN	FAM	NFQ-MGB				1	0.938171	1.0659	25.3157	25.3072	0.0073795		15.8323	0.0574412	0.0331637	0	true	0.522951	true	3	18	Amp		0.984761	N	N	N	N
13	B1	false	H9_neu_3	NDN-Hs00267349_s1	UNKNOWN	FAM	NFQ-MGB				1	0.938228	1.06584	25.9881	25.9894	0.00694408		16.5145	0.0573869	0.0331324	0	true	0.446293	true	3	20	Amp		0.978927	N	N	N	N
14	B2	false	H9_neu_3	MAGEL2-Hs00255922_s1	UNKNOWN	FAM	NFQ-MGB				1	0.928672	1.07681	27.9382	27.9311	0.0345046		18.4563	0.0666004	0.0384517	0	true	0.411177	true	3	21	Amp		0.983125	N	N	N	N
15	B3	false	H9_neu_3	MKRN3-Hs00271653_s1	UNKNOWN	FAM	NFQ-MGB				1	0.937939	1.06617	27.3337	27.324	0.00894589		17.8491	0.0576634	0.033292	0	true	0.596746	true	3	20	Amp		0.976727	N	N	N	N
16	B4	false	H9_neu_3	SNURF;SNRPN-Hs00243205_m1	UNKNOWN	FAM	NFQ-MGB				1	0.932911	1.07191	24.5379	24.5674	0.0257183		15.0926	0.0625018	0.0360854	0	true	0.300439	true	3	19	Amp		0.974676	N	N	N	N
17	B5	false	H9_neu_3	NDN-Hs00267349_s1	UNKNOWN	FAM	NFQ-MGB				1	0.938228	1.06584	25.9831	25.9894	0.00694408		16.5145	0.0573869	0.0331324	0	true	0.446293	true	3	19	Amp		0.99101	N	N	N	N
18	B6	false	H9_neu_3	MAGEL2-Hs00255922_s1	UNKNOWN	FAM	NFQ-MGB				1	0.928672	1.07681	27.9616	27.9311	0.0345046		18.4563	0.0666004	0.0384517	0	true	0.411177	true	3	22	Amp		0.984034	N	N	N	N
19	B7	false	H9_neu_3	MKRN3-Hs00271653_s1	UNKNOWN	FAM	NFQ-MGB				1	0.937939	1.06617	27.3161	27.324	0.00894589		17.8491	0.0576634	0.033292	0	true	0.596746	true	3	20	Amp		0.983006	N	N	N	N
20	B8	false	H9_neu_3	SNURF;SNRPN-Hs00243205_m1	UNKNOWN	FAM	NFQ-MGB				1	0.932911	1.07191	24.5847	24.5674	0.0257183		15.0926	0.0625018	0.0360854	0	true	0.300439	true	3	19	Amp		0.980804	N	N	N	N
21	B9	false	H9_neu_3	NDN-Hs00267349_s1	UNKNOWN	FAM	NFQ-MGB				1	0.938228	1.06584	25.9969	25.9894	0.00694408		16.5145	0.0573869	0.0331324	0	true	0.446293	true	3	20	Amp		0.980278	N	N	N	N
22	B10	false	H9_neu_3	MAGEL2-Hs00255922_s1	UNKNOWN	FAM	NFQ-MGB				1	0.928672	1.07681	27.8937	27.9311	0.0345046		18.4563	0.0666004	0.0384517	0	true	0.411177	true	3	21	Amp		0.983818	N	N	N	N
23	B11	false	H9_neu_3	MKRN3-Hs00271653_s1	UNKNOWN	FAM	NFQ-MGB				1	0.937939	1.06617	27.3223	27.324	0.00894589		17.8491	0.0576634	0.033292	0	true	0.596746	true	3	19	Amp		0.980118	N	N	N	N
24	B12	false	H9_neu_3	SNURF;SNRPN-Hs00243205_m1	UNKNOWN	FAM	NFQ-MGB				1	0.932911	1.07191	24.5797	24.5674	0.0257183		15.0926	0.0625018	0.0360854	0	true	0.300439	true	3	19	Amp		0.972626	N	N	N	N
25	C1	false	H9_neu_3	SNRPN-Hs00909635_m1	UNKNOWN	FAM	NFQ-MGB				1	0.931012	1.0741	26.7734	26.8076	0.0298998		17.3328	0.0643353	0.037144	0	true	0.423214	true	3	20	Amp		0.982892	N	N	N	N
26	C2	false	H9_neu_3	SNRPN-Hs03454084_m1	UNKNOWN	FAM	NFQ-MGB				1	0.896813	1.11506	27.9877	27.9005	0.0797654		18.4257	0.0980181	0.0565908	0	true	0.609885	true	3	21	Amp		0.981596	N	N	N	N
27	C3	false	H9_neu_3	SNRPN-Hs03454228_m1	UNKNOWN	FAM	NFQ-MGB				1	0.928907	1.07653	24.9906	25.011	0.0340638		15.5361	0.066373	0.0383205	0	true	0.587544	true	3	18	Amp		0.978376	N	N	N	N
28	C4	false	H9_neu_3	SNRPN-Hs01374551_m1	UNKNOWN	FAM	NFQ-MGB				1	0.916735	1.09083	27.1133	27.0919	0.0536386		17.617	0.0782441	0.0451743	0	true	0.376788	true	3	21	Amp		0.983701	N	N	N	N
29	C5	false	H9_neu_3	SNRPN-Hs00909635_m1	UNKNOWN	FAM	NFQ-MGB				1	0.931012	1.0741	26.8206	26.8076	0.0298998		17.3328	0.0643353	0.037144	0	true	0.423214	true	3	21	Amp		0.979637	N	N	N	N
30	C6	false	H9_neu_3	SNRPN-Hs03454084_m1	UNKNOWN	FAM	NFQ-MGB				1	0.896813	1.11506	27.8311	27.9005	0.0797654		18.4257	0.0980181	0.0565908	0	true	0.609885	true	3	20	Amp		0.982042	N	N	N	N
31	C7	false	H9_neu_3	SNRPN-Hs03454228_m1	UNKNOWN	FAM	NFQ-MGB				1	0.928907	1.07653	24.9921	25.011	0.0340638		15.5361	0.066373	0.0383205	0	true	0.587544	true	3	17	Amp		0.981611	N	N	N	N
32	C8	false	H9_neu_3	SNRPN-Hs01374551_m1	UNKNOWN	FAM	NFQ-MGB				1	0.916735	1.09083	27.1315	27.0919	0.0536386		17.617	0.0782441	0.0451743	0	true	0.376788	true	3	21	Amp		0.985463	N	N	N	N
33	C9	false	H9_neu_3	SNRPN-Hs00909635_m1	UNKNOWN	FAM	NFQ-MGB				1	0.931012	1.0741	26.8288	26.8076	0.0298998		17.3328	0.0643353	0.037144	0	true	0.423214	true	3	20	Amp		0.972235	N	N	N	N
34	C10	false	H9_neu_3	SNRPN-Hs03454084_m1	UNKNOWN	FAM	NFQ-MGB				1	0.896813	1.11506	27.8828	27.9005	0.0797654		18.4257	0.0980181	0.0565908	0	true	0.609885	true	3	21	Amp		0.979443	N	N	N	N
35	C11	false	H9_neu_3	SNRPN-Hs03454228_m1	UNKNOWN	FAM	NFQ-MGB				1	0.928907	1.07653	25.0503	25.011	0.0340638		15.5361	0.066373	0.0383205	0	true	0.587544	true	3	19	Amp		0.970827	N	N	N	N
36	C12	false	H9_neu_3	SNRPN-Hs01374551_m1	UNKNOWN	FAM	NFQ-MGB				1	0.916735	1.09083	27.0309	27.0919	0.0536386		17.617	0.0782441	0.0451743	0	true	0.376788	true	3	21	Amp		0.98664	N	N	N	N
37	D1	false	H9_neu_3	IPW-Hs03455409_s1	UNKNOWN	FAM	NFQ-MGB				1	0.933556	1.07117	27.2613	27.2746	0.0241667		17.7998	0.0618795	0.0357261	0	true	0.679984	true	3	20	Amp		0.964704	N	N	N	N
38	D2	false	H9_neu_3	SNRPN-Hs03454279_m1	UNKNOWN	FAM	NFQ-MGB				1	0.92421	1.08201	27.8575	27.8467	0.04227		18.3718	0.0709351	0.0409544	0	true	0.381135	true	3	22	Amp		0.969705	N	N	N	N
39	D3	false	H9_neu_3	UBE3A-Hs00166580_m1	UNKNOWN	FAM	NFQ-MGB				1	0.917562	1.08984	27.0275	27.0371	0.0524466		17.5623	0.0774318	0.0447053	0	true	0.489339	true	3	20	Amp		0.978937	N	N	N	N
40	D4	false	H9_neu_3	SNRPN-Hs01372960_m1	UNKNOWN	FAM	NFQ-MGB				1	0.919196	1.08791	34.3336	34.2897	0.0500524		24.8149	0.0758306	0.0437808	0	true	0.577227	true	3	25	Amp		0.98243	N	N	N	N
41	D5	false	H9_neu_3	IPW-Hs03455409_s1	UNKNOWN	FAM	NFQ-MGB				1	0.933556	1.07117	27.2601	27.2746	0.0241667		17.7998	0.0618795	0.0357261	0	true	0.679984	true	3	21	Amp		0.974168	N	N	N	N
42	D6	false	H9_neu_3	SNRPN-Hs03454279_m1	UNKNOWN	FAM	NFQ-MGB				1	0.92421	1.08201	27.8001	27.8467	0.04227		18.3718	0.0709351	0.0409544	0	true	0.381135	true	3	22	Amp		0.990003	N	N	N	N
43	D7	false	H9_neu_3	UBE3A-Hs00166580_m1	UNKNOWN	FAM	NFQ-MGB				1	0.917562	1.08984	26.9902	27.0371	0.0524466		17.5623	0.0774318	0.0447053	0	true	0.489339	true	3	19	Amp		0.989391	N	N	N	N
44	D8	false	H9_neu_3	SNRPN-Hs01372960_m1	UNKNOWN	FAM	NFQ-MGB				1	0.919196	1.08791	34.2352	34.2897	0.0500524		24.8149	0.0758306	0.0437808	0	true	0.577227	true	3	27	Amp		0.977885	N	N	N	N
45	D9	false	H9_neu_3	IPW-Hs03455409_s1	UNKNOWN	FAM	NFQ-MGB				1	0.933556	1.07117	27.3025	27.2746	0.0241667		17.7998	0.0618795	0.0357261	0	true	0.679984	true	3	20	Amp		0.952242	N	N	N	N
46	D10	false	H9_neu_3	SNRPN-Hs03454279_m1	UNKNOWN	FAM	NFQ-MGB				1	0.92421	1.08201	27.8825	27.8467	0.04227		18.3718	0.0709351	0.0409544	0	true	0.381135	true	3	22	Amp		0.945241	N	N	N	N
47	D11	false	H9_neu_3	UBE3A-Hs00166580_m1	UNKNOWN	FAM	NFQ-MGB				1	0.917562	1.08984	27.0938	27.0371	0.0524466		17.5623	0.0774318	0.0447053	0	true	0.489339	true	3	21	Amp		0.978468	N	N	N	N
48	D12	false	H9_neu_3	SNRPN-Hs01372960_m1	UNKNOWN	FAM	NFQ-MGB				1	0.919196	1.08791	34.3004	34.2897	0.0500524		24.8149	0.0758306	0.0437808	0	true	0.577227	true	3	28	Amp		0.970743	N	N	N	N
49	E1	false	H9_neu_3	GABRB3-Hs00241459_m1	UNKNOWN	FAM	NFQ-MGB				1	0.928753	1.07671	26.3077	26.2831	0.0343529		16.8082	0.0665219	0.0384064	0	true	0.457116	true	3	20	Amp		0.975726	N	N	N	N
50	E2	false	H9_neu_3	GABRA5-Hs00181291_m1	UNKNOWN	FAM	NFQ-MGB				1	0.91499	1.09291	29.3399	29.2922	0.0561102		19.8173	0.0799587	0.0461642	0	true	0.395747	true	3	22	Amp		0.97558	N	N	N	N
51	E3	false	H9_neu_3	GABRG3-Hs01115766_m1	UNKNOWN	FAM	NFQ-MGB				1	0.89938	1.11188	29.1163	29.1363	0.0765818		19.6614	0.0954453	0.0551054	0	true	0.471442	true	3	22	Amp		0.980188	N	N	N	N
52	E4	false	H9_neu_3	PWAR5-Hs03453940_s1	UNKNOWN	FAM	NFQ-MGB				1	0.913989	1.09411	26.0505	26.0422	0.0575058		16.5674	0.0809442	0.0467331	0	true	0.639021	true	3	19	Amp		0.98451	N	N	N	N
53	E5	false	H9_neu_3	GABRB3-Hs00241459_m1	UNKNOWN	FAM	NFQ-MGB				1	0.928753	1.07671	26.2977	26.2831	0.0343529		16.8082	0.0665219	0.0384064	0	true	0.457116	true	3	20	Amp		0.982064	N	N	N	N
54	E6	false	H9_neu_3	GABRA5-Hs00181291_m1	UNKNOWN	FAM	NFQ-MGB				1	0.91499	1.09291	29.2304	29.2922	0.0561102		19.8173	0.0799587	0.0461642	0	true	0.395747	true	3	22	Amp		0.984532	N	N	N	N
55	E7	false	H9_neu_3	GABRG3-Hs01115766_m1	UNKNOWN	FAM	NFQ-MGB				1	0.89938	1.11188	29.0717	29.1363	0.0765818		19.6614	0.0954453	0.0551054	0	true	0.471442	true	3	23	Amp		0.970952	N	N	N	N
56	E8	false	H9_neu_3	PWAR5-Hs03453940_s1	UNKNOWN	FAM	NFQ-MGB				1	0.913989	1.09411	26.0952	26.0422	0.0575058		16.5674	0.0809442	0.0467331	0	true	0.639021	true	3	18	Amp		0.988285	N	N	N	N
57	E9	false	H9_neu_3	GABRB3-Hs00241459_m1	UNKNOWN	FAM	NFQ-MGB				1	0.928753	1.07671	26.2438	26.2831	0.0343529		16.8082	0.0665219	0.0384064	0	true	0.457116	true	3	20	Amp		0.977887	N	N	N	N
58	E10	false	H9_neu_3	GABRA5-Hs00181291_m1	UNKNOWN	FAM	NFQ-MGB				1	0.91499	1.09291	29.3062	29.2922	0.0561102		19.8173	0.0799587	0.0461642	0	true	0.395747	true	3	23	Amp		0.969412	N	N	N	N
59	E11	false	H9_neu_3	GABRG3-Hs01115766_m1	UNKNOWN	FAM	NFQ-MGB				1	0.89938	1.11188	29.2209	29.1363	0.0765818		19.6614	0.0954453	0.0551054	0	true	0.471442	true	3	22	Amp		0.978658	N	N	N	N
60	E12	false	H9_neu_3	PWAR5-Hs03453940_s1	UNKNOWN	FAM	NFQ-MGB				1	0.913989	1.09411	25.981	26.0422	0.0575058		16.5674	0.0809442	0.0467331	0	true	0.639021	true	3	19	Amp		0.9842	N	N	N	N
61	F1	false	H9_neu_3	HERC2-Hs00190589_m1	UNKNOWN	FAM	NFQ-MGB				1	0.936176	1.06818	26.7336	26.7509	0.0166804		17.276	0.0593572	0.0342699	0	true	0.545803	true	3	20	Amp		0.978335	N	N	N	N
62	F2	false	H9_neu_3	CYFIP1-Hs00383168_m1	UNKNOWN	FAM	NFQ-MGB				1	0.931848	1.07314	27.0819	27.0516	0.0281199		17.5768	0.0635277	0.0366777	0	true	0.558367	true	3	20	Amp		0.966495	N	N	N	N
63	F3	false	H9_neu_3	TUBGCP5-Hs00540690_m1	UNKNOWN	FAM	NFQ-MGB				1	0.935296	1.06918	28.8275	28.8076	0.0194778		19.3327	0.0602032	0.0347583	0	true	0.613349	true	3	22	Amp		0.984787	N	N	N	N
64	F4	false	H9_neu_3	CHRNA7-Hs01063373_m1	UNKNOWN	FAM	NFQ-MGB				1	0.93587	1.06853	29.6823	29.6713	0.0177002		20.1965	0.0596518	0.03444	0	true	0.718234	true	3	22	Amp		0.970006	N	N	N	N
65	F5	false	H9_neu_3	HERC2-Hs00190589_m1	UNKNOWN	FAM	NFQ-MGB				1	0.936176	1.06818	26.7523	26.7509	0.0166804		17.276	0.0593572	0.0342699	0	true	0.545803	true	3	20	Amp		0.990831	N	N	N	N
66	F6	false	H9_neu_3	CYFIP1-Hs00383168_m1	UNKNOWN	FAM	NFQ-MGB				1	0.931848	1.07314	27.0467	27.0516	0.0281199		17.5768	0.0635277	0.0366777	0	true	0.558367	true	3	20	Amp		0.971671	N	N	N	N
67	F7	false	H9_neu_3	TUBGCP5-Hs00540690_m1	UNKNOWN	FAM	NFQ-MGB				1	0.935296	1.06918	28.7886	28.8076	0.0194778		19.3327	0.0602032	0.0347583	0	true	0.613349	true	3	22	Amp		0.980581	N	N	N	N
68	F8	false	H9_neu_3	CHRNA7-Hs01063373_m1	UNKNOWN	FAM	NFQ-MGB				1	0.93587	1.06853	29.6808	29.6713	0.0177002		20.1965	0.0596518	0.03444	0	true	0.718234	true	3	23	Amp		0.967128	N	N	N	N
69	F9	false	H9_neu_3	HERC2-Hs00190589_m1	UNKNOWN	FAM	NFQ-MGB				1	0.936176	1.06818	26.7669	26.7509	0.0166804		17.276	0.0593572	0.0342699	0	true	0.545803	true	3	20	Amp		0.991979	N	N	N	N
70	F10	false	H9_neu_3	CYFIP1-Hs00383168_m1	UNKNOWN	FAM	NFQ-MGB				1	0.931848	1.07314	27.0263	27.0516	0.0281199		17.5768	0.0635277	0.0366777	0	true	0.558367	true	3	20	Amp		0.968166	N	N	N	N
71	F11	false	H9_neu_3	TUBGCP5-Hs00540690_m1	UNKNOWN	FAM	NFQ-MGB				1	0.935296	1.06918	28.8067	28.8076	0.0194778		19.3327	0.0602032	0.0347583	0	true	0.613349	true	3	21	Amp		0.985078	N	N	N	N
72	F12	false	H9_neu_3	CHRNA7-Hs01063373_m1	UNKNOWN	FAM	NFQ-MGB				1	0.93587	1.06853	29.6509	29.6713	0.0177002		20.1965	0.0596518	0.03444	0	true	0.718234	true	3	22	Amp		0.979131	N	N	N	N
73	G1	false	H9_neu_3	NANOG-Hs02387400_g1	UNKNOWN	FAM	NFQ-MGB				1	0.882968	1.13254	30.813	30.7153	0.0964551		21.2405	0.112021	0.0646752	0	true	0.337066	true	3	25	Amp		0.980287	N	N	N	N
74	G2	false	H9_neu_3	PAX6-Hs00240871_m1	UNKNOWN	FAM	NFQ-MGB				1	0.914735	1.09321	24.5984	24.6104	0.0564667		15.1356	0.0802093	0.0463089	0	true	0.461566	true	3	19	Amp		0.976275	N	N	N	N
75	G3	false	H9_neu_3	SOX2-Hs00602736_s1	UNKNOWN	FAM	NFQ-MGB				1	0.848504	1.17855	24.9994	24.9374	0.13644		15.4625	0.147854	0.0853636	0	true	0.111501	true	3	21	Amp		0.859098	N	N	N	N
76	G4	false	H9_neu_3	POU5F1B-Hs04995079_g1	UNKNOWN	FAM	NFQ-MGB				1	0.881667	1.13422	32.3577	32.4607	0.0979933		22.9859	0.113348	0.0654414	0	true	0.368189	true	3	25	Amp		0.933604	N	N	N	N
77	G5	false	H9_neu_3	NANOG-Hs02387400_g1	UNKNOWN	FAM	NFQ-MGB				1	0.882968	1.13254	30.7129	30.7153	0.0964551		21.2405	0.112021	0.0646752	0	true	0.337066	true	3	25	Amp		0.978743	N	N	N	N
78	G6	false	H9_neu_3	PAX6-Hs00240871_m1	UNKNOWN	FAM	NFQ-MGB				1	0.914735	1.09321	24.561	24.6104	0.0564667		15.1356	0.0802093	0.0463089	0	true	0.461566	true	3	18	Amp		0.979943	N	N	N	N
79	G7	false	H9_neu_3	SOX2-Hs00602736_s1	UNKNOWN	FAM	NFQ-MGB				1	0.848504	1.17855	24.7809	24.9374	0.13644		15.4625	0.147854	0.0853636	0	true	0.111501	true	3	20	Amp		0.885466	N	N	N	N
80	G8	false	H9_neu_3	POU5F1B-Hs04995079_g1	UNKNOWN	FAM	NFQ-MGB				1	0.881667	1.13422	32.4719	32.4607	0.0979933		22.9859	0.113348	0.0654414	0	true	0.368189	true	3	26	Amp		0.929102	N	N	N	N
81	G9	false	H9_neu_3	NANOG-Hs02387400_g1	UNKNOWN	FAM	NFQ-MGB				1	0.882968	1.13254	30.6201	30.7153	0.0964551		21.2405	0.112021	0.0646752	0	true	0.337066	true	3	24	Amp		0.986926	N	N	N	N
82	G10	false	H9_neu_3	PAX6-Hs00240871_m1	UNKNOWN	FAM	NFQ-MGB				1	0.914735	1.09321	24.672	24.6104	0.0564667		15.1356	0.0802093	0.0463089	0	true	0.461566	true	3	18	Amp		0.953914	N	N	N	N
83	G11	false	H9_neu_3	SOX2-Hs00602736_s1	UNKNOWN	FAM	NFQ-MGB				1	0.848504	1.17855	25.0317	24.9374	0.13644		15.4625	0.147854	0.0853636	0	true	0.111501	true	3	20	Amp		0.872676	N	N	N	N
84	G12	false	H9_neu_3	POU5F1B-Hs04995079_g1	UNKNOWN	FAM	NFQ-MGB				1	0.881667	1.13422	32.5527	32.4607	0.0979933		22.9859	0.113348	0.0654414	0	true	0.368189	true	3	27	Amp		0.95539	N	N	N	N
85	H1	false	H9_neu_3	FGF4-Hs00173564_m1	UNKNOWN	FAM	NFQ-MGB							Undetermined								true	0.2	true	3	34	Amp		0	Y	N	Y	N
86	H2	false	H9_neu_3	KLF4-Hs00358836_m1	UNKNOWN	FAM	NFQ-MGB				1	0.934801	1.06975	32.1429	32.1301	0.0209042		22.6552	0.0606797	0.0350334	0	true	0.65533	true	3	25	Amp		0.969729	N	N	N	N
87	H3	false	H9_neu_3	LIN28A-Hs00702808_s1	UNKNOWN	FAM	NFQ-MGB				1	0.867532	1.1527	30.3214	30.3195	0.114507		20.8447	0.127894	0.0738395	0	true	0.7046	true	3	23	Amp		0.980607	N	N	N	N
88	H4	false	H9_neu_3	ZFP42-Hs01938187_s1	UNKNOWN	FAM	NFQ-MGB				1	0.609669	1.64023	37.0605	37.4005	0.4417		27.9257	0.445359	0.257128	0	true	0.04	true	3	33	Inconclusive		0.756911	Y	N	Y	N
89	H5	false	H9_neu_3	FGF4-Hs00173564_m1	UNKNOWN	FAM	NFQ-MGB							Undetermined								true	0.2	true	3	39	Amp		0	Y	Y	Y	Y
90	H6	false	H9_neu_3	KLF4-Hs00358836_m1	UNKNOWN	FAM	NFQ-MGB				1	0.934801	1.06975	32.1414	32.1301	0.0209042		22.6552	0.0606797	0.0350334	0	true	0.65533	true	3	24	Amp		0.975639	N	N	N	N
91	H7	false	H9_neu_3	LIN28A-Hs00702808_s1	UNKNOWN	FAM	NFQ-MGB				1	0.867532	1.1527	30.4331	30.3195	0.114507		20.8447	0.127894	0.0738395	0	true	0.7046	true	3	23	Amp		0.974861	N	N	N	N
92	H8	false	H9_neu_3	ZFP42-Hs01938187_s1	UNKNOWN	FAM	NFQ-MGB				1	0.609669	1.64023	37.2413	37.4005	0.4417		27.9257	0.445359	0.257128	0	true	0.04	true	3	34	Inconclusive		0.710085	Y	N	Y	N
93	H9	false	H9_neu_3	FGF4-Hs00173564_m1	UNKNOWN	FAM	NFQ-MGB							Undetermined								true	0.2	true	3	39	Amp		0	Y	Y	Y	N
94	H10	false	H9_neu_3	KLF4-Hs00358836_m1	UNKNOWN	FAM	NFQ-MGB				1	0.934801	1.06975	32.1059	32.1301	0.0209042		22.6552	0.0606797	0.0350334	0	true	0.65533	true	3	25	Amp		0.975514	N	N	N	N
95	H11	false	H9_neu_3	LIN28A-Hs00702808_s1	UNKNOWN	FAM	NFQ-MGB				1	0.867532	1.1527	30.2041	30.3195	0.114507		20.8447	0.127894	0.0738395	0	true	0.7046	true	3	22	Amp		0.969721	N	N	N	N
96	H12	false	H9_neu_3	ZFP42-Hs01938187_s1	UNKNOWN	FAM	NFQ-MGB				1	0.609669	1.64023	37.8998	37.4005	0.4417		27.9257	0.445359	0.257128	0	true	0.04	true	3	35	Inconclusive		0.646533	Y	N	Y	N
Analysis Type	Singleplex
Endogenous Control	18S-Hs99999901_s1
RQ Min/Max Confidence Level	95.0
Reference Sample	H9_neu_3
Block Type	96-Well 0.2-mL Block
Calibration Uniformity performed on	05-17-2023
Chemistry	TAQMAN
Date Created	2024-04-22 15:09:13 PM EDT
Experiment File Name	D:\Users\Cotney Lab\Desktop\Rachel\H9-PWS2-neu-1_TaqMan_Rachel.eds
Experiment Name	H9-PWS2-neu-1_TaqMan_Rachel
Experiment Run End Time	2024-04-22 15:04:39 PM EDT
Experiment Type	Comparative Cт (ΔΔCт)
Instrument Name	272325340-ChamberlainQS3
Instrument Serial Number	272325340
Instrument Type	QuantStudio™ 3 System
Passive Reference	ROX
Quantification Cycle Method	Ct
Signal Smoothing On	true
Stage/ Cycle where Ct Analysis is performed	Stage2, Step2
Well	Well Position	Omit	Sample Name	Target Name	Task	Reporter	Quencher	Quantity	Quantity Mean	Quantity SD	RQ	RQ Min	RQ Max	CT	Ct Mean	Ct SD	Delta Ct	Delta Ct Mean	Delta Ct SD	Delta Ct SE	Delta Delta Ct	Automatic Ct Threshold	Ct Threshold	Automatic Baseline	Baseline Start	Baseline End	Amp Status	Comments	Cq Conf	CQCONF	EXPFAIL	THOLDFAIL	HIGHSD	NOAMP
1	A1	false	H9_PWS2_neu_1	18S-Hs99999901_s1	UNKNOWN	FAM	NFQ-MGB							9.17884	9.25992	0.0732592						true	0.463016	true	3	4	Amp		0.899364	N	N	N	N	N
2	A2	false	H9_PWS2_neu_1	GAPDH-Hs99999905_m1	UNKNOWN	FAM	NFQ-MGB				1	0.921067	1.0857	21.388	21.3836	0.0104479		12.1237	0.0740004	0.0427242	0	true	0.375054	true	3	15	Amp		0.971277	N	N	N	N	N
3	A3	false	H9_PWS2_neu_1	MAP2-Hs0025800_m1	UNKNOWN	FAM	NFQ-MGB				1	0.917717	1.08966	23.8628	23.8627	0.024604		14.6028	0.0772804	0.0446179	0	true	0.411764	true	3	18	Amp		0.971526	N	N	N	N	N
4	A4	false	H9_PWS2_neu_1	DLG4-Hs01555373_m1	UNKNOWN	FAM	NFQ-MGB				1	0.917201	1.09027	24.5935	24.5912	0.0261513		15.3313	0.0777869	0.0449103	0	true	0.517199	true	3	18	Amp		0.967434	N	N	N	N	N
5	A5	false	H9_PWS2_neu_1	18S-Hs99999901_s1	UNKNOWN	FAM	NFQ-MGB							9.27956	9.25992	0.0732592						true	0.463016	true	3	4	Amp		0.917675	N	N	N	N	N
6	A6	false	H9_PWS2_neu_1	GAPDH-Hs99999905_m1	UNKNOWN	FAM	NFQ-MGB				1	0.921067	1.0857	21.3912	21.3836	0.0104479		12.1237	0.0740004	0.0427242	0	true	0.375054	true	3	14	Amp		0.967745	N	N	N	N	N
7	A7	false	H9_PWS2_neu_1	MAP2-Hs0025800_m1	UNKNOWN	FAM	NFQ-MGB				1	0.917717	1.08966	23.838	23.8627	0.024604		14.6028	0.0772804	0.0446179	0	true	0.411764	true	3	17	Amp		0.978521	N	N	N	N	N
8	A8	false	H9_PWS2_neu_1	DLG4-Hs01555373_m1	UNKNOWN	FAM	NFQ-MGB				1	0.917201	1.09027	24.6161	24.5912	0.0261513		15.3313	0.0777869	0.0449103	0	true	0.517199	true	3	18	Amp		0.969508	N	N	N	N	N
9	A9	false	H9_PWS2_neu_1	18S-Hs99999901_s1	UNKNOWN	FAM	NFQ-MGB							9.32136	9.25992	0.0732592						true	0.463016	true	3	5	Amp		0.918514	N	N	N	N	N
10	A10	false	H9_PWS2_neu_1	GAPDH-Hs99999905_m1	UNKNOWN	FAM	NFQ-MGB				1	0.921067	1.0857	21.3717	21.3836	0.0104479		12.1237	0.0740004	0.0427242	0	true	0.375054	true	3	15	Amp		0.965629	N	N	N	N	N
11	A11	false	H9_PWS2_neu_1	MAP2-Hs0025800_m1	UNKNOWN	FAM	NFQ-MGB				1	0.917717	1.08966	23.8872	23.8627	0.024604		14.6028	0.0772804	0.0446179	0	true	0.411764	true	3	18	Amp		0.975117	N	N	N	N	N
12	A12	false	H9_PWS2_neu_1	DLG4-Hs01555373_m1	UNKNOWN	FAM	NFQ-MGB				1	0.917201	1.09027	24.564	24.5912	0.0261513		15.3313	0.0777869	0.0449103	0	true	0.517199	true	3	18	Amp		0.971924	N	N	N	N	N
13	B1	false	H9_PWS2_neu_1	NDN-Hs00267349_s1	UNKNOWN	FAM	NFQ-MGB							Undetermined	37.3365	0.27002						true	0.04	true	3	39	No Amp		0	Y	Y	Y	N	Y
14	B2	false	H9_PWS2_neu_1	MAGEL2-Hs00255922_s1	UNKNOWN	FAM	NFQ-MGB				1	0.808366	1.23706	33.2392	33.0456	0.176898		23.7856	0.191467	0.110544	0	true	0.3077	true	3	27	Amp		0.961328	N	N	N	N	N
15	B3	false	H9_PWS2_neu_1	MKRN3-Hs00271653_s1	UNKNOWN	FAM	NFQ-MGB				1	0.88679	1.12766	29.9825	30.0361	0.0795354		20.7762	0.108133	0.0624307	0	true	0.60652	true	3	21	Amp		0.983218	N	N	N	N	N
16	B4	false	H9_PWS2_neu_1	SNURF;SNRPN-Hs00243205_m1	UNKNOWN	FAM	NFQ-MGB							Undetermined								true	0.2	true	3	39	Amp		0	Y	Y	Y	N	Y
17	B5	false	H9_PWS2_neu_1	NDN-Hs00267349_s1	UNKNOWN	FAM	NFQ-MGB				1	0.649605	1.5394	37.5274	37.3365	0.27002		28.0766	0.279782	0.195562	0	true	0.04	true	3	35	Inconclusive		0.739298	Y	N	Y	N	N
18	B6	false	H9_PWS2_neu_1	MAGEL2-Hs00255922_s1	UNKNOWN	FAM	NFQ-MGB				1	0.808366	1.23706	32.8925	33.0456	0.176898		23.7856	0.191467	0.110544	0	true	0.3077	true	3	27	Amp		0.96479	N	N	N	N	N
19	B7	false	H9_PWS2_neu_1	MKRN3-Hs00271653_s1	UNKNOWN	FAM	NFQ-MGB				1	0.88679	1.12766	29.9983	30.0361	0.0795354		20.7762	0.108133	0.0624307	0	true	0.60652	true	3	22	Amp		0.98394	N	N	N	N	N
20	B8	false	H9_PWS2_neu_1	SNURF;SNRPN-Hs00243205_m1	UNKNOWN	FAM	NFQ-MGB							Undetermined								true	0.2	true	3	15	No Amp		0	Y	N	Y	N	Y
21	B9	false	H9_PWS2_neu_1	NDN-Hs00267349_s1	UNKNOWN	FAM	NFQ-MGB				1	0.649605	1.5394	37.1456	37.3365	0.27002		28.0766	0.279782	0.195562	0	true	0.04	true	3	34	Inconclusive		0.647673	Y	N	Y	N	N
22	B10	false	H9_PWS2_neu_1	MAGEL2-Hs00255922_s1	UNKNOWN	FAM	NFQ-MGB				1	0.808366	1.23706	33.005	33.0456	0.176898		23.7856	0.191467	0.110544	0	true	0.3077	true	3	27	Amp		0.939199	N	N	N	N	N
23	B11	false	H9_PWS2_neu_1	MKRN3-Hs00271653_s1	UNKNOWN	FAM	NFQ-MGB				1	0.88679	1.12766	30.1275	30.0361	0.0795354		20.7762	0.108133	0.0624307	0	true	0.60652	true	3	22	Amp		0.963432	N	N	N	N	N
24	B12	false	H9_PWS2_neu_1	SNURF;SNRPN-Hs00243205_m1	UNKNOWN	FAM	NFQ-MGB							Undetermined								true	0.2	true	3	35	Inconclusive		0	Y	N	Y	N	N
25	C1	false	H9_PWS2_neu_1	SNRPN-Hs00909635_m1	UNKNOWN	FAM	NFQ-MGB				1	0.821148	1.21781	32.3638	32.3997	0.16151		23.1397	0.177348	0.102392	0	true	0.355806	true	3	26	Amp		0.949634	N	N	N	N	N
26	C2	false	H9_PWS2_neu_1	SNRPN-Hs03454084_m1	UNKNOWN	FAM	NFQ-MGB				1	0.722432	1.38421	34.9017	35.2278	0.283302		25.9679	0.292621	0.168945	0	true	0.401719	true	3	29	Amp		0.968462	N	N	N	N	N
27	C3	false	H9_PWS2_neu_1	SNRPN-Hs03454228_m1	UNKNOWN	FAM	NFQ-MGB				1	0.801884	1.24706	32.8552	32.8864	0.184717		23.6265	0.198714	0.114727	0	true	0.572678	true	3	26	Amp		0.971482	N	N	N	N	N
28	C4	false	H9_PWS2_neu_1	SNRPN-Hs01374551_m1	UNKNOWN	FAM	NFQ-MGB				1	0.91864	1.08857	35.314	35.3354	0.0215947		26.0755	0.0763756	0.0440955	0	true	0.410117	true	3	30	Amp		0.947932	N	N	N	N	N
29	C5	false	H9_PWS2_neu_1	SNRPN-Hs00909635_m1	UNKNOWN	FAM	NFQ-MGB				1	0.821148	1.21781	32.5761	32.3997	0.16151		23.1397	0.177348	0.102392	0	true	0.355806	true	3	27	Amp		0.91332	N	N	N	N	N
30	C6	false	H9_PWS2_neu_1	SNRPN-Hs03454084_m1	UNKNOWN	FAM	NFQ-MGB				1	0.722432	1.38421	35.3681	35.2278	0.283302		25.9679	0.292621	0.168945	0	true	0.401719	true	3	29	Amp		0.932663	N	N	N	N	N
31	C7	false	H9_PWS2_neu_1	SNRPN-Hs03454228_m1	UNKNOWN	FAM	NFQ-MGB				1	0.801884	1.24706	32.7193	32.8864	0.184717		23.6265	0.198714	0.114727	0	true	0.572678	true	3	26	Amp		0.943421	N	N	N	N	N
32	C8	false	H9_PWS2_neu_1	SNRPN-Hs01374551_m1	UNKNOWN	FAM	NFQ-MGB				1	0.91864	1.08857	35.3572	35.3354	0.0215947		26.0755	0.0763756	0.0440955	0	true	0.410117	true	3	28	Amp		0.960091	N	N	N	N	N
33	C9	false	H9_PWS2_neu_1	SNRPN-Hs00909635_m1	UNKNOWN	FAM	NFQ-MGB				1	0.821148	1.21781	32.2591	32.3997	0.16151		23.1397	0.177348	0.102392	0	true	0.355806	true	3	25	Amp		0.953885	N	N	N	N	N
34	C10	false	H9_PWS2_neu_1	SNRPN-Hs03454084_m1	UNKNOWN	FAM	NFQ-MGB				1	0.722432	1.38421	35.4136	35.2278	0.283302		25.9679	0.292621	0.168945	0	true	0.401719	true	3	29	Amp		0.945799	N	N	N	N	N
35	C11	false	H9_PWS2_neu_1	SNRPN-Hs03454228_m1	UNKNOWN	FAM	NFQ-MGB				1	0.801884	1.24706	33.0847	32.8864	0.184717		23.6265	0.198714	0.114727	0	true	0.572678	true	3	25	Amp		0.960255	N	N	N	N	N
36	C12	false	H9_PWS2_neu_1	SNRPN-Hs01374551_m1	UNKNOWN	FAM	NFQ-MGB				1	0.91864	1.08857	35.3349	35.3354	0.0215947		26.0755	0.0763756	0.0440955	0	true	0.410117	true	3	30	Amp		0.918236	N	N	N	N	N
37	D1	false	H9_PWS2_neu_1	IPW-Hs03455409_s1	UNKNOWN	FAM	NFQ-MGB				1	0.756893	1.32119	34.7639	35.0075	0.239739		25.7476	0.250682	0.144731	0	true	0.601097	true	3	28	Amp		0.960702	N	N	N	N	N
38	D2	false	H9_PWS2_neu_1	SNRPN-Hs03454279_m1	UNKNOWN	FAM	NFQ-MGB				1	0.465999	2.14593	38.1418	37.8129	0.683305		28.553	0.687221	0.396767	0	true	0.04	true	3	35	Inconclusive		0.375476	Y	N	Y	Y	N
39	D3	false	H9_PWS2_neu_1	UBE3A-Hs00166580_m1	UNKNOWN	FAM	NFQ-MGB				1	0.906786	1.1028	27.6141	27.6385	0.0488716		18.3786	0.0880644	0.050844	0	true	0.46116	true	3	20	Amp		0.975145	N	N	N	N	N
40	D4	false	H9_PWS2_neu_1	SNRPN-Hs01372960_m1	UNKNOWN	FAM	NFQ-MGB							Undetermined	37.9707	0.677648						true	0.04	true	3	39	Amp		0	Y	Y	Y	N	Y
41	D5	false	H9_PWS2_neu_1	IPW-Hs03455409_s1	UNKNOWN	FAM	NFQ-MGB				1	0.756893	1.32119	35.0156	35.0075	0.239739		25.7476	0.250682	0.144731	0	true	0.601097	true	3	28	Amp		0.935834	N	N	N	N	N
42	D6	false	H9_PWS2_neu_1	SNRPN-Hs03454279_m1	UNKNOWN	FAM	NFQ-MGB				1	0.465999	2.14593	38.2697	37.8129	0.683305		28.553	0.687221	0.396767	0	true	0.04	true	3	35	Inconclusive		0.118299	Y	N	Y	Y	N
43	D7	false	H9_PWS2_neu_1	UBE3A-Hs00166580_m1	UNKNOWN	FAM	NFQ-MGB				1	0.906786	1.1028	27.6067	27.6385	0.0488716		18.3786	0.0880644	0.050844	0	true	0.46116	true	3	21	Amp		0.978715	N	N	N	N	N
44	D8	false	H9_PWS2_neu_1	SNRPN-Hs01372960_m1	UNKNOWN	FAM	NFQ-MGB				1	0.346071	2.88958	38.4498	37.9707	0.677648		28.7107	0.681597	0.481033	0	true	0.04	true	3	35	Amp		0.202385	Y	N	Y	Y	N
45	D9	false	H9_PWS2_neu_1	IPW-Hs03455409_s1	UNKNOWN	FAM	NFQ-MGB				1	0.756893	1.32119	35.2431	35.0075	0.239739		25.7476	0.250682	0.144731	0	true	0.601097	true	3	28	Amp		0.9552	N	N	N	N	N
46	D10	false	H9_PWS2_neu_1	SNRPN-Hs03454279_m1	UNKNOWN	FAM	NFQ-MGB				1	0.465999	2.14593	37.0274	37.8129	0.683305		28.553	0.687221	0.396767	0	true	0.04	true	3	33	Inconclusive		0.831181	N	N	Y	Y	N
47	D11	false	H9_PWS2_neu_1	UBE3A-Hs00166580_m1	UNKNOWN	FAM	NFQ-MGB				1	0.906786	1.1028	27.6948	27.6385	0.0488716		18.3786	0.0880644	0.050844	0	true	0.46116	true	3	21	Amp		0.964869	N	N	N	N	N
48	D12	false	H9_PWS2_neu_1	SNRPN-Hs01372960_m1	UNKNOWN	FAM	NFQ-MGB				1	0.346071	2.88958	37.4915	37.9707	0.677648		28.7107	0.681597	0.481033	0	true	0.04	true	3	33	Inconclusive		0.616023	Y	N	Y	Y	N
49	E1	false	H9_PWS2_neu_1	GABRB3-Hs00241459_m1	UNKNOWN	FAM	NFQ-MGB				1	0.921742	1.0849	26.6897	26.6907	0.00348264		17.4308	0.0733419	0.042344	0	true	0.423466	true	3	21	Amp		0.976509	N	N	N	N	N
50	E2	false	H9_PWS2_neu_1	GABRA5-Hs00181291_m1	UNKNOWN	FAM	NFQ-MGB				1	0.893651	1.11901	29.0923	29.0125	0.0698139		19.7526	0.101197	0.0584263	0	true	0.415504	true	3	23	Amp		0.979492	N	N	N	N	N
51	E3	false	H9_PWS2_neu_1	GABRG3-Hs01115766_m1	UNKNOWN	FAM	NFQ-MGB				1	0.911986	1.09651	30.5493	30.5758	0.0388391		21.3159	0.0829179	0.0478727	0	true	0.487716	true	3	24	Amp		0.985309	N	N	N	N	N
52	E4	false	H9_PWS2_neu_1	PWAR5-Hs03453940_s1	UNKNOWN	FAM	NFQ-MGB				1	0.888538	1.12544	33.9021	33.9178	0.0771081		24.6579	0.106361	0.0614073	0	true	0.641348	true	3	27	Amp		0.98337	N	N	N	N	N
53	E5	false	H9_PWS2_neu_1	GABRB3-Hs00241459_m1	UNKNOWN	FAM	NFQ-MGB				1	0.921742	1.0849	26.6946	26.6907	0.00348264		17.4308	0.0733419	0.042344	0	true	0.423466	true	3	20	Amp		0.982832	N	N	N	N	N
54	E6	false	H9_PWS2_neu_1	GABRA5-Hs00181291_m1	UNKNOWN	FAM	NFQ-MGB				1	0.893651	1.11901	28.9625	29.0125	0.0698139		19.7526	0.101197	0.0584263	0	true	0.415504	true	3	23	Amp		0.972853	N	N	N	N	N
55	E7	false	H9_PWS2_neu_1	GABRG3-Hs01115766_m1	UNKNOWN	FAM	NFQ-MGB				1	0.911986	1.09651	30.5578	30.5758	0.0388391		21.3159	0.0829179	0.0478727	0	true	0.487716	true	3	24	Amp		0.971826	N	N	N	N	N
56	E8	false	H9_PWS2_neu_1	PWAR5-Hs03453940_s1	UNKNOWN	FAM	NFQ-MGB				1	0.888538	1.12544	34.0015	33.9178	0.0771081		24.6579	0.106361	0.0614073	0	true	0.641348	true	3	28	Amp		0.962798	N	N	N	N	N
57	E9	false	H9_PWS2_neu_1	GABRB3-Hs00241459_m1	UNKNOWN	FAM	NFQ-MGB				1	0.921742	1.0849	26.6878	26.6907	0.00348264		17.4308	0.0733419	0.042344	0	true	0.423466	true	3	21	Amp		0.974732	N	N	N	N	N
58	E10	false	H9_PWS2_neu_1	GABRA5-Hs00181291_m1	UNKNOWN	FAM	NFQ-MGB				1	0.893651	1.11901	28.9828	29.0125	0.0698139		19.7526	0.101197	0.0584263	0	true	0.415504	true	3	22	Amp		0.987122	N	N	N	N	N
59	E11	false	H9_PWS2_neu_1	GABRG3-Hs01115766_m1	UNKNOWN	FAM	NFQ-MGB				1	0.911986	1.09651	30.6204	30.5758	0.0388391		21.3159	0.0829179	0.0478727	0	true	0.487716	true	3	23	Amp		0.968393	N	N	N	N	N
60	E12	false	H9_PWS2_neu_1	PWAR5-Hs03453940_s1	UNKNOWN	FAM	NFQ-MGB				1	0.888538	1.12544	33.8497	33.9178	0.0771081		24.6579	0.106361	0.0614073	0	true	0.641348	true	3	27	Amp		0.975886	N	N	N	N	N
61	F1	false	H9_PWS2_neu_1	HERC2-Hs00190589_m1	UNKNOWN	FAM	NFQ-MGB				1	0.921509	1.08518	27.9571	27.9604	0.0067471		18.7004	0.0735692	0.0424752	0	true	0.546442	true	3	21	Amp		0.984001	N	N	N	N	N
62	F2	false	H9_PWS2_neu_1	CYFIP1-Hs00383168_m1	UNKNOWN	FAM	NFQ-MGB				1	0.910968	1.09773	27.8993	27.8567	0.0409426		18.5968	0.0839238	0.0484534	0	true	0.536898	true	3	21	Amp		0.940825	N	N	N	N	N
63	F3	false	H9_PWS2_neu_1	TUBGCP5-Hs00540690_m1	UNKNOWN	FAM	NFQ-MGB				1	0.920359	1.08653	29.0549	29.039	0.0145669		19.7791	0.0746934	0.0431242	0	true	0.607306	true	3	22	Amp		0.963946	N	N	N	N	N
64	F4	false	H9_PWS2_neu_1	CHRNA7-Hs01063373_m1	UNKNOWN	FAM	NFQ-MGB				1	0.87782	1.13919	31.4419	31.339	0.0915892		22.0791	0.117284	0.0677138	0	true	0.706162	true	3	25	Amp		0.972204	N	N	N	N	N
65	F5	false	H9_PWS2_neu_1	HERC2-Hs00190589_m1	UNKNOWN	FAM	NFQ-MGB				1	0.921509	1.08518	27.9681	27.9604	0.0067471		18.7004	0.0735692	0.0424752	0	true	0.546442	true	3	21	Amp		0.976299	N	N	N	N	N
66	F6	false	H9_PWS2_neu_1	CYFIP1-Hs00383168_m1	UNKNOWN	FAM	NFQ-MGB				1	0.910968	1.09773	27.8177	27.8567	0.0409426		18.5968	0.0839238	0.0484534	0	true	0.536898	true	3	21	Amp		0.969338	N	N	N	N	N
67	F7	false	H9_PWS2_neu_1	TUBGCP5-Hs00540690_m1	UNKNOWN	FAM	NFQ-MGB				1	0.920359	1.08653	29.0263	29.039	0.0145669		19.7791	0.0746934	0.0431242	0	true	0.607306	true	3	22	Amp		0.963598	N	N	N	N	N
68	F8	false	H9_PWS2_neu_1	CHRNA7-Hs01063373_m1	UNKNOWN	FAM	NFQ-MGB				1	0.87782	1.13919	31.2662	31.339	0.0915892		22.0791	0.117284	0.0677138	0	true	0.706162	true	3	24	Amp		0.96543	N	N	N	N	N
69	F9	false	H9_PWS2_neu_1	HERC2-Hs00190589_m1	UNKNOWN	FAM	NFQ-MGB				1	0.921509	1.08518	27.9558	27.9604	0.0067471		18.7004	0.0735692	0.0424752	0	true	0.546442	true	3	21	Amp		0.990931	N	N	N	N	N
70	F10	false	H9_PWS2_neu_1	CYFIP1-Hs00383168_m1	UNKNOWN	FAM	NFQ-MGB				1	0.910968	1.09773	27.8531	27.8567	0.0409426		18.5968	0.0839238	0.0484534	0	true	0.536898	true	3	22	Amp		0.96205	N	N	N	N	N
71	F11	false	H9_PWS2_neu_1	TUBGCP5-Hs00540690_m1	UNKNOWN	FAM	NFQ-MGB				1	0.920359	1.08653	29.036	29.039	0.0145669		19.7791	0.0746934	0.0431242	0	true	0.607306	true	3	22	Amp		0.970023	N	N	N	N	N
72	F12	false	H9_PWS2_neu_1	CHRNA7-Hs01063373_m1	UNKNOWN	FAM	NFQ-MGB				1	0.87782	1.13919	31.309	31.339	0.0915892		22.0791	0.117284	0.0677138	0	true	0.706162	true	3	25	Amp		0.974824	N	N	N	N	N
73	G1	false	H9_PWS2_neu_1	NANOG-Hs02387400_g1	UNKNOWN	FAM	NFQ-MGB				1	0.887305	1.12701	30.3497	30.4179	0.0788238		21.158	0.107611	0.0621292	0	true	0.343171	true	3	24	Amp		0.976455	N	N	N	N	N
74	G2	false	H9_PWS2_neu_1	PAX6-Hs00240871_m1	UNKNOWN	FAM	NFQ-MGB				1	0.898168	1.11338	25.2216	25.2064	0.0630558		15.9464	0.0966589	0.055806	0	true	0.488501	true	3	19	Amp		0.954104	N	N	N	N	N
75	G3	false	H9_PWS2_neu_1	SOX2-Hs00602736_s1	UNKNOWN	FAM	NFQ-MGB				1	0.907039	1.10249	25.6361	25.6289	0.0484187		16.3689	0.0878139	0.0506994	0	true	0.118726	true	3	21	Amp		0.894768	N	N	N	N	N
76	G4	false	H9_PWS2_neu_1	POU5F1B-Hs04995079_g1	UNKNOWN	FAM	NFQ-MGB				1	0.83688	1.19491	32.6812	32.839	0.142544		23.5791	0.160268	0.0925308	0	true	0.376065	true	3	26	Amp		0.936059	N	N	N	N	N
77	G5	false	H9_PWS2_neu_1	NANOG-Hs02387400_g1	UNKNOWN	FAM	NFQ-MGB				1	0.887305	1.12701	30.3998	30.4179	0.0788238		21.158	0.107611	0.0621292	0	true	0.343171	true	3	24	Amp		0.973716	N	N	N	N	N
78	G6	false	H9_PWS2_neu_1	PAX6-Hs00240871_m1	UNKNOWN	FAM	NFQ-MGB				1	0.898168	1.11338	25.1371	25.2064	0.0630558		15.9464	0.0966589	0.055806	0	true	0.488501	true	3	18	Amp		0.979798	N	N	N	N	N
79	G7	false	H9_PWS2_neu_1	SOX2-Hs00602736_s1	UNKNOWN	FAM	NFQ-MGB				1	0.907039	1.10249	25.5772	25.6289	0.0484187		16.3689	0.0878139	0.0506994	0	true	0.118726	true	3	21	Amp		0.915657	N	N	N	N	N
80	G8	false	H9_PWS2_neu_1	POU5F1B-Hs04995079_g1	UNKNOWN	FAM	NFQ-MGB				1	0.83688	1.19491	32.9585	32.839	0.142544		23.5791	0.160268	0.0925308	0	true	0.376065	true	3	27	Amp		0.889577	N	N	N	N	N
81	G9	false	H9_PWS2_neu_1	NANOG-Hs02387400_g1	UNKNOWN	FAM	NFQ-MGB				1	0.887305	1.12701	30.5042	30.4179	0.0788238		21.158	0.107611	0.0621292	0	true	0.343171	true	3	25	Amp		0.951269	N	N	N	N	N
82	G10	false	H9_PWS2_neu_1	PAX6-Hs00240871_m1	UNKNOWN	FAM	NFQ-MGB				1	0.898168	1.11338	25.2604	25.2064	0.0630558		15.9464	0.0966589	0.055806	0	true	0.488501	true	3	19	Amp		0.95052	N	N	N	N	N
83	G11	false	H9_PWS2_neu_1	SOX2-Hs00602736_s1	UNKNOWN	FAM	NFQ-MGB				1	0.907039	1.10249	25.6732	25.6289	0.0484187		16.3689	0.0878139	0.0506994	0	true	0.118726	true	3	21	Amp		0.890912	N	N	N	N	N
84	G12	false	H9_PWS2_neu_1	POU5F1B-Hs04995079_g1	UNKNOWN	FAM	NFQ-MGB				1	0.83688	1.19491	32.8773	32.839	0.142544		23.5791	0.160268	0.0925308	0	true	0.376065	true	3	27	Amp		0.925297	N	N	N	N	N
85	H1	false	H9_PWS2_neu_1	FGF4-Hs00173564_m1	UNKNOWN	FAM	NFQ-MGB							Undetermined								true	0.2	true	3	26	No Amp		0	Y	N	Y	N	Y
86	H2	false	H9_PWS2_neu_1	KLF4-Hs00358836_m1	UNKNOWN	FAM	NFQ-MGB				1	0.898067	1.1135	31.3433	31.2807	0.0632117		22.0208	0.0967607	0.0558648	0	true	0.666695	true	3	24	Amp		0.972972	N	N	N	N	N
87	H3	false	H9_PWS2_neu_1	LIN28A-Hs00702808_s1	UNKNOWN	FAM	NFQ-MGB				1	0.820857	1.21824	32.6185	32.6883	0.16186		23.4284	0.177667	0.102576	0	true	0.627421	true	3	26	Amp		0.982408	N	N	N	N	N
88	H4	false	H9_PWS2_neu_1	ZFP42-Hs01938187_s1	UNKNOWN	FAM	NFQ-MGB				1	0.276463	3.61712	35.4533	36.0346	0.822081		26.7747	0.825338	0.582836	0	true	0.04	true	3	32	Inconclusive		0.745624	Y	N	Y	Y	N
89	H5	false	H9_PWS2_neu_1	FGF4-Hs00173564_m1	UNKNOWN	FAM	NFQ-MGB							Undetermined								true	0.2	true	3	39	No Amp		0	Y	Y	Y	N	Y
90	H6	false	H9_PWS2_neu_1	KLF4-Hs00358836_m1	UNKNOWN	FAM	NFQ-MGB				1	0.898067	1.1135	31.2169	31.2807	0.0632117		22.0208	0.0967607	0.0558648	0	true	0.666695	true	3	24	Amp		0.972499	N	N	N	N	N
91	H7	false	H9_PWS2_neu_1	LIN28A-Hs00702808_s1	UNKNOWN	FAM	NFQ-MGB				1	0.820857	1.21824	32.8734	32.6883	0.16186		23.4284	0.177667	0.102576	0	true	0.627421	true	3	26	Amp		0.966894	N	N	N	N	N
92	H8	false	H9_PWS2_neu_1	ZFP42-Hs01938187_s1	UNKNOWN	FAM	NFQ-MGB							Undetermined	36.0346	0.822081						true	0.04	true	3	39	No Amp		0	Y	Y	Y	N	N
93	H9	false	H9_PWS2_neu_1	FGF4-Hs00173564_m1	UNKNOWN	FAM	NFQ-MGB							Undetermined								true	0.2	true	3	39	No Amp		0	Y	Y	Y	N	Y
94	H10	false	H9_PWS2_neu_1	KLF4-Hs00358836_m1	UNKNOWN	FAM	NFQ-MGB				1	0.898067	1.1135	31.2819	31.2807	0.0632117		22.0208	0.0967607	0.0558648	0	true	0.666695	true	3	24	Amp		0.97579	N	N	N	N	N
95	H11	false	H9_PWS2_neu_1	LIN28A-Hs00702808_s1	UNKNOWN	FAM	NFQ-MGB				1	0.820857	1.21824	32.5731	32.6883	0.16186		23.4284	0.177667	0.102576	0	true	0.627421	true	3	25	Amp		0.96138	N	N	N	N	N
96	H12	false	H9_PWS2_neu_1	ZFP42-Hs01938187_s1	UNKNOWN	FAM	NFQ-MGB				1	0.276463	3.61712	36.6159	36.0346	0.822081		26.7747	0.825338	0.582836	0	true	0.04	true	3	34	Inconclusive		0.733769	Y	N	Y	Y	N
Analysis Type	Singleplex
Endogenous Control	18S-Hs99999901_s1
RQ Min/Max Confidence Level	95.0
Reference Sample	H9_PWS2_neu_1
Block Type	96-Well 0.2-mL Block
Chemistry	TAQMAN
Date Created	2024-04-22 16:46:05 PM EDT
Experiment File Name	D:\Users\Cotney Lab\Desktop\Rachel\H9-PWS2-neu-2_TaqMan_Rachel.eds
Experiment Name	H9-PWS2-neu-2_TaqMan_Rachel
Experiment Run End Time	2024-04-22 16:39:56 PM EDT
Experiment Type	Comparative Cт (ΔΔCт)
Instrument Name	272325340-ChamberlainQS3
Instrument Serial Number	272325340
Instrument Type	QuantStudio™ 3 System
Passive Reference	ROX
Quantification Cycle Method	Ct
Signal Smoothing On	true
Stage/ Cycle where Ct Analysis is performed	Stage2, Step2
Well	Well Position	Omit	Sample Name	Target Name	Task	Reporter	Quencher	Quantity	Quantity Mean	Quantity SD	RQ	RQ Min	RQ Max	CT	Ct Mean	Ct SD	Delta Ct	Delta Ct Mean	Delta Ct SD	Delta Ct SE	Delta Delta Ct	Automatic Ct Threshold	Ct Threshold	Automatic Baseline	Baseline Start	Baseline End	Amp Status	Comments	Cq Conf	CQCONF	EXPFAIL	THOLDFAIL	HIGHSD	NOAMP
1	A1	false	H9_PWS2_neu_2	18S-Hs99999901_s1	UNKNOWN	FAM	NFQ-MGB							9.55583	9.6124	0.0518699						true	0.487722	true	3	5	Amp		0.920474	N	N	N	N	N
2	A2	false	H9_PWS2_neu_2	GAPDH-Hs99999905_m1	UNKNOWN	FAM	NFQ-MGB				1	0.937946	1.06616	22.2457	22.2205	0.0251761		12.6081	0.0576569	0.0332882	0	true	0.414251	true	3	15	Amp		0.966163	N	N	N	N	N
3	A3	false	H9_PWS2_neu_2	MAP2-Hs0025800_m1	UNKNOWN	FAM	NFQ-MGB				1	0.943582	1.05979	23.9809	23.9736	0.00641354		14.3611	0.0522649	0.0301751	0	true	0.408485	true	3	18	Amp		0.971251	N	N	N	N	N
4	A4	false	H9_PWS2_neu_2	DLG4-Hs01555373_m1	UNKNOWN	FAM	NFQ-MGB				1	0.940372	1.06341	24.7225	24.7377	0.0192661		15.1253	0.0553323	0.0319461	0	true	0.514254	true	3	18	Amp		0.980757	N	N	N	N	N
5	A5	false	H9_PWS2_neu_2	18S-Hs99999901_s1	UNKNOWN	FAM	NFQ-MGB							9.62367	9.6124	0.0518699						true	0.487722	true	3	4	Amp		0.936722	N	N	N	N	N
6	A6	false	H9_PWS2_neu_2	GAPDH-Hs99999905_m1	UNKNOWN	FAM	NFQ-MGB				1	0.937946	1.06616	22.1953	22.2205	0.0251761		12.6081	0.0576569	0.0332882	0	true	0.414251	true	3	15	Amp		0.966756	N	N	N	N	N
7	A7	false	H9_PWS2_neu_2	MAP2-Hs0025800_m1	UNKNOWN	FAM	NFQ-MGB				1	0.943582	1.05979	23.9692	23.9736	0.00641354		14.3611	0.0522649	0.0301751	0	true	0.408485	true	3	18	Amp		0.984264	N	N	N	N	N
8	A8	false	H9_PWS2_neu_2	DLG4-Hs01555373_m1	UNKNOWN	FAM	NFQ-MGB				1	0.940372	1.06341	24.7593	24.7377	0.0192661		15.1253	0.0553323	0.0319461	0	true	0.514254	true	3	18	Amp		0.986451	N	N	N	N	N
9	A9	false	H9_PWS2_neu_2	18S-Hs99999901_s1	UNKNOWN	FAM	NFQ-MGB							9.65771	9.6124	0.0518699						true	0.487722	true	3	5	Amp		0.939413	N	N	N	N	N
10	A10	false	H9_PWS2_neu_2	GAPDH-Hs99999905_m1	UNKNOWN	FAM	NFQ-MGB				1	0.937946	1.06616	22.2204	22.2205	0.0251761		12.6081	0.0576569	0.0332882	0	true	0.414251	true	3	15	Amp		0.968389	N	N	N	N	N
11	A11	false	H9_PWS2_neu_2	MAP2-Hs0025800_m1	UNKNOWN	FAM	NFQ-MGB				1	0.943582	1.05979	23.9705	23.9736	0.00641354		14.3611	0.0522649	0.0301751	0	true	0.408485	true	3	18	Amp		0.985722	N	N	N	N	N
12	A12	false	H9_PWS2_neu_2	DLG4-Hs01555373_m1	UNKNOWN	FAM	NFQ-MGB				1	0.940372	1.06341	24.7312	24.7377	0.0192661		15.1253	0.0553323	0.0319461	0	true	0.514254	true	3	18	Amp		0.977149	N	N	N	N	N
13	B1	false	H9_PWS2_neu_2	NDN-Hs00267349_s1	UNKNOWN	FAM	NFQ-MGB				1	0.734393	1.36167	38.1071	37.9961	0.272958		28.3837	0.277842	0.160412	0	true	0.04	true	3	35	Inconclusive		0.603082	Y	N	Y	N	N
14	B2	false	H9_PWS2_neu_2	MAGEL2-Hs00255922_s1	UNKNOWN	FAM	NFQ-MGB				1	0.902351	1.10822	34.6409	34.5995	0.0765609		24.987	0.0924773	0.0533918	0	true	0.363326	true	3	28	Amp		0.967028	N	N	N	N	N
15	B3	false	H9_PWS2_neu_2	MKRN3-Hs00271653_s1	UNKNOWN	FAM	NFQ-MGB				1	0.902605	1.1079	31.0758	31.1494	0.0762542		21.537	0.0922236	0.0532453	0	true	0.64642	true	3	24	Amp		0.96529	N	N	N	N	N
16	B4	false	H9_PWS2_neu_2	SNURF;SNRPN-Hs00243205_m1	UNKNOWN	FAM	NFQ-MGB				1			37.0018	37.0018			27.3894			0	true	0.04	true	3	33	Inconclusive		0.772597	Y	N	Y	N	N
17	B5	false	H9_PWS2_neu_2	NDN-Hs00267349_s1	UNKNOWN	FAM	NFQ-MGB				1	0.734393	1.36167	38.196	37.9961	0.272958		28.3837	0.277842	0.160412	0	true	0.04	true	3	35	Inconclusive		0.4102	Y	N	Y	N	N
18	B6	false	H9_PWS2_neu_2	MAGEL2-Hs00255922_s1	UNKNOWN	FAM	NFQ-MGB				1	0.902351	1.10822	34.6463	34.5995	0.0765609		24.987	0.0924773	0.0533918	0	true	0.363326	true	3	28	Amp		0.976319	N	N	N	N	N
19	B7	false	H9_PWS2_neu_2	MKRN3-Hs00271653_s1	UNKNOWN	FAM	NFQ-MGB				1	0.902605	1.1079	31.1442	31.1494	0.0762542		21.537	0.0922236	0.0532453	0	true	0.64642	true	3	24	Amp		0.977451	N	N	N	N	N
20	B8	false	H9_PWS2_neu_2	SNURF;SNRPN-Hs00243205_m1	UNKNOWN	FAM	NFQ-MGB							Undetermined	37.0018							true	0.04	true	3	39	No Amp		0	Y	Y	Y	N	Y
21	B9	false	H9_PWS2_neu_2	NDN-Hs00267349_s1	UNKNOWN	FAM	NFQ-MGB				1	0.734393	1.36167	37.6851	37.9961	0.272958		28.3837	0.277842	0.160412	0	true	0.04	true	3	35	Inconclusive		0.669575	Y	N	Y	N	N
22	B10	false	H9_PWS2_neu_2	MAGEL2-Hs00255922_s1	UNKNOWN	FAM	NFQ-MGB				1	0.902351	1.10822	34.5111	34.5995	0.0765609		24.987	0.0924773	0.0533918	0	true	0.363326	true	3	28	Amp		0.96457	N	N	N	N	N
23	B11	false	H9_PWS2_neu_2	MKRN3-Hs00271653_s1	UNKNOWN	FAM	NFQ-MGB				1	0.902605	1.1079	31.228	31.1494	0.0762542		21.537	0.0922236	0.0532453	0	true	0.64642	true	3	24	Amp		0.975293	N	N	N	N	N
24	B12	false	H9_PWS2_neu_2	SNURF;SNRPN-Hs00243205_m1	UNKNOWN	FAM	NFQ-MGB							Undetermined	37.0018							true	0.04	true	3	39	No Amp		0	Y	Y	Y	N	Y
25	C1	false	H9_PWS2_neu_2	SNRPN-Hs00909635_m1	UNKNOWN	FAM	NFQ-MGB				1	0.916269	1.09138	31.8396	31.9013	0.0591894		22.2889	0.0787011	0.0454381	0	true	0.455971	true	3	25	Amp		0.968874	N	N	N	N	N
26	C2	false	H9_PWS2_neu_2	SNRPN-Hs03454084_m1	UNKNOWN	FAM	NFQ-MGB				1	0.821812	1.21682	34.7854	34.601	0.168833		24.9886	0.176621	0.101972	0	true	0.57584	true	3	27	Amp		0.947903	N	N	N	N	N
27	C3	false	H9_PWS2_neu_2	SNRPN-Hs03454228_m1	UNKNOWN	FAM	NFQ-MGB				1	0.888237	1.12583	31.8155	31.7828	0.0932053		22.1704	0.106666	0.0615838	0	true	0.61649	true	3	25	Amp		0.976701	N	N	N	N	N
28	C4	false	H9_PWS2_neu_2	SNRPN-Hs01374551_m1	UNKNOWN	FAM	NFQ-MGB				1	0.923766	1.08253	34.0398	34.0235	0.0490183		24.4111	0.0713672	0.0412039	0	true	0.347291	true	3	28	Amp		0.971215	N	N	N	N	N
29	C5	false	H9_PWS2_neu_2	SNRPN-Hs00909635_m1	UNKNOWN	FAM	NFQ-MGB				1	0.916269	1.09138	31.9066	31.9013	0.0591894		22.2889	0.0787011	0.0454381	0	true	0.455971	true	3	25	Amp		0.972949	N	N	N	N	N
30	C6	false	H9_PWS2_neu_2	SNRPN-Hs03454084_m1	UNKNOWN	FAM	NFQ-MGB				1	0.821812	1.21682	34.5635	34.601	0.168833		24.9886	0.176621	0.101972	0	true	0.57584	true	3	28	Amp		0.974703	N	N	N	N	N
31	C7	false	H9_PWS2_neu_2	SNRPN-Hs03454228_m1	UNKNOWN	FAM	NFQ-MGB				1	0.888237	1.12583	31.6777	31.7828	0.0932053		22.1704	0.106666	0.0615838	0	true	0.61649	true	3	25	Amp		0.968248	N	N	N	N	N
32	C8	false	H9_PWS2_neu_2	SNRPN-Hs01374551_m1	UNKNOWN	FAM	NFQ-MGB				1	0.923766	1.08253	34.0623	34.0235	0.0490183		24.4111	0.0713672	0.0412039	0	true	0.347291	true	3	28	Amp		0.963087	N	N	N	N	N
33	C9	false	H9_PWS2_neu_2	SNRPN-Hs00909635_m1	UNKNOWN	FAM	NFQ-MGB				1	0.916269	1.09138	31.9576	31.9013	0.0591894		22.2889	0.0787011	0.0454381	0	true	0.455971	true	3	26	Amp		0.942766	N	N	N	N	N
34	C10	false	H9_PWS2_neu_2	SNRPN-Hs03454084_m1	UNKNOWN	FAM	NFQ-MGB				1	0.821812	1.21682	34.454	34.601	0.168833		24.9886	0.176621	0.101972	0	true	0.57584	true	3	27	Amp		0.961358	N	N	N	N	N
35	C11	false	H9_PWS2_neu_2	SNRPN-Hs03454228_m1	UNKNOWN	FAM	NFQ-MGB				1	0.888237	1.12583	31.8553	31.7828	0.0932053		22.1704	0.106666	0.0615838	0	true	0.61649	true	3	25	Amp		0.971197	N	N	N	N	N
36	C12	false	H9_PWS2_neu_2	SNRPN-Hs01374551_m1	UNKNOWN	FAM	NFQ-MGB				1	0.923766	1.08253	33.9684	34.0235	0.0490183		24.4111	0.0713672	0.0412039	0	true	0.347291	true	3	27	Amp		0.971497	N	N	N	N	N
37	D1	false	H9_PWS2_neu_2	IPW-Hs03455409_s1	UNKNOWN	FAM	NFQ-MGB				1	0.768765	1.30079	33.5473	33.779	0.230921		24.1666	0.236675	0.136644	0	true	0.604507	true	3	27	Amp		0.986832	N	N	N	N	N
38	D2	false	H9_PWS2_neu_2	SNRPN-Hs03454279_m1	UNKNOWN	FAM	NFQ-MGB				1	0.568931	1.75768	34.9528	35.5354	0.504944		25.923	0.507601	0.293064	0	true	0.04	true	3	31	Inconclusive		0.874208	N	N	Y	Y	N
39	D3	false	H9_PWS2_neu_2	UBE3A-Hs00166580_m1	UNKNOWN	FAM	NFQ-MGB				1	0.920063	1.08688	27.7366	27.7645	0.0541473		18.1521	0.0749828	0.0432913	0	true	0.469981	true	3	21	Amp		0.97969	N	N	N	N	N
40	D4	false	H9_PWS2_neu_2	SNRPN-Hs01372960_m1	UNKNOWN	FAM	NFQ-MGB				1	0.553392	1.80704	37.2506	36.7723	0.529992		27.1599	0.532525	0.307453	0	true	0.04	true	3	34	Inconclusive		0.794679	Y	N	Y	Y	N
41	D5	false	H9_PWS2_neu_2	IPW-Hs03455409_s1	UNKNOWN	FAM	NFQ-MGB				1	0.768765	1.30079	33.7805	33.779	0.230921		24.1666	0.236675	0.136644	0	true	0.604507	true	3	27	Amp		0.978735	N	N	N	N	N
42	D6	false	H9_PWS2_neu_2	SNRPN-Hs03454279_m1	UNKNOWN	FAM	NFQ-MGB				1	0.568931	1.75768	35.8455	35.5354	0.504944		25.923	0.507601	0.293064	0	true	0.04	true	3	33	Amp		0.898787	N	N	Y	Y	N
43	D7	false	H9_PWS2_neu_2	UBE3A-Hs00166580_m1	UNKNOWN	FAM	NFQ-MGB				1	0.920063	1.08688	27.73	27.7645	0.0541473		18.1521	0.0749828	0.0432913	0	true	0.469981	true	3	21	Amp		0.981809	N	N	N	N	N
44	D8	false	H9_PWS2_neu_2	SNRPN-Hs01372960_m1	UNKNOWN	FAM	NFQ-MGB				1	0.553392	1.80704	36.8638	36.7723	0.529992		27.1599	0.532525	0.307453	0	true	0.04	true	3	33	Inconclusive		0.725447	Y	N	Y	Y	N
45	D9	false	H9_PWS2_neu_2	IPW-Hs03455409_s1	UNKNOWN	FAM	NFQ-MGB				1	0.768765	1.30079	34.0091	33.779	0.230921		24.1666	0.236675	0.136644	0	true	0.604507	true	3	26	Amp		0.967968	N	N	N	N	N
46	D10	false	H9_PWS2_neu_2	SNRPN-Hs03454279_m1	UNKNOWN	FAM	NFQ-MGB				1	0.568931	1.75768	35.8079	35.5354	0.504944		25.923	0.507601	0.293064	0	true	0.04	true	3	33	Inconclusive		0.789611	Y	N	Y	Y	N
47	D11	false	H9_PWS2_neu_2	UBE3A-Hs00166580_m1	UNKNOWN	FAM	NFQ-MGB				1	0.920063	1.08688	27.8269	27.7645	0.0541473		18.1521	0.0749828	0.0432913	0	true	0.469981	true	3	21	Amp		0.980797	N	N	N	N	N
48	D12	false	H9_PWS2_neu_2	SNRPN-Hs01372960_m1	UNKNOWN	FAM	NFQ-MGB				1	0.553392	1.80704	36.2025	36.7723	0.529992		27.1599	0.532525	0.307453	0	true	0.04	true	3	32	Inconclusive		0.835544	N	N	Y	Y	N
49	E1	false	H9_PWS2_neu_2	GABRB3-Hs00241459_m1	UNKNOWN	FAM	NFQ-MGB				1	0.940521	1.06324	27.4216	27.4241	0.0188516		17.8117	0.0551894	0.0318636	0	true	0.462988	true	3	20	Amp		0.974006	N	N	N	N	N
50	E2	false	H9_PWS2_neu_2	GABRA5-Hs00181291_m1	UNKNOWN	FAM	NFQ-MGB				1	0.897593	1.11409	30.6333	30.552	0.0822449		20.9396	0.0972353	0.0561388	0	true	0.412029	true	3	24	Amp		0.981249	N	N	N	N	N
51	E3	false	H9_PWS2_neu_2	GABRG3-Hs01115766_m1	UNKNOWN	FAM	NFQ-MGB				1	0.89912	1.1122	31.2321	31.2949	0.0804305		21.6825	0.0957055	0.0552556	0	true	0.510775	true	3	25	Amp		0.979859	N	N	N	N	N
52	E4	false	H9_PWS2_neu_2	PWAR5-Hs03453940_s1	UNKNOWN	FAM	NFQ-MGB				1	0.918337	1.08893	33.0771	33.0745	0.0564645		23.4621	0.0766728	0.0442671	0	true	0.68792	true	3	26	Amp		0.984452	N	N	N	N	N
53	E5	false	H9_PWS2_neu_2	GABRB3-Hs00241459_m1	UNKNOWN	FAM	NFQ-MGB				1	0.940521	1.06324	27.4441	27.4241	0.0188516		17.8117	0.0551894	0.0318636	0	true	0.462988	true	3	21	Amp		0.97736	N	N	N	N	N
54	E6	false	H9_PWS2_neu_2	GABRA5-Hs00181291_m1	UNKNOWN	FAM	NFQ-MGB				1	0.897593	1.11409	30.554	30.552	0.0822449		20.9396	0.0972353	0.0561388	0	true	0.412029	true	3	24	Amp		0.975585	N	N	N	N	N
55	E7	false	H9_PWS2_neu_2	GABRG3-Hs01115766_m1	UNKNOWN	FAM	NFQ-MGB				1	0.89912	1.1122	31.267	31.2949	0.0804305		21.6825	0.0957055	0.0552556	0	true	0.510775	true	3	24	Amp		0.971717	N	N	N	N	N
56	E8	false	H9_PWS2_neu_2	PWAR5-Hs03453940_s1	UNKNOWN	FAM	NFQ-MGB				1	0.918337	1.08893	33.1297	33.0745	0.0564645		23.4621	0.0766728	0.0442671	0	true	0.68792	true	3	27	Amp		0.981619	N	N	N	N	N
57	E9	false	H9_PWS2_neu_2	GABRB3-Hs00241459_m1	UNKNOWN	FAM	NFQ-MGB				1	0.940521	1.06324	27.4067	27.4241	0.0188516		17.8117	0.0551894	0.0318636	0	true	0.462988	true	3	21	Amp		0.972519	N	N	N	N	N
58	E10	false	H9_PWS2_neu_2	GABRA5-Hs00181291_m1	UNKNOWN	FAM	NFQ-MGB				1	0.897593	1.11409	30.4688	30.552	0.0822449		20.9396	0.0972353	0.0561388	0	true	0.412029	true	3	24	Amp		0.978235	N	N	N	N	N
59	E11	false	H9_PWS2_neu_2	GABRG3-Hs01115766_m1	UNKNOWN	FAM	NFQ-MGB				1	0.89912	1.1122	31.3855	31.2949	0.0804305		21.6825	0.0957055	0.0552556	0	true	0.510775	true	3	25	Amp		0.968363	N	N	N	N	N
60	E12	false	H9_PWS2_neu_2	PWAR5-Hs03453940_s1	UNKNOWN	FAM	NFQ-MGB				1	0.918337	1.08893	33.0168	33.0745	0.0564645		23.4621	0.0766728	0.0442671	0	true	0.68792	true	3	27	Amp		0.97363	N	N	N	N	N
61	F1	false	H9_PWS2_neu_2	HERC2-Hs00190589_m1	UNKNOWN	FAM	NFQ-MGB				1	0.92628	1.07959	27.9373	27.9299	0.0453832		18.3175	0.0689211	0.0397916	0	true	0.513589	true	3	21	Amp		0.982759	N	N	N	N	N
62	F2	false	H9_PWS2_neu_2	CYFIP1-Hs00383168_m1	UNKNOWN	FAM	NFQ-MGB				1	0.926976	1.07878	27.6676	27.6173	0.0443503		18.0049	0.0682454	0.0394015	0	true	0.549528	true	3	21	Amp		0.978366	N	N	N	N	N
63	F3	false	H9_PWS2_neu_2	TUBGCP5-Hs00540690_m1	UNKNOWN	FAM	NFQ-MGB				1	0.940462	1.06331	28.8335	28.854	0.0190166		19.2416	0.055246	0.0318963	0	true	0.599637	true	3	22	Amp		0.982395	N	N	N	N	N
64	F4	false	H9_PWS2_neu_2	CHRNA7-Hs01063373_m1	UNKNOWN	FAM	NFQ-MGB				1	0.91057	1.09821	31.2082	31.2717	0.0664746		21.6593	0.084317	0.0486804	0	true	0.716659	true	3	24	Amp		0.971052	N	N	N	N	N
65	F5	false	H9_PWS2_neu_2	HERC2-Hs00190589_m1	UNKNOWN	FAM	NFQ-MGB				1	0.92628	1.07959	27.8813	27.9299	0.0453832		18.3175	0.0689211	0.0397916	0	true	0.513589	true	3	21	Amp		0.980231	N	N	N	N	N
66	F6	false	H9_PWS2_neu_2	CYFIP1-Hs00383168_m1	UNKNOWN	FAM	NFQ-MGB				1	0.926976	1.07878	27.6004	27.6173	0.0443503		18.0049	0.0682454	0.0394015	0	true	0.549528	true	3	21	Amp		0.975164	N	N	N	N	N
67	F7	false	H9_PWS2_neu_2	TUBGCP5-Hs00540690_m1	UNKNOWN	FAM	NFQ-MGB				1	0.940462	1.06331	28.8574	28.854	0.0190166		19.2416	0.055246	0.0318963	0	true	0.599637	true	3	21	Amp		0.977313	N	N	N	N	N
68	F8	false	H9_PWS2_neu_2	CHRNA7-Hs01063373_m1	UNKNOWN	FAM	NFQ-MGB				1	0.91057	1.09821	31.3408	31.2717	0.0664746		21.6593	0.084317	0.0486804	0	true	0.716659	true	3	25	Amp		0.956531	N	N	N	N	N
69	F9	false	H9_PWS2_neu_2	HERC2-Hs00190589_m1	UNKNOWN	FAM	NFQ-MGB				1	0.92628	1.07959	27.9711	27.9299	0.0453832		18.3175	0.0689211	0.0397916	0	true	0.513589	true	3	22	Amp		0.967195	N	N	N	N	N
70	F10	false	H9_PWS2_neu_2	CYFIP1-Hs00383168_m1	UNKNOWN	FAM	NFQ-MGB				1	0.926976	1.07878	27.5839	27.6173	0.0443503		18.0049	0.0682454	0.0394015	0	true	0.549528	true	3	21	Amp		0.976355	N	N	N	N	N
71	F11	false	H9_PWS2_neu_2	TUBGCP5-Hs00540690_m1	UNKNOWN	FAM	NFQ-MGB				1	0.940462	1.06331	28.871	28.854	0.0190166		19.2416	0.055246	0.0318963	0	true	0.599637	true	3	22	Amp		0.97915	N	N	N	N	N
72	F12	false	H9_PWS2_neu_2	CHRNA7-Hs01063373_m1	UNKNOWN	FAM	NFQ-MGB				1	0.91057	1.09821	31.2661	31.2717	0.0664746		21.6593	0.084317	0.0486804	0	true	0.716659	true	3	24	Amp		0.97389	N	N	N	N	N
73	G1	false	H9_PWS2_neu_2	NANOG-Hs02387400_g1	UNKNOWN	FAM	NFQ-MGB				1	0.83404	1.19898	30.5709	30.6419	0.154873		21.0295	0.163328	0.0942975	0	true	0.357268	true	3	25	Amp		0.979292	N	N	N	N	N
74	G2	false	H9_PWS2_neu_2	PAX6-Hs00240871_m1	UNKNOWN	FAM	NFQ-MGB				1	0.926948	1.07881	25.3871	25.4143	0.0443926		15.8019	0.0682729	0.0394174	0	true	0.502953	true	3	18	Amp		0.969949	N	N	N	N	N
75	G3	false	H9_PWS2_neu_2	SOX2-Hs00602736_s1	UNKNOWN	FAM	NFQ-MGB				1	0.929609	1.07572	25.0252	25.0667	0.0403115		15.4543	0.0656925	0.0379276	0	true	0.101452	true	3	20	Amp		0.894311	N	N	N	N	N
76	G4	false	H9_PWS2_neu_2	POU5F1B-Hs04995079_g1	UNKNOWN	FAM	NFQ-MGB				1	0.875138	1.14268	33.234	33.1097	0.108252		23.4973	0.120038	0.0693037	0	true	0.391596	true	3	27	Amp		0.932686	N	N	N	N	N
77	G5	false	H9_PWS2_neu_2	NANOG-Hs02387400_g1	UNKNOWN	FAM	NFQ-MGB				1	0.83404	1.19898	30.8195	30.6419	0.154873		21.0295	0.163328	0.0942975	0	true	0.357268	true	3	25	Amp		0.972725	N	N	N	N	N
78	G6	false	H9_PWS2_neu_2	PAX6-Hs00240871_m1	UNKNOWN	FAM	NFQ-MGB				1	0.926948	1.07881	25.3902	25.4143	0.0443926		15.8019	0.0682729	0.0394174	0	true	0.502953	true	3	18	Amp		0.980417	N	N	N	N	N
79	G7	false	H9_PWS2_neu_2	SOX2-Hs00602736_s1	UNKNOWN	FAM	NFQ-MGB				1	0.929609	1.07572	25.069	25.0667	0.0403115		15.4543	0.0656925	0.0379276	0	true	0.101452	true	3	21	Amp		0.876372	N	N	N	N	N
80	G8	false	H9_PWS2_neu_2	POU5F1B-Hs04995079_g1	UNKNOWN	FAM	NFQ-MGB				1	0.875138	1.14268	33.0356	33.1097	0.108252		23.4973	0.120038	0.0693037	0	true	0.391596	true	3	26	Amp		0.928218	N	N	N	N	N
81	G9	false	H9_PWS2_neu_2	NANOG-Hs02387400_g1	UNKNOWN	FAM	NFQ-MGB				1	0.83404	1.19898	30.5352	30.6419	0.154873		21.0295	0.163328	0.0942975	0	true	0.357268	true	3	24	Amp		0.976519	N	N	N	N	N
82	G10	false	H9_PWS2_neu_2	PAX6-Hs00240871_m1	UNKNOWN	FAM	NFQ-MGB				1	0.926948	1.07881	25.4655	25.4143	0.0443926		15.8019	0.0682729	0.0394174	0	true	0.502953	true	3	19	Amp		0.960218	N	N	N	N	N
83	G11	false	H9_PWS2_neu_2	SOX2-Hs00602736_s1	UNKNOWN	FAM	NFQ-MGB				1	0.929609	1.07572	25.1058	25.0667	0.0403115		15.4543	0.0656925	0.0379276	0	true	0.101452	true	3	20	Amp		0.897054	N	N	N	N	N
84	G12	false	H9_PWS2_neu_2	POU5F1B-Hs04995079_g1	UNKNOWN	FAM	NFQ-MGB				1	0.875138	1.14268	33.0597	33.1097	0.108252		23.4973	0.120038	0.0693037	0	true	0.391596	true	3	26	Amp		0.934901	N	N	N	N	N
85	H1	false	H9_PWS2_neu_2	FGF4-Hs00173564_m1	UNKNOWN	FAM	NFQ-MGB							Undetermined								true	0.2	true	3	39	Amp		0	Y	Y	Y	N	Y
86	H2	false	H9_PWS2_neu_2	KLF4-Hs00358836_m1	UNKNOWN	FAM	NFQ-MGB				1	0.929296	1.07608	32.0055	32.0398	0.0408044		22.4274	0.0659961	0.0381029	0	true	0.63728	true	3	25	Amp		0.977157	N	N	N	N	N
87	H3	false	H9_PWS2_neu_2	LIN28A-Hs00702808_s1	UNKNOWN	FAM	NFQ-MGB				1	0.757637	1.31989	32.5105	32.4063	0.244353		22.7939	0.249797	0.144221	0	true	0.564237	true	3	25	Amp		0.976799	N	N	N	N	N
88	H4	false	H9_PWS2_neu_2	ZFP42-Hs01938187_s1	UNKNOWN	FAM	NFQ-MGB				1	0.250811	3.98706	37.2115	37.8323	1.24368		28.2199	1.24476	0.718662	0	true	0.04	true	3	33	Inconclusive		0.611559	Y	N	Y	Y	N
89	H5	false	H9_PWS2_neu_2	FGF4-Hs00173564_m1	UNKNOWN	FAM	NFQ-MGB							Undetermined								true	0.2	true	3	39	Amp		0	Y	Y	Y	N	Y
90	H6	false	H9_PWS2_neu_2	KLF4-Hs00358836_m1	UNKNOWN	FAM	NFQ-MGB				1	0.929296	1.07608	32.029	32.0398	0.0408044		22.4274	0.0659961	0.0381029	0	true	0.63728	true	3	24	Amp		0.97385	N	N	N	N	N
91	H7	false	H9_PWS2_neu_2	LIN28A-Hs00702808_s1	UNKNOWN	FAM	NFQ-MGB				1	0.757637	1.31989	32.5813	32.4063	0.244353		22.7939	0.249797	0.144221	0	true	0.564237	true	3	26	Amp		0.949968	N	N	N	N	N
92	H8	false	H9_PWS2_neu_2	ZFP42-Hs01938187_s1	UNKNOWN	FAM	NFQ-MGB				1	0.250811	3.98706	37.0212	37.8323	1.24368		28.2199	1.24476	0.718662	0	true	0.04	true	3	34	Inconclusive		0.671565	Y	N	Y	Y	N
93	H9	false	H9_PWS2_neu_2	FGF4-Hs00173564_m1	UNKNOWN	FAM	NFQ-MGB							Undetermined								true	0.2	true	3	39	No Amp		0	Y	Y	Y	N	Y
94	H10	false	H9_PWS2_neu_2	KLF4-Hs00358836_m1	UNKNOWN	FAM	NFQ-MGB				1	0.929296	1.07608	32.085	32.0398	0.0408044		22.4274	0.0659961	0.0381029	0	true	0.63728	true	3	25	Amp		0.97512	N	N	N	N	N
95	H11	false	H9_PWS2_neu_2	LIN28A-Hs00702808_s1	UNKNOWN	FAM	NFQ-MGB				1	0.757637	1.31989	32.1271	32.4063	0.244353		22.7939	0.249797	0.144221	0	true	0.564237	true	3	25	Amp		0.984064	N	N	N	N	N
96	H12	false	H9_PWS2_neu_2	ZFP42-Hs01938187_s1	UNKNOWN	FAM	NFQ-MGB				1	0.250811	3.98706	39.2641	37.8323	1.24368		28.2199	1.24476	0.718662	0	true	0.04	true	3	35	Inconclusive		0	Y	N	Y	Y	N
Analysis Type	Singleplex
Endogenous Control	18S-Hs99999901_s1
RQ Min/Max Confidence Level	95.0
Reference Sample	H9_PWS2_neu_2
Block Type	96-Well 0.2-mL Block
Chemistry	TAQMAN
Date Created	2024-04-22 18:22:43 PM EDT
Experiment File Name	D:\Users\Cotney Lab\Desktop\Rachel\H9-PWS2-neu-3_TaqMan_Rachel.eds
Experiment Name	H9-PWS2-neu-3_TaqMan_Rachel
Experiment Run End Time	2024-04-22 18:18:54 PM EDT
Experiment Type	Comparative Cт (ΔΔCт)
Instrument Name	272325340-ChamberlainQS3
Instrument Serial Number	272325340
Instrument Type	QuantStudio™ 3 System
Passive Reference	ROX
Quantification Cycle Method	Ct
Signal Smoothing On	true
Stage/ Cycle where Ct Analysis is performed	Stage2, Step2
Well	Well Position	Omit	Sample Name	Target Name	Task	Reporter	Quencher	Quantity	Quantity Mean	Quantity SD	RQ	RQ Min	RQ Max	CT	Ct Mean	Ct SD	Delta Ct	Delta Ct Mean	Delta Ct SD	Delta Ct SE	Delta Delta Ct	Automatic Ct Threshold	Ct Threshold	Automatic Baseline	Baseline Start	Baseline End	Amp Status	Comments	Cq Conf	CQCONF	EXPFAIL	THOLDFAIL	HIGHSD	NOAMP	OUTLIERRG
1	A1	false	H9_PWS2_neu_3	18S-Hs99999901_s1	UNKNOWN	FAM	NFQ-MGB							9.46026	9.51991	0.0690353						true	0.442543	true	3	5	Amp		0.931346	N	N	N	N	N	N
2	A2	false	H9_PWS2_neu_3	GAPDH-Hs99999905_m1	UNKNOWN	FAM	NFQ-MGB				1	0.917865	1.08949	21.2657	21.2942	0.0344095		11.7743	0.0771355	0.0445342	0	true	0.355099	true	3	14	Amp		0.975424	N	N	N	N	N	N
3	A3	false	H9_PWS2_neu_3	MAP2-Hs0025800_m1	UNKNOWN	FAM	NFQ-MGB				1	0.901567	1.10918	23.615	23.6824	0.0627009		14.1625	0.0932592	0.0538432	0	true	0.382217	true	3	16	Amp		0.970109	N	N	N	N	N	N
4	A4	false	H9_PWS2_neu_3	DLG4-Hs01555373_m1	UNKNOWN	FAM	NFQ-MGB				1	0.897027	1.11479	24.5556	24.635	0.0692788		15.1151	0.097803	0.0564666	0	true	0.47368	true	3	17	Amp		0.974315	N	N	N	N	N	N
5	A5	false	H9_PWS2_neu_3	18S-Hs99999901_s1	UNKNOWN	FAM	NFQ-MGB							9.59553	9.51991	0.0690353						true	0.442543	true	3	5	Amp		0.924128	N	N	N	N	N	N
6	A6	false	H9_PWS2_neu_3	GAPDH-Hs99999905_m1	UNKNOWN	FAM	NFQ-MGB				1	0.917865	1.08949	21.2844	21.2942	0.0344095		11.7743	0.0771355	0.0445342	0	true	0.355099	true	3	15	Amp		0.970344	N	N	N	N	N	N
7	A7	false	H9_PWS2_neu_3	MAP2-Hs0025800_m1	UNKNOWN	FAM	NFQ-MGB				1	0.901567	1.10918	23.6933	23.6824	0.0627009		14.1625	0.0932592	0.0538432	0	true	0.382217	true	3	17	Amp		0.979726	N	N	N	N	N	N
8	A8	false	H9_PWS2_neu_3	DLG4-Hs01555373_m1	UNKNOWN	FAM	NFQ-MGB				1	0.897027	1.11479	24.6661	24.635	0.0692788		15.1151	0.097803	0.0564666	0	true	0.47368	true	3	17	Amp		0.982592	N	N	N	N	N	N
9	A9	false	H9_PWS2_neu_3	18S-Hs99999901_s1	UNKNOWN	FAM	NFQ-MGB							9.50394	9.51991	0.0690353						true	0.442543	true	3	5	Amp		0.939325	N	N	N	N	N	N
10	A10	false	H9_PWS2_neu_3	GAPDH-Hs99999905_m1	UNKNOWN	FAM	NFQ-MGB				1	0.917865	1.08949	21.3324	21.2942	0.0344095		11.7743	0.0771355	0.0445342	0	true	0.355099	true	3	15	Amp		0.968792	N	N	N	N	N	N
11	A11	false	H9_PWS2_neu_3	MAP2-Hs0025800_m1	UNKNOWN	FAM	NFQ-MGB				1	0.901567	1.10918	23.739	23.6824	0.0627009		14.1625	0.0932592	0.0538432	0	true	0.382217	true	3	18	Amp		0.96788	N	N	N	N	N	N
12	A12	false	H9_PWS2_neu_3	DLG4-Hs01555373_m1	UNKNOWN	FAM	NFQ-MGB				1	0.897027	1.11479	24.6833	24.635	0.0692788		15.1151	0.097803	0.0564666	0	true	0.47368	true	3	19	Amp		0.978198	N	N	N	N	N	N
13	B1	false	H9_PWS2_neu_3	NDN-Hs00267349_s1	UNKNOWN	FAM	NFQ-MGB							Undetermined	36.7075							true	0.04	true	3	39	No Amp		0	Y	Y	Y	N	Y	N
14	B2	false	H9_PWS2_neu_3	MAGEL2-Hs00255922_s1	UNKNOWN	FAM	NFQ-MGB				1	0.616327	1.62252	33.9258	34.4224	0.430078		24.9025	0.435584	0.251484	0	true	0.0432331	true	3	31	Amp		0.941678	N	N	N	N	N	Y
15	B3	false	H9_PWS2_neu_3	MKRN3-Hs00271653_s1	UNKNOWN	FAM	NFQ-MGB				1	0.891833	1.12129	30.8316	30.9082	0.0764801		21.3883	0.10303	0.0594841	0	true	0.640289	true	3	24	Amp		0.983937	N	N	N	N	N	N
16	B4	false	H9_PWS2_neu_3	SNURF;SNRPN-Hs00243205_m1	UNKNOWN	FAM	NFQ-MGB							Undetermined	36.9808							true	0.04	true	3	39	No Amp		0	Y	Y	Y	N	Y	N
17	B5	false	H9_PWS2_neu_3	NDN-Hs00267349_s1	UNKNOWN	FAM	NFQ-MGB							Undetermined	36.7075							true	0.04	true	3	34	No Amp		0	Y	N	Y	N	Y	N
18	B6	false	H9_PWS2_neu_3	MAGEL2-Hs00255922_s1	UNKNOWN	FAM	NFQ-MGB				1	0.616327	1.62252	34.6664	34.4224	0.430078		24.9025	0.435584	0.251484	0	true	0.0432331	true	3	31	Inconclusive		0.935233	N	N	N	N	N	N
19	B7	false	H9_PWS2_neu_3	MKRN3-Hs00271653_s1	UNKNOWN	FAM	NFQ-MGB				1	0.891833	1.12129	30.9084	30.9082	0.0764801		21.3883	0.10303	0.0594841	0	true	0.640289	true	3	24	Amp		0.98342	N	N	N	N	N	N
20	B8	false	H9_PWS2_neu_3	SNURF;SNRPN-Hs00243205_m1	UNKNOWN	FAM	NFQ-MGB				1			36.9808	36.9808			27.4609			0	true	0.04	true	3	34	Inconclusive		0.691635	Y	N	Y	N	N	N
[truncated: 706 more rows]

## Sheet: Grubbs Test
	H9 ESC													H9-PWS ESC													H9-AS(13) ESC													H9-AS(22) ESC
	Biological Rep #1			Biological Rep #2			Biological Rep #3							Biological Rep #1			Biological Rep #2			Biological Rep #3							Biological Rep #1			Biological Rep #2			Biological Rep #3							Biological Rep #1			Biological Rep #2			Biological Rep #3
Gene	Ct_TechRep1	Ct_TechRep2	Ct_TechRep3	Ct_TechRep1	Ct_TechRep2	Ct_TechRep3	Ct_TechRep1	Ct_TechRep2	Ct_TechRep3	Grubbs		Category	Reccomendation	Ct_TechRep1	Ct_TechRep2	Ct_TechRep3	Ct_TechRep1	Ct_TechRep2	Ct_TechRep3	Ct_TechRep1	Ct_TechRep2	Ct_TechRep3	Grubbs		Category	Result	Ct_TechRep1	Ct_TechRep2	Ct_TechRep3	Ct_TechRep1	Ct_TechRep2	Ct_TechRep3	Ct_TechRep1	Ct_TechRep2	Ct_TechRep3	Grubbs		Category	Result	Ct_TechRep1	Ct_TechRep2	Ct_TechRep3	Ct_TechRep1	Ct_TechRep2	Ct_TechRep3	Ct_TechRep1	Ct_TechRep2	Ct_TechRep3	Grubbs
GAPDH	20.7354	20.7036	20.6804	20.6092	20.5707	20.5661	20.478	20.5003	20.5028	outlier	20.7354	NS	accept	20.4962	20.4758	20.4792	20.407	20.4271	20.3948	20.3032	20.2902	20.2303	outlier	20.2303	NS	accept	20.6767	20.6507	20.6824	20.9373	20.9416	20.9151	20.291	20.3128	20.31	outlier	20.291	NS	accept	20.5546	20.486	20.4758	21.3727	21.3212	21.3526	20.6286	20.6252	20.6176	outlier
										G	1.49455												G	1.68477												G	1.26157												G
										G-crit	2.10956												G-crit	2.10956												G-crit	2.10956												G-crit
										sig	no												sig	no												sig	no												sig
NDN	27.8363	27.8649	27.9373	28.0514	28.0668	28.1114	27.8883	27.9229	27.9493	outlier	28.1114	NS	accept	40	40	40	40	40	40	40	40	40	#VALUE!		NS	accept	27.4705	27.484	27.5385	27.7315	27.8356	27.8678	27.7827	27.7475	27.8338	outlier	27.4705	NS	accept	27.8306	27.7671	27.8319	28.2081	28.3225	28.3393	27.9261	27.8301	27.8923	outlier
										G	1.58563																									G	1.44629												G
										G-crit	2.10956																									G-crit	2.10956												G-crit
										sig	no																									sig	no												sig
MAGEL2	29.234	29.2416	29.2524	29.8007	29.8252	29.8403	29.4505	29.4547	29.4592	outlier	29.8403	NS	accept	40	40	40	40	40	40	40	40	40	#VALUE!		NS	accept	30.0242	29.9522	29.9495	30.1927	30.3463	30.0876	29.8457	29.8368	29.8068	outlier	30.3463	NS	accept	30.0121	29.9808	29.8584	30.3005	30.2729	30.2184	30.069	29.987	29.9747	outlier
										G	1.31354																									G	1.90337												G
										G-crit	2.10956																									G-crit	2.10956												G-crit
										sig	no																									sig	no												sig
MKRN3	33.932	34.9228	35.4523	35.5158	35.4131	34.4536	33.8657	35.4666	33.3488	outlier	33.3488	NS	accept	40	40	40	40	40	40	40	40	40	#VALUE!		NS	accept	34.2231	35.4802	35.2855	34.5978	34.7459	35.281	34.4946	34.1824	35.6713	outlier	35.6713	NS	accept	33.9125	34.6309	34.9718	34.1812	34.6478	34.673	34.6351	33.9007	34.662	outlier
										G	1.63178																									G	1.4141												G
										G-crit	2.10956																									G-crit	2.10956												G-crit
										sig	no																									sig	no												sig
SNRPN ex1/2	22.7275	22.7225	22.8796	22.6633	22.6488	22.5736	22.935	22.8614	22.8023	outlier	22.5736	NS	accept	36.7687	37.4957	40	40	40	40	40	36.8234	38.3044	outlier	36.7687	NS	accept	22.7432	22.7816	22.7792	22.8696	22.9304	22.9798	22.7991	22.8924	22.8776	outlier	22.9798	NS	accept	23.0174	23.1638	23.1763	23.1567	23.1892	23.223	22.9395	23.004	23.043	outlier
										G	1.52484												G	1.40088												G	1.63911												G
										G-crit	2.10956												G-crit	2.10956												G-crit	2.10956												G-crit
										sig	no												sig	no												sig	no												sig
SNRPN U4/ex2	30.4361	30.5728	30.6457	30.5959	30.6308	30.6984	30.5478	30.6317	30.6556	outlier	30.4361	straggler	accept	40	40	40	40	40	40	40	40	40	#VALUE!		NS	accept	30.3817	30.4266	30.3905	30.6563	30.6723	30.7448	30.2373	30.2548	30.2492	outlier	30.7448	NS	accept	30.8444	30.843	30.8619	30.9616	30.9654	31.0953	30.7975	30.7018	30.6547	outlier
										G	2.15686																									G	1.51547												G
										G-crit	2.10956																									G-crit	2.10956												G-crit
										sig	yes																									sig	no												sig
116HGG1	26.4762	26.3372	26.3472	26.4375	26.2863	26.3039	26.2512	26.2242	26.2083	outlier	26.4762	NS	accept	40	40	40	40	40	40	40	40	40	#VALUE!		NS	accept	26.3543	26.2407	26.274	26.453	26.337	26.3142	26.3205	26.1836	26.2049	outlier	26.453	NS	accept	26.7514	26.6791	26.7013	26.9573	26.8954	26.8657	26.5253	26.405	26.4217	outlier
										G	1.71652																									G	1.86753												G
										G-crit	2.10956																									G-crit	2.10956												G-crit
										sig	no																									sig	no												sig
116HGG2	23.9394	23.8931	23.9332	23.6341	23.6086	23.6697	23.9009	23.911	23.9332	outlier	23.6086	NS	accept	36.1278	40	40	40	40	40	40	40	40	outlier	36.1278	outlier	reject	23.7635	23.7549	23.7327	23.69	23.7316	23.7204	23.9345	23.9373	23.9452	outlier	23.9452	NS	accept	24.088	24.1525	24.0956	24.1852	24.1994	24.1741	23.926	23.9697	23.9218	outlier
										G	1.52059												G	2.66667												G	1.36545												G
										G-crit	2.10956												G-crit	2.10956												G-crit	2.10956												G-crit
										sig	no												sig	yes												sig	no												sig
116HGG3	26.4124	26.4805	26.3925	26.3279	26.4199	26.2859	26.3424	26.409	26.3915	outlier	26.2859	NS	accept	40	40	40	40	40	40	40	40	40	#VALUE!		NS	accept	26.3019	26.3998	26.2542	26.2562	26.3804	26.2443	26.1595	26.2512	26.1614	outlier	26.3998	NS	accept	25.9903	26.1428	26.0847	26.7978	26.9048	26.8432	26.0965	26.2437	26.1209	outlier
										G	1.71146																									G	1.58669												G
										G-crit	2.10956																									G-crit	2.10956												G-crit
										sig	no																									sig	no												sig
IPW	27.7415	27.7267	27.7428	27.7251	27.7504	27.7648	27.5783	27.6318	27.5791	outlier	27.5783	NS	accept	40	40	40	40	40	40	40	40	40	#VALUE!		NS	accept	27.7656	27.7111	27.7162	27.9193	27.9241	27.9535	27.3347	27.3434	27.3375	outlier	27.3347	NS	accept	28.1162	28.0732	28.1402	28.2542	28.2142	28.1515	28.0802	28.1302	28.075	outlier
										G	1.52844																									G	1.26871												G
										G-crit	2.10956																									G-crit	2.10956												G-crit
										sig	no																									sig	no												sig
SNORD115	31.6371	31.4818	31.3308	31.3934	31.3853	31.4119	31.716	31.5647	31.4862	outlier	31.716	NS	accept	40	40	40	40	23.5762	40	25.2406	40	40	outlier	23.5762	NS	accept	32.568	32.3742	32.3461	32.3152	32.1274	32.28	32.1827	32.2502	31.9918	outlier	32.568	NS	accept	32.966	33.1259	32.973	31.9776	31.8407	31.6685	31.7051	31.8077	31.8101	outlier
										G	1.77484												G	1.88144												G	1.82123												G
										G-crit	2.10956												G-crit	2.10956												G-crit	2.10956												G-crit
										sig	no												sig	no												sig	no												sig
UBE3A	27.4638	27.4628	27.5461	27.3364	27.3496	27.378	27.5806	27.5988	27.6146	outlier	27.3364	NS	accept	28.2903	28.3802	28.4567	28.3139	28.4142	28.4175	28.3001	28.3252	28.4234	outlier	28.4567	NS	accept	28.2717	28.356	28.4104	28.4519	28.5037	28.5759	28.511	28.496	28.5638	outlier	28.2717	NS	accept	28.718	28.686	28.7533	29.0439	29.0729	29.1106	28.5799	28.6342	28.6663	outlier
										G	1.32667												G	1.40653												G	1.89731												G
										G-crit	2.10956												G-crit	2.10956												G-crit	2.10956												G-crit
										sig	no												sig	no												sig	no												sig
UBE3A-ATS	34.3583	34.4396	34.4645	34.2449	34.5469	34.5458	33.992	34.1893	34.0764	outlier	33.992	NS	accept	40	40	40	40	40	40	40	40	40	#VALUE!		NS	accept	35.3382	35.2465	35.4527	35.3016	35.3343	35.2413	34.9667	34.942	34.8632	outlier	34.8632	NS	accept	33.2464	33.8176	33.2239	35.2087	35.2667	35.305	35.0076	34.8	34.9711	outlier
										G	1.60597																									G	1.55415												G
										G-crit	2.10956																									G-crit	2.10956												G-crit
										sig	no																									sig	no												sig
GABRB3	25.3398	25.3374	25.2904	25.3774	25.3752	25.3331	25.628	25.6369	25.5573	outlier	25.6369	NS	accept	25.9861	25.9863	25.9782	26.4222	26.4461	26.41	26.2026	26.146	26.1336	outlier	26.4461	NS	accept	26.2504	26.2481	26.1843	26.1661	26.2059	26.1787	26.472	26.4824	26.4402	outlier	26.4824	NS	accept	26.0679	26.1118	26.0387	26.2849	26.337	26.2898	26.1664	26.1905	26.1204	outlier
										G	1.50848												G	1.31943												G	1.4291												G
										G-crit	2.10956												G-crit	2.10956												G-crit	2.10956												G-crit
										sig	no												sig	no												sig	no												sig
GABRA5	28.0203	27.9741	27.9757	27.9849	27.9868	27.9543	28.2012	28.0916	28.0652	outlier	28.2012	straggler	accept	29.0284	28.8625	28.8904	29.1793	29.094	29.1322	29.0414	28.9232	28.9051	outlier	29.1793	NS	accept	28.6104	28.4426	28.4569	28.8982	28.8014	28.8089	28.9346	28.8831	28.8918	outlier	28.4426	NS	accept	29.0115	29.0137	28.9917	29.3534	29.2738	29.2714	29.0069	28.9893	28.9773	outlier
										G	2.18552												G	1.49996												G	1.57523												G
										G-crit	2.10956												G-crit	2.10956												G-crit	2.10956												G-crit
										sig	yes												sig	no												sig	no												sig
GABRG3	35.1012	35.0741	35.1474	35.0194	35.0993	35.1434	35.4663	35.3641	35.3073	outlier	35.4663	NS	accept	35.4578	34.9209	34.9335	35.5824	35.7219	34.9777	35.539	35.459	35.0528	outlier	35.7219	NS	accept	34.7578	35.1074	35.079	35.1625	35.2771	35.4311	35.3441	35.3393	35.5144	outlier	34.7578	NS	accept	33.2353	32.851	32.9272	35.589	35.3081	35.3682	33.1573	33.2841	32.7025	outlier
										G	1.81755												G	1.34698												G	2.04905												G
										G-crit	2.10956												G-crit	2.10956												G-crit	2.10956												G-crit
										sig	no												sig	no												sig	no												sig
PWAR5	25.1278	25.2352	25.0624	25.2148	25.2792	25.1373	25.3018	25.4299	25.2157	outlier	25.4299	NS	accept	40	40	40	40	40	40	40	40	40	#VALUE!				24.9875	25.0963	24.9773	25.1549	25.2777	25.0842	25.1998	25.3212	25.1452	outlier	25.3212	NS	accept	25.3434	25.5262	25.1944	25.7872	25.8649	25.727	25.3586	25.4092	25.2546	outlier
										G	1.90506																									G	1.55799												G
										G-crit	2.10956																									G-crit	2.10956												G-crit
										sig	no																									sig	no												sig
HERC2	26.228	26.2724	26.2631	26.2944	26.2788	26.2812	26.3421	26.308	26.3717	outlier	26.3717	NS	accept	26.8673	26.896	26.8895	27.2261	27.2626	27.2775	27.3791	27.3796	27.4653	outlier	26.8673	NS	accept	26.9839	26.995	26.9886	27.2358	27.2378	27.2715	27.3613	27.3118	27.3861	outlier	26.9839	NS	accept	27.2351	27.2268	27.2666	27.1229	27.1638	27.1952	27.3346	27.2751	27.2952	outlier
										G	1.82802												G	1.34105												G	1.30145												G
										G-crit	2.10956												G-crit	2.10956												G-crit	2.10956												G-crit
										sig	no												sig	no												sig	no												sig
CYFIP1	27.2565	27.2115	27.299	27.1937	27.1991	27.2116	27.3096	27.3042	27.2467	outlier	27.3096	NS	accept	27.2127	27.2612	27.2841	27.2165	27.1148	27.1066	26.9435	26.9037	26.9735	outlier	26.9037	NS	accept	28.1238	28.0705	28.09	28.239	28.2652	28.232	28.1232	28.1061	28.1304	outlier	28.2652	NS	accept	28.1636	28.2062	28.2201	28.3838	28.2879	28.314	28.1772	28.1209	28.0942	outlier
										G	1.31216												G	1.46204												G	1.55328												G
										G-crit	2.10956												G-crit	2.10956												G-crit	2.10956												G-crit
										sig	no												sig	no												sig	no												sig
TUBGCP5	28.7579	28.7072	28.7505	28.7818	28.737	28.7555	28.9469	28.9703	28.9308	outlier	28.9703	NS	accept	28.6943	28.7069	28.8334	28.5025	28.4925	28.3421	28.6776	28.6663	28.7415	outlier	28.3421	NS	accept	29.1719	29.1704	29.0897	29.5416	29.5481	29.4543	29.4965	29.5337	29.5279	outlier	29.0897	NS	accept	29.7544	29.8899	29.7433	29.7662	29.8455	29.7332	29.644	29.6451	29.5803	outlier
										G	1.5059												G	1.88143												G	1.59387												G
										G-crit	2.10956												G-crit	2.10956												G-crit	2.10956												G-crit
										sig	no												sig	no												sig	no												sig
CHRNA7	30.67	30.7689	30.6425	30.6419	30.5985	30.5393	30.6571	30.6638	30.6977	outlier	30.7689	NS	accept	31.8623	31.9225	31.9809	31.5662	31.6853	31.5305	31.7111	31.7696	31.6784	outlier	31.9809	NS	accept	30.7943	30.7592	30.6903	30.8738	30.8035	30.9008	30.7171	30.7398	30.8262	outlier	30.9008	NS	accept	31.2633	31.2841	31.3217	31.2408	31.3726	31.218	31.1254	30.9433	30.9856	outlier
										G	1.82842												G	1.53462												G	1.58429												G
										G-crit	2.10956												G-crit	2.10956												G-crit	2.10956												G-crit
										sig	no												sig	no												sig	no												sig
NANOG	25.3798	25.4211	25.4536	24.9189	24.9333	24.8838	25	25.0445	25.0378	outlier	25.4536	NS	accept	24.3685	24.4367	24.4044	24.625	24.7154	24.6451	24.2121	24.3022	24.277	outlier	24.7154	NS	accept	24.5079	24.5439	24.4349	24.9114	24.9582	24.8804	24.4125	24.4738	24.398	outlier	24.9582	NS	accept	24.5287	24.6451	24.6665	24.7473	24.7464	24.7915	24.4119	24.4976	24.307	outlier
										G	1.44673												G	1.52322												G	1.48173												G
										G-crit	2.10956												G-crit	2.10956												G-crit	2.10956												G-crit
										sig	no												sig	no												sig	no												sig
SOX2	24.6744	24.9991	24.8487	25.3165	25.3326	25.4481	25.3781	25.2683	25.5013	outlier	24.6744	NS	accept	25.7131	25.9121	25.8553	25.5048	25.2242	25.3934	25.1425	25.2394	25.1891	outlier	25.9121	NS	accept	26.2064	25.9673	26.305	25.9841	25.9702	26.0162	25.7563	25.8353	25.7151	outlier	26.305	NS	accept	26.3402	26.7516	26.2798	26.7979	26.6508	26.804	26.3364	26.1983	26.3455	outlier
										G	1.81745												G	1.5055												G	1.71739												G
										G-crit	2.10956												G-crit	2.10956												G-crit	2.10956												G-crit
										sig	no												sig	no												sig	no												sig
OCT3/4	21.524	21.5678	21.4503	21.1585	21.0262	21.1258	21.4184	21.5264	21.2647	outlier	21.0262	NS	accept	20.9266	21.1909	20.9268	21.3015	21.4284	21.4549	21.2823	21.6304	21.2548	outlier	21.6304	NS	accept	21.3796	21.3273	21.3523	21.1388	21.1595	21.1168	21.4496	21.511	21.3709	outlier	21.511	NS	accept	21.1592	21.3919	21.1851	21.182	21.4321	21.1516	21.1524	21.3241	21.1209	outlier
										G	1.56586												G	1.56631												G	1.4096												G
										G-crit	2.10956												G-crit	2.10956												G-crit	2.10956												G-crit
										sig	no												sig	no												sig	no												sig
FGF4	35.3691	35.2079	35.4541	34.3495	34.3682	34.4938	35.177	34.5382	34.8872	outlier	35.4541	NS	accept	34.6413	34.7626	34.8549	34.6116	34.3045	34.4166	35.4925	35.6344	35.2439	outlier	35.6344	NS	accept	35.1205	34.6222	34.7429	34.9579	34.4853	34.7697	35.6061	35.379	35.624	outlier	35.624	NS	accept	37.8419	36.9574	37.1507	35.6316	35.5811	35.7434	37.1377	36.3206	35.9063	outlier
										G	1.31345												G	1.59565												G	1.39366												G
										G-crit	2.10956												G-crit	2.10956												G-crit	2.10956												G-crit
										sig	no												sig	no												sig	no												sig
KLF4	32.521	32.5114	32.3844	32.3103	32.403	32.278	32.3368	32.2695	32.1308	outlier	32.1308	NS	accept	32.5318	32.3663	32.6611	32.228	32.1717	32.0423	32.3487	32.3665	32.3855	outlier	32.6611	NS	accept	32.5545	32.4942	32.5066	32.8894	32.8967	32.8045	32.5632	32.4631	32.6829	outlier	32.8967	NS	accept	32.7518	32.8409	32.8018	32.783	32.7996	32.6416	33.2162	33.1283	33.0222	outlier
										G	1.78007												G	1.71391												G	1.42259												G
										G-crit	2.10956												G-crit	2.10956												G-crit	2.10956												G-crit
										sig	no												sig	no												sig	no												sig
LIN28A	23.2477	23.3549	23.1461	22.8872	23.0256	22.8967	23.0333	23.1335	22.9584	outlier	23.3549	NS	accept	22.7892	22.8392	22.7484	22.5305	22.7382	22.4954	22.7285	22.8374	22.7136	outlier	22.4954	NS	accept	23.0147	23.0455	22.9778	23.1455	23.2089	23.1653	22.9656	23.1478	22.9653	outlier	23.2089	NS	accept	23.2619	23.4036	23.1849	23.3989	23.5407	23.3678	23.1675	23.2698	23.0824	outlier
										G	1.75797												G	1.78002												G	1.43559												G
										G-crit	2.10956												G-crit	2.10956												G-crit	2.10956												G-crit
										sig	no												sig	no												sig	no												sig
ZFP42	26.1998	26.2694	26.0874	26.3405	26.4257	26.2434	26.3029	26.3641	26.1957	outlier	26.0874	NS	accept	25.9256	25.9642	25.85	25.8252	25.9674	25.7695	25.8775	25.9422	25.7615	outlier	25.7615	NS	accept	26.1013	26.2292	26.0493	26.3537	26.4374	26.2828	26.2992	26.3764	26.3287	outlier	26.0493	NS	accept	26.6796	26.7641	26.6085	26.2602	26.25	26.2235	26.0211	26.6495	26.4244	outlier
										G	1.78451												G	1.43732												G	1.75884												G
										G-crit	2.10956												G-crit	2.10956												G-crit	2.10956												G-crit
										sig	no												sig	no												sig	no												sig
PAX6	35.4526	34.6562	33.9164	35.1677	34.2676	35.4496	35.0905	35.5364	35.3268	outlier	33.9164	NS	accept	33.3347	33.3025	34.2645	34.9446	37.2095	34.4431	34.892	34.6807	35.2467	outlier	37.2095	straggler	accept	35.0744	34.1703	34.576	35.7546	35.0068	35.3453	40	35.6374	36.1495	outlier	40	outlier	reject	33.5208	32.6994	33.4973	35.1061	34.3187	33.8561	34.9223	33.6297	34.3797	outlier
										G	1.85133												G	2.16146												G	2.49366												G
										G-crit	2.10956												G-crit	2.10956												G-crit	2.10956												G-crit
										sig	no												sig	yes												sig	yes												sig
MAP2	30.1724	30.1746	30.1816	29.9884	30.0872	30.0981	30.0698	30.1859	30.1373	outlier	29.9884	NS	accept	30.3759	30.4221	30.4562	30.2569	30.2336	30.319	30.9778	30.9211	31.0331	outlier	31.0331	NS	accept	30.1079	30.1942	30.2552	30.3726	30.4495	30.4278	30.8393	30.9378	30.9009	outlier	30.9378	NS	accept	29.9765	29.9805	29.9753	30.1389	30.0989	30.1565	29.9594	29.9869	29.965	outlier
										G	2.00036												G	1.46768												G	1.39075												G
										G-crit	2.10956												G-crit	2.10956												G-crit	2.10956												G-crit
										sig	no												sig	no												sig	no												sig
DLG4	28.0098	28.0186	28.015	27.9424	27.9355	27.9243	27.8019	27.8424	27.8008	outlier	27.8008	NS	accept	27.6879	27.6506	27.6432	27.741	27.7199	27.6857	27.8722	27.8731	27.8248	outlier	27.8731	NS	accept	27.5906	27.6269	27.626	27.6748	27.7171	27.6719	27.7646	27.7864	27.7482	outlier	27.5906	NS	accept	27.6637	27.6231	27.364	27.9113	27.9321	27.9713	27.6904	27.7031	27.655	outlier
										G	1.37026												G	1.42205												G	1.44572												G
										G-crit	2.10956												G-crit	2.10956												G-crit	2.10956												G-crit
										sig	no												sig	no												sig	no												sig
[truncated: 53 more columns]

## Sheet: StDev Calc
	H9 ESC													H9-PWS ESC													H9-AS(13) ESC													H9-AS(22) ESC
	Biological Rep #1			Biological Rep #2			Biological Rep #3							Biological Rep #1			Biological Rep #2			Biological Rep #3							Biological Rep #1			Biological Rep #2			Biological Rep #3							Biological Rep #1			Biological Rep #2			Biological Rep #3
Gene	Ct_TechRep1	Ct_TechRep2	Ct_TechRep3	Ct_TechRep1	Ct_TechRep2	Ct_TechRep3	Ct_TechRep1	Ct_TechRep2	Ct_TechRep3	Ct_StDev_BR1	Ct_StDev_BR2	Ct_StDev_BR3	Biological_StDev	Ct_TechRep1	Ct_TechRep2	Ct_TechRep3	Ct_TechRep1	Ct_TechRep2	Ct_TechRep3	Ct_TechRep1	Ct_TechRep2	Ct_TechRep3	Ct_StDev_BR1	Ct_StDev_BR2	Ct_StDev_BR3	Biological_StDev	Ct_TechRep1	Ct_TechRep2	Ct_TechRep3	Ct_TechRep1	Ct_TechRep2	Ct_TechRep3	Ct_TechRep1	Ct_TechRep2	Ct_TechRep3	Ct_StDev_BR1	Ct_StDev_BR2	Ct_StDev_BR3	Biological_StDev	Ct_TechRep1	Ct_TechRep2	Ct_TechRep3	Ct_TechRep1	Ct_TechRep2	Ct_TechRep3	Ct_TechRep1	Ct_TechRep2	Ct_TechRep3	Ct_StDev_BR1
GAPDH	20.7354	20.7036	20.6804	20.6092	20.5707	20.5661	20.478	20.5003	20.5028	0.0225473	0.0193354	0.0111474	0.0872818	20.4962	20.4758	20.4792	20.407	20.4271	20.3948	20.3032	20.2902	20.2303	0.00892519	0.0133154	0.0317587	0.0865844	20.6767	20.6507	20.6824	20.9373	20.9416	20.9151	20.291	20.3128	20.31	0.0138155	0.0115902	0.00969538	0.257019	20.5546	20.486	20.4758	21.3727	21.3212	21.3526	20.6286	20.6252	20.6176	0.0350027
NDN	27.8363	27.8649	27.9373	28.0514	28.0668	28.1114	27.8883	27.9229	27.9493	0.0425388	0.0254418	0.0249891	0.0849348	40	40	40	40	40	40	40	40	40	0	0	0	0	27.4705	27.484	27.5385	27.7315	27.8356	27.8678	27.7827	27.7475	27.8338	0.0294095	0.0581791	0.0353977	0.142773	27.8306	27.7671	27.8319	28.2081	28.3225	28.3393	27.9261	27.8301	27.8923	0.0302814
MAGEL2	29.234	29.2416	29.2524	29.8007	29.8252	29.8403	29.4505	29.4547	29.4592	0.00754691	0.0163101	0.00356386	0.239345	40	40	40	40	40	40	40	40	40	0	0	0	0	30.0242	29.9522	29.9495	30.1927	30.3463	30.0876	29.8457	29.8368	29.8068	0.0346	0.106216	0.0166703	0.156154	30.0121	29.9808	29.8584	30.3005	30.2729	30.2184	30.069	29.987	29.9747	0.0663189
MKRN3	33.932	34.9228	35.4523	35.5158	35.4131	34.4536	33.8657	35.4666	33.3488	0.630107	0.478384	0.901527	0.370141	40	40	40	40	40	40	40	40	40	0	0	0	0	34.2231	35.4802	35.2855	34.5978	34.7459	35.281	34.4946	34.1824	35.6713	0.552466	0.293454	0.641087	0.0874262	33.9125	34.6309	34.9718	34.1812	34.6478	34.673	34.6351	33.9007	34.662	0.441522
SNRPN ex1/2	22.7275	22.7225	22.8796	22.6633	22.6488	22.5736	22.935	22.8614	22.8023	0.0729434	0.0393087	0.0542676	0.0979965	36.7687	37.4957	40	40	40	40	40	36.8234	38.3044	1.3841	0	1.29783	0.841675	22.7432	22.7816	22.7792	22.8696	22.9304	22.9798	22.7991	22.8924	22.8776	0.0175731	0.0450804	0.0409543	0.0648918	23.0174	23.1638	23.1763	23.1567	23.1892	23.223	22.9395	23.004	23.043	0.0721494
SNRPN U4/ex2	30.4361	30.5728	30.6457	30.5959	30.6308	30.6984	30.5478	30.6317	30.6556	0.0868696	0.0425394	0.0462153	0.0374938	40	40	40	40	40	40	40	40	40	0	0	0	0	30.3817	30.4266	30.3905	30.6563	30.6723	30.7448	30.2373	30.2548	30.2492	0.0194062	0.0385112	0.00729079	0.184208	30.8444	30.843	30.8619	30.9616	30.9654	31.0953	30.7975	30.7018	30.6547	0.00859578
116HGG1	26.4762	26.3372	26.3472	26.4375	26.2863	26.3039	26.2512	26.2242	26.2083	0.0633222	0.0675199	0.0176985	0.066993	40	40	40	40	40	40	40	40	40	0	0	0	0	26.3543	26.2407	26.274	26.453	26.337	26.3142	26.3205	26.1836	26.2049	0.0476834	0.0607713	0.0601302	0.0541017	26.7514	26.6791	26.7013	26.9573	26.8954	26.8657	26.5253	26.405	26.4217	0.0302021
116HGG2	23.9394	23.8931	23.9332	23.6341	23.6086	23.6697	23.9009	23.911	23.9332	0.0204975	0.025023	0.013512	0.132494		40	40	40	40	40	40	40	40	0	0	0	0	23.7635	23.7549	23.7327	23.69	23.7316	23.7204	23.9345	23.9373	23.9452	0.0129836	0.0175709	0.00449877	0.0986219	24.088	24.1525	24.0956	24.1852	24.1994	24.1741	23.926	23.9697	23.9218	0.0288139
116HGG3	26.4124	26.4805	26.3925	26.3279	26.4199	26.2859	26.3424	26.409	26.3915	0.0376618	0.0559558	0.0281899	0.034347	40	40	40	40	40	40	40	40	40	0	0	0	0	26.3019	26.3998	26.2542	26.2562	26.3804	26.2443	26.1595	26.2512	26.1614	0.0605866	0.0615483	0.04282	0.0553636	25.9903	26.1428	26.0847	26.7978	26.9048	26.8432	26.0965	26.2437	26.1209	0.0628332
IPW	27.7415	27.7267	27.7428	27.7251	27.7504	27.7648	27.5783	27.6318	27.5791	0.00731336	0.0164406	0.0250408	0.0687012	40	40	40	40	40	40	40	40	40	0	0	0	0	27.7656	27.7111	27.7162	27.9193	27.9241	27.9535	27.3347	27.3434	27.3375	0.0245792	0.0150948	0.00361641	0.246558	28.1162	28.0732	28.1402	28.2542	28.2142	28.1515	28.0802	28.1302	28.075	0.0277219
SNORD115	31.6371	31.4818	31.3308	31.3934	31.3853	31.4119	31.716	31.5647	31.4862	0.125043	0.0111306	0.0954018	0.0785582	40	40	40	40	23.5762	40	25.2406	40	40	0	7.74226	6.95763	2.46043	32.568	32.3742	32.3461	32.3152	32.1274	32.28	32.1827	32.2502	31.9918	0.0986578	0.0814827	0.109416	0.119392	32.966	33.1259	32.973	31.9776	31.8407	31.6685	31.7051	31.8077	31.8101	0.0737848
UBE3A	27.4638	27.4628	27.5461	27.3364	27.3496	27.378	27.5806	27.5988	27.6146	0.0390265	0.0173449	0.0138883	0.0995752	28.2903	28.3802	28.4567	28.3139	28.4142	28.4175	28.3001	28.3252	28.4234	0.06798	0.0480866	0.0531755	0.0139982	28.2717	28.356	28.4104	28.4519	28.5037	28.5759	28.511	28.496	28.5638	0.0570457	0.0508409	0.0290994	0.080804	28.718	28.686	28.7533	29.0439	29.0729	29.1106	28.5799	28.6342	28.6663	0.0274833
UBE3A-ATS	34.3583	34.4396	34.4645	34.2449	34.5469	34.5458	33.992	34.1893	34.0764	0.04537	0.142101	0.0808372	0.164082	40	40	40	40	40	40	40	40	40	0	0	0	0	35.3382	35.2465	35.4527	35.3016	35.3343	35.2413	34.9667	34.942	34.8632	0.0843649	0.0385295	0.0441603	0.187536	33.2464	33.8176	33.2239	35.2087	35.2667	35.305	35.0076	34.8	34.9711	0.274735
GABRB3	25.3398	25.3374	25.2904	25.3774	25.3752	25.3331	25.628	25.6369	25.5573	0.022731	0.0203922	0.0355924	0.126039	25.9861	25.9863	25.9782	26.4222	26.4461	26.41	26.2026	26.146	26.1336	0.00380052	0.0149962	0.030045	0.181879	26.2504	26.2481	26.1843	26.1661	26.2059	26.1787	26.472	26.4824	26.4402	0.0306485	0.0166201	0.0179357	0.12354	26.0679	26.1118	26.0387	26.2849	26.337	26.2898	26.1664	26.1905	26.1204	0.0300371
GABRA5	28.0203	27.9741	27.9757	27.9849	27.9868	27.9543	28.2012	28.0916	28.0652	0.0214103	0.0148866	0.0588913	0.0646933	29.0284	28.8625	28.8904	29.1793	29.094	29.1322	29.0414	28.9232	28.9051	0.0725449	0.0348844	0.0604508	0.0919328	28.6104	28.4426	28.4569	28.8982	28.8014	28.8089	28.9346	28.8831	28.8918	0.0759911	0.043943	0.0225171	0.174869	29.0115	29.0137	28.9917	29.3534	29.2738	29.2714	29.0069	28.9893	28.9773	0.00990468
GABRG3	35.1012	35.0741	35.1474	35.0194	35.0993	35.1434	35.4663	35.3641	35.3073	0.0302693	0.0513284	0.0658091	0.13308	35.4578	34.9209	34.9335	35.5824	35.7219	34.9777	35.539	35.459	35.0528	0.250143	0.322995	0.212869	0.137844	34.7578	35.1074	35.079	35.1625	35.2771	35.4311	35.3441	35.3393	35.5144	0.158557	0.110051	0.0814326	0.176978	33.2353	32.851	32.9272	35.589	35.3081	35.3682	33.1573	33.2841	32.7025	0.166137
PWAR5	25.1278	25.2352	25.0624	25.2148	25.2792	25.1373	25.3018	25.4299	25.2157	0.0712469	0.0579934	0.0879768	0.0715532	40	40	40	40	40	40	40	40	40	0	0	0	0	24.9875	25.0963	24.9773	25.1549	25.2777	25.0842	25.1998	25.3212	25.1452	0.0538648	0.0799587	0.0735599	0.0857796	25.3434	25.5262	25.1944	25.7872	25.8649	25.727	25.3586	25.4092	25.2546	0.135664
HERC2	26.228	26.2724	26.2631	26.2944	26.2788	26.2812	26.3421	26.308	26.3717	0.0191295	0.00684802	0.0260146	0.0356405	26.8673	26.896	26.8895	27.2261	27.2626	27.2775	27.3791	27.3796	27.4653	0.0122826	0.0215889	0.04049	0.219948	26.9839	26.995	26.9886	27.2358	27.2378	27.2715	27.3613	27.3118	27.3861	0.00458578	0.0163663	0.0309113	0.152964	27.2351	27.2268	27.2666	27.1229	27.1638	27.1952	27.3346	27.2751	27.2952	0.0171537
CYFIP1	27.2565	27.2115	27.299	27.1937	27.1991	27.2116	27.3096	27.3042	27.2467	0.0357222	0.00746788	0.02847	0.0352662	27.2127	27.2612	27.2841	27.2165	27.1148	27.1066	26.9435	26.9037	26.9735	0.029768	0.0499791	0.0286207	0.129668	28.1238	28.0705	28.09	28.239	28.2652	28.232	28.1232	28.1061	28.1304	0.0220326	0.014257	0.010202	0.0658808	28.1636	28.2062	28.2201	28.3838	28.2879	28.314	28.1772	28.1209	28.0942	0.0240647
TUBGCP5	28.7579	28.7072	28.7505	28.7818	28.737	28.7555	28.9469	28.9703	28.9308	0.0223719	0.0183884	0.0161873	0.0950876	28.6943	28.7069	28.8334	28.5025	28.4925	28.3421	28.6776	28.6663	28.7415	0.062843	0.0733765	0.033108	0.130884	29.1719	29.1704	29.0897	29.5416	29.5481	29.4543	29.4965	29.5337	29.5279	0.0383838	0.0427734	0.0163336	0.175853	29.7544	29.8899	29.7433	29.7662	29.8455	29.7332	29.644	29.6451	29.5803	0.0666201
CHRNA7	30.67	30.7689	30.6425	30.6419	30.5985	30.5393	30.6571	30.6638	30.6977	0.0543046	0.0420734	0.0177833	0.0433234	31.8623	31.9225	31.9809	31.5662	31.6853	31.5305	31.7111	31.7696	31.6784	0.0483971	0.0661475	0.0377362	0.135068	30.7943	30.7592	30.6903	30.8738	30.8035	30.9008	30.7171	30.7398	30.8262	0.0432144	0.0410305	0.047	0.0497262	31.2633	31.2841	31.3217	31.2408	31.3726	31.218	31.1254	30.9433	30.9856	0.0241643
NANOG	25.3798	25.4211	25.4536	24.9189	24.9333	24.8838	25	25.0445	25.0378	0.030181	0.02077	0.0195811	0.216579	24.3685	24.4367	24.4044	24.625	24.7154	24.6451	24.2121	24.3022	24.277	0.0278705	0.0387457	0.0379316	0.164929	24.5079	24.5439	24.4349	24.9114	24.9582	24.8804	24.4125	24.4738	24.398	0.0453184	0.0319753	0.0328283	0.216172	24.5287	24.6451	24.6665	24.7473	24.7464	24.7915	24.4119	24.4976	24.307	0.0605641
SOX2	24.6744	24.9991	24.8487	25.3165	25.3326	25.4481	25.3781	25.2683	25.5013	0.132676	0.0586081	0.0951575	0.251574	25.7131	25.9121	25.8553	25.5048	25.2242	25.3934	25.1425	25.2394	25.1891	0.0836835	0.115354	0.0395789	0.267473	26.2064	25.9673	26.305	25.9841	25.9702	26.0162	25.7563	25.8353	25.7151	0.141749	0.0192441	0.0498864	0.159944	26.3402	26.7516	26.2798	26.7979	26.6508	26.804	26.3364	26.1983	26.3455	0.209614
OCT3/4	21.524	21.5678	21.4503	21.1585	21.0262	21.1258	21.4184	21.5264	21.2647	0.0484683	0.0562625	0.107371	0.173411	20.9266	21.1909	20.9268	21.3015	21.4284	21.4549	21.2823	21.6304	21.2548	0.124522	0.0669751	0.170959	0.177867	21.3796	21.3273	21.3523	21.1388	21.1595	21.1168	21.4496	21.511	21.3709	0.021347	0.0174351	0.0573543	0.128089	21.1592	21.3919	21.1851	21.182	21.4321	21.1516	21.1524	21.3241	21.1209	0.104112
FGF4	35.3691	35.2079	35.4541	34.3495	34.3682	34.4938	35.177	34.5382	34.8872	0.10213	0.0640896	0.261193	0.383699	34.6413	34.7626	34.8549	34.6116	34.3045	34.4166	35.4925	35.6344	35.2439	0.0874792	0.126883	0.161394	0.423809	35.1205	34.6222	34.7429	34.9579	34.4853	34.7697	35.6061	35.379	35.624	0.212283	0.194229	0.111544	0.357046	37.8419	36.9574	37.1507	35.6316	35.5811	35.7434	37.1377	36.3206	35.9063	0.379684
KLF4	32.521	32.5114	32.3844	32.3103	32.403	32.278	32.3368	32.2695	32.1308	0.0622491	0.0529778	0.085788	0.0934756	32.5318	32.3663	32.6611	32.228	32.1717	32.0423	32.3487	32.3665	32.3855	0.120658	0.0777475	0.0150226	0.152837	32.5545	32.4942	32.5066	32.8894	32.8967	32.8045	32.5632	32.4631	32.6829	0.0259844	0.0418671	0.0898891	0.152036	32.7518	32.8409	32.8018	32.783	32.7996	32.6416	33.2162	33.1283	33.0222	0.036472
LIN28A	23.2477	23.3549	23.1461	22.8872	23.0256	22.8967	23.0333	23.1335	22.9584	0.0852839	0.0631543	0.0717384	0.130082	22.7892	22.8392	22.7484	22.5305	22.7382	22.4954	22.7285	22.8374	22.7136	0.0371428	0.107136	0.0552012	0.0896163	23.0147	23.0455	22.9778	23.1455	23.2089	23.1653	22.9656	23.1478	22.9653	0.0277061	0.0264954	0.0859383	0.0726948	23.2619	23.4036	23.1849	23.3989	23.5407	23.3678	23.1675	23.2698	23.0824	0.090564
ZFP42	26.1998	26.2694	26.0874	26.3405	26.4257	26.2434	26.3029	26.3641	26.1957	0.0749553	0.0744416	0.069606	0.0628915	25.9256	25.9642	25.85	25.8252	25.9674	25.7695	25.8775	25.9422	25.7615	0.0474409	0.0833262	0.0747452	0.0265438	26.1013	26.2292	26.0493	26.3537	26.4374	26.2828	26.2992	26.3764	26.3287	0.0756151	0.0631997	0.0318042	0.10403	26.6796	26.7641	26.6085	26.2602	26.25	26.2235	26.0211	26.6495	26.4244	0.0636001
PAX6	35.4526	34.6562	33.9164	35.1677	34.2676	35.4496	35.0905	35.5364	35.3268	0.627289	0.504072	0.182124	0.26295	33.3347	33.3025	34.2645	34.9446	37.2095	34.4431	34.892	34.6807	35.2467	0.446108	1.20344	0.233534	0.793097	35.0744	34.1703	34.576	35.7546	35.0068	35.3453		35.6374	36.1495	0.369747	0.305748	0.256071	0.52821	33.5208	32.6994	33.4973	35.1061	34.3187	33.8561	34.9223	33.6297	34.3797	0.381788
MAP2	30.1724	30.1746	30.1816	29.9884	30.0872	30.0981	30.0698	30.1859	30.1373	0.00393093	0.0493685	0.0476117	0.0487475	30.3759	30.4221	30.4562	30.2569	30.2336	30.319	30.9778	30.9211	31.0331	0.0328929	0.0360285	0.0457359	0.304661	30.1079	30.1942	30.2552	30.3726	30.4495	30.4278	30.8393	30.9378	30.9009	0.0604399	0.0323713	0.0406357	0.294323	29.9765	29.9805	29.9753	30.1389	30.0989	30.1565	29.9594	29.9869	29.965	0.00224318
DLG4	28.0098	28.0186	28.015	27.9424	27.9355	27.9243	27.8019	27.8424	27.8008	0.00363755	0.00746712	0.0193258	0.0819171	27.6879	27.6506	27.6432	27.741	27.7199	27.6857	27.8722	27.8731	27.8248	0.0195455	0.0227922	0.0225296	0.0826048	27.5906	27.6269	27.626	27.6748	27.7171	27.6719	27.7646	27.7864	27.7482	0.01687	0.0206221	0.0156699	0.0620231	27.6637	27.6231	27.364	27.9113	27.9321	27.9713	27.6904	27.7031	27.655	0.132714
[truncated: 55 more columns]

## Sheet: Error Calculation
	H9 ESC			H9-PWS ESC			H9-AS(13) ESC			H9-AS(22) ESC			H9 neu			H9-PWS neu			H9-AS(13) neu			H9-AS(22) neu
Gene	Technical Error	Biological Error	Total Error	Technical Error	Biological Error	Total Error	Technical Error	Biological Error	Total Error	Technical Error	Biological Error	Total Error	Technical Error	Biological Error	Total Error	Technical Error	Biological Error	Total Error	Technical Error	Biological Error	Total Error	Technical Error	Biological Error	Total Error
NDN	0.0639358	0.121787	0.185723	0.0355749	0.0865844	0.122159	0.076954	0.294011	0.370965	0.0871139	0.4285	0.515614	0.0613639	0.481914	0.543278	2.01514	0.56763	2.58277	0.0567736	0.346794	0.403567	0.0571849	1.08048	1.13766
MAGEL2	0.0366358	0.254763	0.291399	0.0355749	0.0865844	0.122159	0.114788	0.300737	0.415525	0.0948973	0.396813	0.491711	0.0711814	0.70716	0.778342	0.386479	0.810201	1.19668	0.0614027	0.327916	0.389319	0.0770938	1.21118	1.28827
MKRN3	1.19985	0.380292	1.58014	0.0355749	0.0865844	0.122159	0.895961	0.271481	1.16744	0.610052	0.37601	0.986062	0.0838585	0.323268	0.407126	0.11523	0.634593	0.749823	0.0488366	0.342772	0.391609	0.0721133	0.970236	1.04235
SNRPN ex1/2	0.104007	0.13123	0.235237	1.89772	0.846117	2.74384	0.0666147	0.265084	0.331699	0.0972307	0.381354	0.478585	0.0634612	0.349095	0.412556	2.00615	0.630521	2.63667	0.0704276	0.358969	0.429397	0.0617871	1.15005	1.21184
SNRPN U4/ex2	0.111796	0.0949942	0.20679	0.0355749	0.0865844	0.122159	0.0482915	0.316214	0.364505	0.0957075	0.391146	0.486853	0.0677397	0.351704	0.419443	0.145525	1.4302	1.57573	0.077223	0.311189	0.388412	0.0677835	1.06493	1.13272
116HGG1	0.0994403	0.110028	0.209468	0.0355749	0.0865844	0.122159	0.100008	0.262651	0.362659	0.0830556	0.416895	0.49995	0.108662	0.44827	0.556933	0.576469	0.603556	1.18003	0.124863	0.373693	0.498555	0.14214	0.913517	1.05566
116HGG2	0.0472798	0.158659	0.205939	0.0355749	0.0865844	0.122159	0.0302779	0.27529	0.305568	0.0556911	0.386923	0.442614	0.0623411	0.469654	0.531995	0.268304	1.17485	1.44315	0.0373606	0.434638	0.471999	0.0672783	0.934876	1.00215
116HGG3	0.0796909	0.0937967	0.173488	0.0355749	0.0865844	0.122159	0.0985479	0.262914	0.361462	0.108257	0.510173	0.618429	0.0970911	0.615379	0.71247	0.166695	0.708773	0.875468	0.0820431	0.461025	0.543068	0.0862967	1.06473	1.15103
IPW	0.0442417	0.111076	0.155318	0.0355749	0.0865844	0.122159	0.0355566	0.356159	0.391716	0.0697826	0.376086	0.445868	0.0809461	0.416025	0.496971	0.359139	0.75576	1.1149	0.0640914	0.584574	0.648665	0.0754652	1.06685	1.14232
SNORD115	0.160834	0.117429	0.278263	10.4093	2.46195	12.8712	0.169599	0.283395	0.452994	0.15976	0.685769	0.845529	0.0695378	0.421195	0.490733	0.694647	1.86991	2.56456	0.0519179	0.615482	0.6674	0.115659	0.900318	1.01598
UBE3A	0.0549846	0.132413	0.187398	0.105009	0.0877087	0.192717	0.0842911	0.269421	0.353712	0.0668525	0.420094	0.486946	0.0806355	0.323773	0.404408	0.0854122	0.427795	0.513207	0.0794836	0.374003	0.453487	0.0792224	1.13601	1.21523
UBE3A-ATS	0.172605	0.185852	0.358457	0.0355749	0.0865844	0.122159	0.104744	0.318164	0.422908	0.294847	0.879084	1.17393	0.111831	0.965693	1.07752	1.12106	1.38762	2.50869	0.155086	0.278249	0.433334	0.113369	0.884123	0.997492
GABRB3	0.0566204	0.15331	0.209931	0.0490674	0.201437	0.250504	0.0442317	0.285168	0.3294	0.0632079	0.384821	0.448029	0.0579497	0.523564	0.581514	0.0516135	0.552614	0.604227	0.040485	0.304826	0.345311	0.0763149	1.25382	1.33013
GABRA5	0.0717962	0.108643	0.180439	0.106769	0.126287	0.233056	0.0929078	0.310866	0.403774	0.0582333	0.398973	0.457206	0.100495	0.846143	0.946638	0.143469	0.830992	0.974461	0.0654511	0.431658	0.497109	0.133339	1.28137	1.41471
GABRG3	0.0942771	0.159149	0.253426	0.462035	0.162781	0.624816	0.21048	0.312057	0.522537	0.325959	1.18935	1.51531	0.106492	0.345712	0.452204	0.0908805	0.962233	1.05311	0.0689033	0.939415	1.00832	0.0790011	1.16526	1.24426
PWAR5	0.131095	0.112863	0.243957	0.0355749	0.0865844	0.122159	0.122984	0.270955	0.393939	0.165608	0.427896	0.593504	0.121983	0.392623	0.514606	0.177845	1.1322	1.31004	0.108391	0.634669	0.743061	0.0705589	1.14544	1.216
HERC2	0.0457832	0.094278	0.140061	0.0593461	0.236376	0.295722	0.0407872	0.299093	0.33988	0.0589537	0.377281	0.436234	0.0645637	0.339132	0.403696	0.0809649	0.506004	0.586969	0.0796574	0.377428	0.457085	0.0942713	1.09832	1.19259
CYFIP1	0.056115	0.0941372	0.150252	0.0739511	0.155919	0.22987	0.0348135	0.265328	0.300141	0.07147	0.381781	0.453251	0.0600844	0.496297	0.556382	0.0614178	0.462536	0.523954	0.0418308	0.412962	0.454792	0.0954507	1.05701	1.15246
TUBGCP5	0.0459039	0.129073	0.174977	0.108144	0.156932	0.265075	0.0631575	0.311421	0.374578	0.0963052	0.380954	0.477259	0.0725375	0.332424	0.404961	0.0501407	0.443996	0.494136	0.082204	0.353783	0.435987	0.0665515	1.09303	1.15958
CHRNA7	0.0777298	0.0974424	0.175172	0.0969916	0.160438	0.257429	0.0786078	0.261785	0.340393	0.113915	0.393269	0.507183	0.0604984	0.499857	0.560356	0.100925	0.515393	0.616319	0.0558485	0.513512	0.569361	0.0850343	1.12807	1.21311
NANOG	0.0522706	0.233505	0.285775	0.0705859	0.186275	0.256861	0.0676245	0.33584	0.403465	0.109009	0.400427	0.509436	0.119552	0.419106	0.538658	0.160279	0.495739	0.656018	0.0838047	0.399211	0.483015	0.0793598	0.991151	1.07051
SOX2	0.17635	0.266285	0.442635	0.152124	0.281138	0.433261	0.152875	0.302722	0.455597	0.234906	0.418118	0.653025	0.25423	0.369649	0.623879	0.0829186	0.580583	0.663501	0.141607	0.431436	0.573043	0.24775	1.40137	1.64912
OCT3/4	0.134349	0.194137	0.328486	0.224686	0.197822	0.422508	0.0668461	0.287168	0.354014	0.190565	0.373622	0.564187	0.138834	0.340811	0.479645	0.187778	0.548818	0.736596	0.111185	0.248775	0.35996	0.143951	1.18798	1.33194
FGF4	0.289424	0.393501	0.682925	0.225977	0.432563	0.65854	0.309273	0.439932	0.749205	0.642031	0.775265	1.4173	0.0485433	0.313905	0.362448	0.0358423	0.417171	0.453014	0.0348177	0.229522	0.264339	0.238983	1.58043	1.81941
KLF4	0.122669	0.12789	0.250559	0.148641	0.175659	0.3243	0.104534	0.298619	0.403153	0.119729	0.408829	0.528558	0.100127	0.480123	0.580249	0.0933825	0.595815	0.689198	0.118125	0.435367	0.553492	0.0970205	0.931776	1.0288
LIN28A	0.131965	0.156651	0.288615	0.131036	0.124611	0.255648	0.0963028	0.267101	0.363404	0.146402	0.388048	0.534451	0.151018	1.2224	1.37342	0.257742	0.979213	1.23696	0.109449	0.531881	0.641331	0.0994979	0.881895	0.981392
ZFP42	0.130428	0.10758	0.238007	0.126674	0.0905618	0.217236	0.105558	0.277274	0.382832	0.271207	0.416387	0.687594	1.5904	1.39758	2.98799	2.70538	0.468377	3.17376	2.66904	1.11547	3.7845	0.597803	0.993939	1.59174
PAX6	0.825685	0.277057	1.10274	1.30502	0.797809	2.10283	0.54423	0.587422	1.13165	0.833432	0.65177	1.4852	0.0792433	0.946529	1.02577	0.0761495	0.724399	0.800549	0.0773674	0.745287	0.822654	0.0657028	1.24279	1.30849
MAP2	0.0756709	0.0999721	0.175643	0.0757452	0.316726	0.392471	0.0822881	0.390749	0.473037	0.0491856	0.380153	0.429338	0.0640061	0.333055	0.397061	0.0658532	0.434078	0.499932	0.0638328	0.279826	0.343659	0.678764	1.01405	1.69282
DLG4	0.0380655	0.119702	0.157767	0.0517172	0.119668	0.171385	0.0370758	0.264396	0.301472	0.142617	0.406104	0.54872	0.0520384	0.527935	0.579974	0.0720262	0.421664	0.493691	0.0601291	0.249019	0.309148	0.192199	1.04309	1.23529

## Sheet: qPCR Analysis (Cell Type)
			H9 ESC			H9-PWS ESC			H9-AS(13) ESC			H9-AS(22) ESC			H9 neu			H9-PWS neu			H9-AS(13) neu			H9-AS(22) neu
			1	2	3	1	2	3	1	2	3	1	2	3	1	2	3	1	2	3	1	2	3	1	2	3
		GAPDH	20.7065	20.582	20.4937	20.4837	20.4097	20.2746	20.6699	20.9313	20.3046	20.5055	21.3488	20.6238	21.9621	22.0903	21.3696	21.3836	22.2205	21.2942	21.7987	21.2614	21.6734	23.5198	21.5824	21.7959
CT	Hs00267349_s1	NDN	27.8795	28.0765	27.9202	40	40	40	27.4977	27.8117	27.788	27.8099	28.29	27.8828	25.0939	25.5259	25.9894	38.2243	37.9961	38.9025	25.1642	25.5842	25.7888	26.8783	25.782	25.3469
Mean	Hs00255922_s1	MAGEL2	29.2427	29.8221	29.4548	40	40	40	29.9753	30.2089	29.8297	29.9504	30.2639	30.0103	26.3791	27.1727	27.9311	33.0456	34.5994	34.4224	26.3567	26.1736	26.736	28.7075	27.3819	26.667
	Hs00271653_s1	MKRN3	34.769	35.1275	34.227	40	40	40	34.9962	34.8749	34.7828	34.5051	34.5007	34.3993	27.1421	27.2782	27.324	30.0361	31.1494	30.9082	27.8107	28.3727	28.3257	29.1877	28.3461	28.2015
	Hs00243205_m1	SNRPN ex1/2	22.7765	22.6286	22.8662	38.0881	40	38.3759	22.768	22.9266	22.8564	23.1191	23.1896	22.9955	24.2006	24.4477	24.5674	40	39.0006	38.9936	24.4312	23.8317	23.8608	25.4421	23.8985	23.7874
	Hs00909635_m1	SNRPN U4/ex2	30.5515	30.6417	30.6117	40	40	40	30.3996	30.6911	30.2471	30.8498	31.0074	30.718	26.6296	26.4195	26.8076	32.3997	31.9013	35.0202	26.2098	25.6974	25.9963	27.2314	25.8837	25.961
	Hs03454084_m1	116HGG1	26.3869	26.3426	26.2279	40	40	40	26.2896	26.368	26.2363	26.7106	26.9061	26.4506	28.6037	27.952	27.9005	35.2278	34.601	34.1651	28.2566	27.6351	27.627	27.5469	26.8504	27.1198
	Hs03454228_m1	116HGG2	23.9219	23.6375	23.915	40	40	40	23.7504	23.714	23.939	24.112	24.1862	23.9392	25.8403	25.2431	25.011	32.8864	31.7828	34.4594	25.6708	24.9773	24.8218	25.0784	24.2857	24.4055
	Hs01374551_m1	116HGG3	26.4285	26.3446	26.381	40	40	40	26.3186	26.2936	26.1907	26.0726	26.8486	26.1537	28.3753	27.5743	27.0919	35.3354	34.0235	35.1116	28.1442	27.3243	27.2703	27.94	26.4681	26.9017
	Hs03455409_s1	IPW	27.737	27.7468	27.5964	40	40	40	27.731	27.9323	27.3385	28.1099	28.2066	28.0952	27.8598	27.2869	27.2746	35.0075	33.779	33.5839	27.7563	26.7181	26.5356	27.2288	25.8383	25.9984
	Hs03454279_m1	SNORD115	31.4832	31.3969	31.589	40	34.5254	35.0802	32.4294	32.2408	32.1416	33.0217	31.8289	31.7743	27.39	27.1729	27.8467	37.8129	35.5354	40	27.3834	26.2272	26.1234	25.6342	25.0613	25.2207
	Hs00166580_m1	UBE3A	27.4909	27.3547	27.598	28.3757	28.3819	28.3496	28.346	28.5105	28.5236	28.7191	29.0758	28.6268	27.1626	26.9713	27.0372	27.6385	27.7645	27.5327	29.1029	29.62	29.7994	31.7679	30.1012	30.3526
	Hs01372960_m1	UBE3A-ATS	34.4208	34.4459	34.0859	40	40	40	35.3458	35.2924	34.924	33.4293	35.2601	34.9262	32.3636	32.3415	34.2897	38.6471	36.7723	40	32.9862	32.6151	32.8903	32.5053	32.0853	32.2917
	Hs00241459_m1	GABRB3	25.3225	25.3619	25.6074	25.9835	26.4261	26.1608	26.2276	26.1836	26.4649	26.0728	26.3039	26.1591	25.3999	25.3885	26.2831	26.6907	27.4241	26.6242	26.4125	25.9398	26.2923	27.3153	26.0272	25.1078
	Hs00181291_m1	GABRA5	27.99	27.9753	28.1193	28.9271	29.1352	28.9566	28.5033	28.8362	28.9032	29.0056	29.2995	28.9912	27.3683	28.2814	29.2922	29.0125	30.552	29.0429	28.9539	28.0914	28.314	28.4493	27.4981	26.1503
	Hs01115766_m1	GABRG3	35.1076	35.0874	35.3792	35.1041	35.4273	35.3502	34.9814	35.2902	35.3993	33.0045	35.4218	33.048	29.4909	29.3248	29.1363	30.5758	31.2949	29.2046	30.4192	28.4133	28.5698	29.5141	28.3621	27.623
	Hs_03453940_s1	PWAR5	25.1418	25.2104	25.3158	40	40	40	25.0204	25.1722	25.2221	25.3547	25.793	25.3408	26.5505	26.0587	26.0422	33.9178	33.0745	35.6061	26.5712	25.2963	25.3367	26.691	25.0749	25.1346
	Hs00190589_m1	HERC2	26.2545	26.2848	26.3406	26.8842	27.2554	27.408	26.9892	27.2484	27.3531	27.2428	27.1606	27.3016	27.0011	26.7111	26.7509	27.9604	27.9299	27.3382	27.9996	27.3688	27.3593	28.2531	27.2106	26.6237
	Hs00383168_m1	CYFIP1	27.2557	27.2015	27.2868	27.2527	27.146	26.9402	28.0948	28.2454	28.1199	28.1966	28.3286	28.1308	27.9838	27.4027	27.0516	27.8567	27.6173	27.3674	29.1175	28.2777	28.735	29.8363	28.4435	28.7068
	Hs00540690_m1	TUBGCP5	28.7386	28.7581	28.9493	28.7449	28.4457	28.6951	29.144	29.5147	29.5194	29.7959	29.7816	29.6231	29.0638	28.8678	28.8076	29.039	28.854	28.6668	30.0705	29.4408	29.5858	30.6305	29.1719	29.2724
	Hs01063373_m1	CHRNA7	30.6938	30.5932	30.6729	31.9219	31.594	31.7197	30.7479	30.8593	30.761	31.2897	31.2771	31.0181	30.6231	30.1071	29.6713	31.339	31.2717	30.666	30.315	29.3508	29.3305	30.5467	28.9499	29.0934
	Hs02387400_g1	NANOG	25.4181	24.912	25.0274	24.4032	24.6618	24.2638	24.4956	24.9167	24.4281	24.6134	24.7617	24.4055	30.3642	30.0352	30.7153	30.4179	30.6419	29.9959	30.449	29.6521	30.1127	29.3583	28.2874	28.4042
	Hs00602736_s1	SOX2	24.8407	25.3657	25.3826	25.8269	25.3741	25.1904	26.1596	25.9902	25.7689	26.4572	26.7509	26.2934	25.3821	25.3119	24.9374	25.6289	25.0667	26.0525	25.6773	26.342	26.5285	29.5898	27.4429	27.1038
	Hs04995079_g1	OCT3/4	21.514	21.1035	21.4032	21.0148	21.3949	21.3892	21.3531	21.1383	21.4438	21.2454	21.2552	21.1991	32.7094	32.4037	32.4607	32.839	33.1097	32.2551	32.3037	32.2312	32.4611	30.7888	31.8049	32.7771
	Hs00173564_m1	FGF4	35.3437	34.4038	34.8675	34.7529	34.4442	35.4569	34.8285	34.7376	35.5364	37.3167	35.652	36.4549	40	40	40	40	40	40	40	40	40	36.7669	38.262	40
	Hs00358836_m1	KLF4	32.4723	32.3304	32.2457	32.5197	32.1473	32.3669	32.5184	32.8635	32.5697	32.7982	32.7414	33.1223	31.3718	31.3476	32.1301	31.2807	32.0398	31.0421	31.9778	31.5774	31.0735	32.5549	31.7244	32.0731
	Hs00702808_s1	LIN28A	23.2496	22.9365	23.0417	22.7923	22.588	22.7598	23.0127	23.1732	23.0262	23.2835	23.4358	23.1732	32.9721	32.6476	30.3195	32.6883	32.4063	30.684	32.8364	31.694	32.0262	33.2874	33.2535	32.9332
	Hs01938187_s1	ZFP42	26.1856	26.3365	26.2876	25.9133	25.854	25.8604	26.1266	26.358	26.3348	26.6841	26.2446	26.365	38.9234	35.5916	37.4005	37.3564	37.8323	37.7793	38.2523	36.1474	38.6279	35.2953	35.2559	36.3048
	Hs00240871_m1	PAX6	34.6751	34.9616	35.3179	33.6339	35.5324	34.9398	34.6069	35.3689	35.8935	33.2392	34.427	34.3106	26.7922	25.836	24.6104	25.2064	25.4143	24.067	25.5095	25.3794	23.9446	25.89	24.4627	23.7491
	Hs00258900_m1	MAP2	30.1762	30.0579	30.131	30.4181	30.2698	30.9773	30.1858	30.4166	30.8927	29.9774	30.1314	29.9704	23.9956	23.8064	24.071	23.8627	23.9736	23.6824	23.668	23.2876	23.3956	24.1517	23.4619	22.8659
	Hs01555373_m1	DLG4	28.0145	27.934	27.815	27.6606	27.7155	27.8567	27.6145	27.6879	27.7664	27.5503	27.9382	27.6828	24.2809	24.6493	25.3072	24.5912	24.7377	24.635	24.2965	24.1791	24.4157	25.0297	24.3362	23.6105
		NDN	7.17302	7.4945	7.42645	19.5163	19.5903	19.7254	6.82775	6.88034	7.48339	7.30441	6.94113	7.25906	3.1318	3.43566	4.61977	16.8407	15.7756	17.6083	3.36555	4.32281	4.1154	3.35854	4.19955	3.55101
		MAGEL2	8.53621	9.24005	8.96107	19.5163	19.5903	19.7254	9.30542	9.27754	9.52512	9.44497	8.91508	9.38647	4.41704	5.08241	6.56156	11.6619	12.379	13.1282	4.55805	4.91225	5.06264	5.18774	5.79949	4.87108
		MKRN3	14.0625	14.5455	13.7333	19.5163	19.5903	19.7254	14.3263	13.9436	14.4781	13.9996	13.1518	13.7755	5.18005	5.18791	5.95442	8.65247	8.9289	9.61402	6.01204	7.11135	6.65235	5.66791	6.76365	6.40558
		SNRPN ex1/2	2.07005	2.04654	2.37252	17.6044	19.5903	18.1014	2.09809	1.99529	2.55174	2.61366	1.84079	2.37175	2.23853	2.35746	3.19786	18.6164	16.7801	17.6994	2.63256	2.57035	2.18747	1.92237	2.31604	1.99156
		SNRPN U4/ex2	9.84504	10.0597	10.118	19.5163	19.5903	19.7254	9.72968	9.75981	9.9425	10.3443	9.65861	10.0942	4.66752	4.32928	5.43804	11.016	9.68079	13.726	4.41112	4.43605	4.32295	3.71165	4.30124	4.16509
		116HGG1	5.68039	5.76054	5.73418	19.5163	19.5903	19.7254	5.61973	5.43672	5.9317	6.20513	5.55728	5.82686	6.64161	5.86179	6.53094	13.8442	12.3805	12.8709	6.45794	6.37373	5.95367	4.02715	5.26794	5.32392
delta CT		116HGG2	3.21543	3.05546	3.42134	19.5163	19.5903	19.7254	3.08045	2.78266	3.63438	3.60656	2.8374	3.31539	3.87826	3.15282	3.64141	11.5028	9.56238	13.1652	3.87217	3.71597	3.14841	1.55862	2.70322	2.60966
		116HGG3	5.722	5.76257	5.8873	19.5163	19.5903	19.7254	5.64871	5.36228	5.88606	5.56716	5.49975	5.52991	6.41322	5.48406	5.72231	13.9517	11.803	13.8174	6.34549	6.0629	5.59693	4.42024	4.8857	5.10578
		IPW	7.03051	7.16477	7.1027	19.5163	19.5903	19.7254	7.06106	7.00097	7.03389	7.6044	6.85781	7.47138	5.89775	5.1966	5.90506	13.6239	11.5585	12.2897	5.95765	5.45676	4.86219	3.70904	4.25584	4.20249
		SNORD115	10.7767	10.8149	11.0953	19.5163	14.1157	14.8056	11.7595	11.3095	11.8369	12.5162	10.4801	11.1505	5.42795	5.0826	6.47713	16.4293	13.3149	18.7058	5.58472	4.96581	4.45	2.11445	3.47882	3.42478
		UBE3A	6.78441	6.77266	7.1043	7.89202	7.9722	8.075	7.6761	7.57917	8.21897	8.21362	7.72697	8.00303	5.20051	4.88109	5.66756	6.25492	5.54405	6.23854	7.30418	8.35867	8.126	8.24814	8.51873	8.55673
		UBE3A-ATS	13.7143	13.8638	13.5922	19.5163	19.5903	19.7254	14.6759	14.3611	14.6193	12.9239	13.9113	14.3025	10.4016	10.2512	12.9202	17.2635	14.5518	18.7058	11.1875	11.3537	11.2169	8.98555	10.5029	10.4958
		GABRB3	4.61605	4.77984	5.11368	5.49981	6.01647	5.88619	5.55767	5.25224	6.16023	5.56734	4.95508	5.53532	3.43787	3.29829	4.91349	5.30707	5.20366	5.33006	4.61386	4.67845	4.61894	3.79559	4.44479	3.31187
		GABRA5	7.28355	7.3933	7.62561	8.44339	8.72554	8.68202	7.83338	7.90485	8.59856	8.50015	7.95068	8.3674	5.4062	6.19112	7.92257	7.62889	8.33158	7.7487	7.15518	6.83	6.64063	4.9295	5.91562	4.35439
		GABRG3	14.4011	14.5053	14.8855	14.6204	15.0177	15.0757	14.3115	14.3589	15.0946	12.499	14.0729	12.4242	7.5288	7.23458	7.76671	9.19217	9.07441	7.91038	8.62051	7.15189	6.89646	5.99439	6.7797	5.82707
		PWAR5	4.43533	4.6284	4.82209	19.5163	19.5903	19.7254	4.35048	4.24091	4.91746	4.84919	4.4442	4.717	4.58845	3.9684	4.67265	12.5342	10.854	14.3119	4.77253	4.03491	3.66328	3.17124	3.49242	3.33873
		HERC2	5.54804	5.70282	5.84688	6.40052	6.84576	7.13343	6.31925	6.31705	7.04845	6.73737	5.81177	6.67784	5.03905	4.62088	5.38132	6.57673	5.70944	6.04403	6.20096	6.10747	5.68598	4.73334	5.62813	4.82779
		CYFIP1	6.54922	6.61946	6.79312	6.76897	6.7363	6.66568	7.42488	7.31407	7.81526	7.69116	6.97972	7.507	6.02175	5.31241	5.68203	6.47308	5.39686	6.07323	7.31883	7.01632	7.06165	6.31651	6.86105	6.91087
		TUBGCP5	8.03208	8.17609	8.45563	8.26114	8.03606	8.42057	8.47409	8.58335	9.21474	9.29042	8.43279	8.99934	7.10178	6.77752	7.43802	7.65542	6.63351	7.37257	8.27178	8.17944	7.91243	7.11077	7.5895	7.47655
		CHRNA7	9.98731	10.0112	10.1792	11.4382	11.1844	11.4452	10.078	9.92802	10.4564	10.7842	9.92829	10.3943	8.66101	8.01686	8.30176	9.95541	9.05121	9.37181	8.51628	8.08941	7.65715	7.02696	7.36748	7.29752
		NANOG	4.71166	4.32998	4.53371	3.91948	4.25219	3.98918	3.82566	3.98534	4.12347	4.10795	3.41289	3.78172	8.40209	7.94499	9.34574	9.0343	8.4214	8.70172	8.65029	8.39072	8.43929	5.83858	6.70495	6.6083
		SOX2	4.13421	4.78372	4.88888	5.34314	4.96446	4.91578	5.48964	5.05885	5.4643	5.95172	5.40208	5.6696	3.41999	3.2216	3.56777	4.24524	2.84619	4.7583	3.87862	5.08064	4.8551	6.07	5.86045	5.3079
		OCT3/4	0.807534	0.521452	0.909445	0.531058	0.985268	1.11461	0.683167	0.207021	1.1392	0.739921	-0.093622	0.575342	10.7473	10.3134	11.0912	11.4554	10.8893	10.961	10.5051	10.9698	10.7877	7.26901	10.2225	10.9812
		FGF4	14.6372	13.8218	14.3738	14.2692	14.0346	15.1824	14.1586	13.8063	15.2318	16.8112	14.3032	15.8311	18.0379	17.9097	18.6304	18.6164	17.7795	18.7058	18.2013	18.7386	18.3266	13.2471	16.6796	18.2041
		KLF4	11.7658	11.7484	11.752	12.036	11.7377	12.0923	11.8485	11.9322	12.2651	12.2927	11.3926	12.4985	9.40971	9.25733	10.7605	9.89708	9.81938	9.74793	10.1791	10.316	9.40017	9.03515	10.142	10.2772
		LIN28A	2.54309	2.35447	2.54802	2.30856	2.17838	2.48527	2.34277	2.24189	2.72161	2.77799	2.08694	2.54945	11.01	10.5574	8.94993	11.3047	10.1859	9.3898	11.0377	10.4326	10.3528	9.76762	11.6711	11.1373
		ZFP42	5.47907	5.75451	5.79385	5.42954	5.44439	5.58581	5.4567	5.42667	6.03014	6.1786	4.89575	5.74122	16.9614	13.5014	16.031	15.9728	15.6118	16.4851	16.4536	14.886	16.9545	11.7756	13.6735	14.5089
		PAX6	13.9686	14.3796	14.8242	13.1502	15.1228	14.6652	13.937	14.4376	15.5888	12.7337	13.0781	13.6868	4.83014	3.74572	3.24085	3.82274	3.19382	2.77283	3.71087	4.11807	2.2712	2.37026	2.88029	1.95317
		MAP2	9.46972	9.47586	9.63727	9.93435	9.86015	10.7028	9.51585	9.4853	10.588	9.47195	8.78259	9.34664	2.03356	1.71611	2.70138	2.47906	1.75309	2.38825	1.86935	2.02621	1.72226	0.631943	1.8795	1.07002
		DLG4	7.30797	7.35202	7.32133	7.17685	7.30588	7.58212	6.94458	6.75661	7.46177	7.0448	6.5894	7.05906	2.31888	2.559	3.93757	3.20757	2.51722	3.34081	2.49783	2.91769	2.7423	1.50998	2.75379	1.81461
		NDN	-0.191638	0.129848	0.0617902	12.1516	12.2257	12.3608	-0.536901	-0.484318	0.118738	-0.0602454	-0.423526	-0.105598	-0.597274	-0.293421	0.890695	13.1116	12.0465	13.8792	-0.363529	0.59373	0.386317	-0.37054	0.470469	-0.178073
		MAGEL2	-0.376237	0.327607	0.0486293	10.6038	10.6779	10.813	0.392977	0.365093	0.612681	0.532524	0.00263567	0.474025	-0.93663	-0.271259	1.20789	6.30827	7.02532	7.77453	-0.79562	-0.441419	-0.291036	-0.165931	0.445821	-0.482596
		MKRN3	-0.051238	0.431682	-0.380444	5.4025	5.47656	5.61164	0.212547	-0.1702	0.36435	-0.114191	-0.961958	-0.3383	-0.260741	-0.252886	0.513627	3.21167	3.4881	4.17322	0.571241	1.67056	1.21156	0.227119	1.32286	0.964786
		SNRPN ex1/2	-0.0929858	-0.116501	0.209487	15.4414	17.4273	15.9383	-0.0649451	-0.167751	0.388701	0.450627	-0.322242	0.20871	-0.359421	-0.24049	0.599911	16.0184	14.1822	15.1015	0.0346167	-0.0275947	-0.410473	-0.675577	-0.281908	-0.606392
		SNRPN U4/ex2	-0.16253	0.0520979	0.110433	9.50872	9.58277	9.71786	-0.277897	-0.247763	-0.0650748	0.336736	-0.348962	0.0866522	-0.144094	-0.482332	0.626426	6.20442	4.86918	8.91437	-0.400497	-0.375566	-0.488669	-1.09997	-0.510373	-0.646528
		116HGG1	-0.0446436	0.0355024	0.00914111	13.7913	13.8653	14.0004	-0.105301	-0.288312	0.206661	0.480094	-0.167752	0.101828	0.296828	-0.482991	0.186163	7.4994	6.03574	6.52614	0.113158	0.0289507	-0.391109	-2.31763	-1.07684	-1.02085
delta		116HGG2	-0.015312	-0.175285	0.190597	16.2855	16.3596	16.4947	-0.150294	-0.448078	0.403632	0.375817	-0.393339	0.0846503	0.320761	-0.404675	0.0839138	7.94526	6.00488	9.60771	0.314676	0.15847	-0.409091	-1.99888	-0.854282	-0.947834
delta CT		116HGG3	-0.0686243	-0.028056	0.0966803	13.7257	13.7997	13.9348	-0.141915	-0.428345	0.095436	-0.223459	-0.290877	-0.260713	0.540027	-0.389138	-0.150889	8.07855	5.92985	7.94419	0.472299	0.189709	-0.276262	-1.45296	-0.987491	-0.767412
		IPW	-0.068813	0.0654427	0.00337033	12.417	12.491	12.6261	-0.038269	-0.098358	-0.065432	0.505077	-0.241521	0.372056	0.231282	-0.46987	0.238588	7.95743	5.89203	6.62321	0.291178	-0.209712	-0.804276	-1.95743	-1.41063	-1.46397
		SNORD115	-0.118883	-0.0807669	0.19965	8.62067	3.22012	3.91002	0.863893	0.413897	0.941313	1.62059	-0.415524	0.254903	-0.234612	-0.579957	0.814569	10.7668	7.65239	13.0433	-0.0778417	-0.696746	-1.21256	-3.54811	-2.18374	-2.23778
		UBE3A	-0.10271	-0.114468	0.217178	1.0049	1.08508	1.18788	0.788974	0.692043	1.33185	1.32649	0.839846	1.11591	-0.0492092	-0.368633	0.417842	1.0052	0.294323	0.988817	2.05446	3.10895	2.87628	2.99842	3.26901	3.30701
		UBE3A-ATS	-0.00913678	0.140369	-0.131232	5.79283	5.86689	6.00197	0.952405	0.637641	0.895886	-0.799602	0.187851	0.578997	-0.789413	-0.93977	1.72918	6.0725	3.36087	7.51484	-0.00347144	0.162707	0.0259642	-2.20542	-0.688085	-0.695167
		GABRB3	-0.220472	-0.0566859	0.277158	0.663288	1.17994	1.04966	0.721149	0.415718	1.32371	0.730818	0.118557	0.698791	-0.445347	-0.584926	1.03027	1.42385	1.32045	1.44684	0.730645	0.795234	0.735726	-0.0876267	0.561572	-0.571342
		GABRA5	-0.150602	-0.040857	0.191459	1.00924	1.29138	1.24786	0.399226	0.470692	1.16441	1.06599	0.516527	0.93324	-1.10043	-0.315508	1.41594	1.12226	1.82495	1.24206	0.648548	0.323368	0.134001	-1.57713	-0.591008	-2.15225
		GABRG3	-0.196216	-0.0919884	0.288205	0.0230356	0.420317	0.478342	-0.285863	-0.238454	0.497307	-2.09833	-0.524412	-2.17316	0.0187698	-0.275453	0.256683	1.68214	1.56438	0.400351	1.11048	-0.358143	-0.613575	-1.51564	-0.730327	-1.68296
		PWAR5	-0.193275	-0.000203778	0.193479	14.8877	14.9617	15.0968	-0.27813	-0.387692	0.288851	0.220585	-0.184406	0.0883912	0.178617	-0.441436	0.262819	8.12433	6.44421	9.90209	0.36269	-0.374921	-0.746551	-1.23859	-0.917421	-1.0711
		HERC2	-0.151203	0.00357211	0.14763	0.701274	1.14652	1.43418	0.620008	0.617805	1.34921	1.03813	0.112524	0.978598	0.0252963	-0.392871	0.367574	1.56298	0.695687	1.03028	1.18721	1.09372	0.672231	-0.280406	0.614381	-0.185958
		CYFIP1	-0.104717	-0.0344748	0.139192	0.11504	0.0823656	0.0117429	0.770948	0.660137	1.16133	1.03723	0.325789	0.85307	0.349688	-0.359655	0.00996678	0.801014	-0.27521	0.40116	1.64676	1.34425	1.38958	0.64444	1.18898	1.2388
		TUBGCP5	-0.189186	-0.045177	0.234363	0.039879	-0.185209	0.199302	0.252823	0.362085	0.993472	1.06916	0.211524	0.778077	-0.00399167	-0.328254	0.332246	0.549644	-0.472264	0.266796	1.16601	1.07367	0.806663	0.00499833	0.483726	0.370782
		CHRNA7	-0.0719177	-0.0480187	0.119936	1.37896	1.12513	1.38593	0.0187823	-0.131204	0.39718	0.724969	-0.130941	0.335101	0.334464	-0.309682	-0.0247822	1.62887	0.724673	1.04526	0.189737	-0.237132	-0.669389	-1.29958	-0.959059	-1.02902
		NANOG	0.18654	-0.195139	0.00859889	-0.605633	-0.272929	-0.535934	-0.699454	-0.539775	-0.401642	-0.417161	-1.11223	-0.743399	-0.162183	-0.619285	0.781468	0.470028	-0.142867	0.137446	0.0860187	-0.173548	-0.124984	-2.72569	-1.85932	-1.95597
		SOX2	-0.468058	0.181453	0.286605	0.740871	0.362191	0.313512	0.887373	0.456583	0.862026	1.34945	0.799813	1.06733	0.0168694	-0.181517	0.164647	0.842116	-0.556927	1.35518	0.475501	1.67752	1.45198	2.66688	2.45733	1.90478
		OCT3/4	0.0613906	-0.224692	0.163301	-0.215086	0.239125	0.368464	-0.0629764	-0.539122	0.393056	-0.00622211	-0.839765	-0.170801	0.0300229	-0.403878	0.373856	0.738087	0.171964	0.243652	-0.212232	0.252533	0.0704416	-3.44829	-0.494822	0.263934
		FGF4	0.359607	-0.455773	0.0961666	-0.00837644	-0.243033	0.904767	-0.118973	-0.471294	0.954166	2.53363	0.0256049	1.55347	-0.154764	-0.282951	0.437716	0.423676	-0.41316	0.513119	0.00862989	0.545925	0.133936	-4.9456	-1.51314	0.0114162
		KLF4	0.0103913	-0.00697233	-0.003419	0.280607	-0.017721	0.336905	0.0931187	0.1768	0.509714	0.537312	-0.362839	0.743076	-0.399459	-0.55184	0.951299	0.087906	0.010207	-0.061241	0.369913	0.506847	-0.409001	-0.774025	0.332814	0.468076
		LIN28A	0.0612299	-0.12739	0.0661602	-0.173301	-0.303475	0.00341056	-0.139091	-0.239966	0.239751	0.296135	-0.394918	0.0675929	0.837583	0.384938	-1.22252	1.13227	0.0134064	-0.782651	0.86528	0.260158	0.180338	-0.404833	1.49862	0.964869
		ZFP42	-0.196738	0.0787007	0.118037	-0.246268	-0.231416	-0.089999	-0.219107	-0.249142	0.354327	0.502789	-0.780055	0.065413	1.46347	-1.99653	0.533064	0.474871	0.113912	0.987205	0.9557	-0.61186	1.45663	-3.72233	-1.8244	-0.988976
		PAX6	-0.422205	-0.0111984	0.433404	-1.24063	0.731962	0.274438	-0.45381	0.0467786	1.19804	-1.65709	-1.31267	-0.704009	0.891239	-0.193189	-0.69805	-0.116162	-0.74508	-1.16607	-0.228036	0.179168	-1.6677	-1.56864	-1.05862	-1.98573
		MAP2	-0.0578957	-0.051755	0.109651	0.406728	0.332536	1.17515	-0.011769	-0.0423187	1.06043	-0.0556717	-0.74503	-0.180975	-0.116792	-0.434236	0.551028	0.328706	-0.397261	0.237901	-0.281003	-0.124144	-0.428091	-1.51841	-0.270854	-1.08033
		DLG4	-0.0191388	0.0249159	-0.00577711	-0.150257	-0.0212328	0.255008	-0.382526	-0.570496	0.134659	-0.282313	-0.737707	-0.26805	-0.619606	-0.379485	0.999091	0.269086	-0.421264	0.402329	-0.44065	-0.0207972	-0.196184	-1.42851	-0.184696	-1.12387
		NDN	1.14206	0.913928	0.958075	0.000219783	0.000208785	0.000190124	1.45085	1.39892	0.920993	1.04264	1.3412	1.07594	1.51286	1.22554	0.539354	0.000112981	0.00023639	6.63646e-05	1.28657	0.662627	0.76508	1.29284	0.72173	1.13137
		MAGEL2	1.29795	0.796857	0.966854	0.000642576	0.000610422	0.000555862	0.761557	0.776419	0.65398	0.691344	0.998175	0.719953	1.91405	1.20686	0.432901	0.0126189	0.0076766	0.00456701	1.73582	1.35794	1.22352	1.12189	0.734167	1.39726
		MKRN3	1.03615	0.741397	1.30174	0.023642	0.022459	0.0204516	0.863012	1.12521	0.776819	1.08237	1.94795	1.26427	1.19809	1.19159	0.700459	0.107942	0.0891201	0.0554287	0.673038	0.314132	0.431803	0.854339	0.399743	0.512354
		SNRPN ex1/2	1.06658	1.0841	0.864845	2.24742e-05	5.67357e-06	1.59253e-05	1.04605	1.12331	0.763817	0.731725	1.25027	0.86531	1.28291	1.18139	0.659795	1.50651e-05	5.37944e-05	2.84451e-05	0.976291	1.01931	1.32912	1.59724	1.2158	1.52245
		SNRPN U4/ex2	1.11925	0.964533	0.92631	0.00137275	0.00130406	0.0011875	1.21243	1.18736	1.04614	0.791831	1.27364	0.941705	1.10504	1.397	0.647779	0.0135608	0.0342162	0.00207257	1.31996	1.29735	1.40315	2.1435	1.42442	1.5654
RQ		116HGG1	1.03143	0.975692	0.993684	7.05373e-05	6.70078e-05	6.10185e-05	1.07572	1.22121	0.866541	0.716931	1.12331	0.931851	0.81404	1.39764	0.87894	0.00552656	0.0152427	0.0108501	0.924562	0.980133	1.3114	4.98512	2.10941	2.02912
		116HGG2	1.01067	1.12919	0.876243	1.25188e-05	1.18924e-05	1.08294e-05	1.1098	1.36422	0.755953	0.770669	1.31343	0.943013	0.800647	1.32379	0.943495	0.00405731	0.0155722	0.00128171	0.804031	0.895975	1.32785	3.99689	1.80786	1.92897
		116HGG3	1.04872	1.01964	0.935182	7.38181e-05	7.01243e-05	6.38565e-05	1.10337	1.34569	0.935989	1.16753	1.22338	1.19807	0.687758	1.30961	1.11025	0.00369925	0.0164035	0.00406033	0.720815	0.876783	1.21105	2.73768	1.98273	1.70221
		IPW	1.04885	0.955652	0.997667	0.000182861	0.000173711	0.000158185	1.02688	1.07055	1.0464	0.704623	1.18224	0.772681	0.851877	1.38498	0.847575	0.00402322	0.0168393	0.0101441	0.817234	1.15646	1.74627	3.88369	2.65853	2.75867
		SNORD115	1.08589	1.05758	0.870762	0.00254051	0.107312	0.0665224	0.549468	0.750593	0.520759	0.325203	1.33378	0.838043	1.17659	1.4948	0.568578	0.000573961	0.00497052	0.000118465	1.05544	1.62085	2.31749	11.6974	4.54329	4.71671
		UBE3A	1.07379	1.08258	0.860247	0.498306	0.471367	0.438947	0.578755	0.618977	0.397259	0.398736	0.558703	0.461401	1.0347	1.29113	0.748544	0.498202	0.815455	0.503891	0.24074	0.115908	0.136193	0.125137	0.103736	0.10104
		UBE3A-ATS	1.00635	0.907287	1.09523	0.0180379	0.0171353	0.0156037	0.51677	0.642763	0.537417	1.74062	0.877913	0.669429	1.72837	1.91822	0.301623	0.0148592	0.0973368	0.00546773	1.00241	0.893347	0.982164	4.6121	1.61114	1.61907
		GABRB3	1.16511	1.04007	0.825215	0.631438	0.441369	0.483081	0.606614	0.749646	0.399507	0.602562	0.921108	0.616088	1.36164	1.49996	0.489618	0.372715	0.40041	0.366823	0.602634	0.57625	0.600516	1.06262	0.677563	1.48591
		GABRA5	1.11003	1.02872	0.87572	0.496809	0.40856	0.421071	0.758265	0.721618	0.446148	0.477644	0.699053	0.523681	2.14419	1.24445	0.374766	0.459375	0.282251	0.422768	0.637922	0.799202	0.911301	2.98375	1.5063	4.4452
		GABRG3	1.14569	1.06584	0.818921	0.98416	0.74726	0.717802	1.21914	1.17973	0.708428	4.28213	1.43835	4.51011	0.987074	1.21037	0.83701	0.311621	0.338122	0.757674	0.463139	1.28177	1.53005	2.85926	1.65902	3.21087
		PWAR5	1.14336	1.00014	0.874494	3.29884e-05	3.13377e-05	2.85367e-05	1.21262	1.3083	0.818554	0.858217	1.13635	0.940571	0.883549	1.35796	0.833458	0.0035837	0.0114841	0.00104514	0.777713	1.29677	1.67778	2.35968	1.88874	2.10104
		HERC2	1.11049	0.997527	0.902732	0.615029	0.451715	0.370056	0.650667	0.651662	0.392508	0.486959	0.924969	0.507473	0.982619	1.313	0.775085	0.338452	0.617415	0.489615	0.439151	0.468552	0.627536	1.21454	0.65321	1.13757
		CYFIP1	1.07528	1.02418	0.908028	0.923357	0.944508	0.991893	0.586032	0.632818	0.4471	0.487264	0.797862	0.553605	0.784754	1.28312	0.993115	0.573946	1.21017	0.757249	0.319357	0.393859	0.381675	0.639741	0.438612	0.423725
		TUBGCP5	1.14012	1.03181	0.85006	0.972737	1.13698	0.870972	0.839253	0.778039	0.502268	0.476597	0.863624	0.583144	1.00277	1.25549	0.794299	0.683189	1.38728	0.831164	0.445653	0.475108	0.571703	0.996541	0.715128	0.773363
		CHRNA7	1.05111	1.03384	0.920228	0.384495	0.45846	0.382642	0.987065	1.09521	0.759341	0.60501	1.09501	0.792729	0.793078	1.23943	1.01733	0.323342	0.605134	0.484556	0.876765	1.17865	1.5904	2.46157	1.94404	2.04064
		NANOG	0.87871	1.14483	0.994057	1.52165	1.20826	1.44988	1.62389	1.45375	1.32101	1.3353	2.16179	1.67412	1.11898	1.53611	0.581775	0.721951	1.1041	0.909127	0.942119	1.12783	1.0905	6.61477	3.62837	3.87977
		SOX2	1.38325	0.881815	0.819829	0.598378	0.777982	0.804681	0.540598	0.72871	0.55018	0.392441	0.574423	0.477203	0.988375	1.13408	0.892147	0.557825	1.47113	0.390885	0.719217	0.31262	0.365519	0.157466	0.182084	0.267057
		OCT3/4	0.95834	1.16853	0.892979	1.16077	0.847259	0.774607	1.04462	1.45309	0.761515	1.00432	1.78976	1.12568	0.979405	1.32306	0.771717	0.599534	0.887633	0.844604	1.15848	0.839422	0.952346	10.9154	1.40915	0.832814
		FGF4	0.779377	1.37152	0.935515	1.00582	1.18348	0.534119	1.08596	1.38635	0.51614	0.172704	0.982409	0.340689	1.11324	1.21668	0.738303	0.745523	1.3316	0.700706	0.994036	0.684952	0.911342	30.8158	2.85431	0.992118
		KLF4	0.992823	1.00484	1.00237	0.823245	1.01236	0.791738	0.937494	0.884663	0.702362	0.689054	1.28595	0.597464	1.31901	1.46595	0.517166	0.940887	0.99295	1.04336	0.773829	0.703759	1.32777	1.71003	0.793987	0.722928
		LIN28A	0.958447	1.09232	0.955177	1.12764	1.23411	0.997639	1.10121	1.18096	0.846892	0.814431	1.31487	0.954229	0.55958	0.765812	2.33354	0.456198	0.99075	1.72029	0.54894	0.834997	0.882496	1.32394	0.353891	0.512325
		ZFP42	1.1461	0.94691	0.92144	1.18613	1.17399	1.06437	1.16401	1.1885	0.782234	0.705741	1.7172	0.955672	0.362621	3.99039	0.691086	0.719531	0.924079	0.504454	0.515591	1.52823	0.364343	13.1988	3.5416	1.98478
		PAX6	1.33997	1.00779	0.740513	2.36301	0.602084	0.826773	1.36965	0.968096	0.435867	3.1538	2.48401	1.62903	0.539151	1.14329	1.62231	1.08385	1.67607	2.244	1.17124	0.883212	3.17708	2.96625	2.08293	3.96063
		MAP2	1.04095	1.03653	0.926812	0.754332	0.794139	0.442839	1.00819	1.02977	0.47949	1.03934	1.67601	1.13365	1.08432	1.35119	0.682534	0.79625	1.317	0.847978	1.21504	1.08986	1.34545	2.86474	1.20652	2.11452
		DLG4	1.01335	0.982878	1.00401	1.10977	1.01483	0.837982	1.30362	1.48503	0.910885	1.21614	1.66752	1.20418	1.53646	1.30088	0.500315	0.829845	1.3391	0.756636	1.35722	1.01452	1.14566	2.69168	1.13658	2.17931

## Sheet: Statistics (Cell Type)
Pluripotency genes in hESCs
NANOG
	WT_ESC	PWS_ESC	AS1_ESC	AS2_ESC
RQ1	0.87871	1.52165	1.62389	1.3353
RQ2	1.14483	1.20826	1.45375	2.16179
RQ3	0.994057	1.44988	1.32101	1.67412
ANOVA: Single Factor										DUNNETT'S TEST			alpha	0.05
										group	mean	size	ss	df	d-crit
DESCRIPTION					Alpha	0.05				WT_ESC	1.00587	3	0.0356202
Group	Count	Sum	Mean	Variance	SS	Std Err	Lower	Upper		PWS_ESC	1.39326	3	0.0539145
WT_ESC	3	3.0176	1.00587	0.0178101	0.0356202	0.14155	0.679452	1.33228		AS1_ESC	1.46622	3	0.0461013
PWS_ESC	3	4.17979	1.39326	0.0269572	0.0539145	0.14155	1.06685	1.71968		AS2_ESC	1.72374	3	0.345241
AS1_ESC	3	4.39865	1.46622	0.0230506	0.0461013	0.14155	1.1398	1.79263				12	0.480877	8	2.88
AS2_ESC	3	5.17121	1.72374	0.17262	0.345241	0.14155	1.39732	2.05015		D-TEST
										group	mean	std err	d-stat	lower	upper	p-value	mean-crit	Cohen d		Significance
ANOVA										PWS_ESC	-0.387394	0.200183	1.9352	-0.96392	0.189132	1	0.576526	1.58009		NS
Sources	SS	df	MS	F	P value	Eta-sq	RMSSE	Omega Sq		AS1_ESC	-0.460348	0.200183	2.29964	-1.03687	0.116178	1	0.576526	1.87765		NS
Between Groups	0.793636	3	0.264545	4.40105	0.0416322	0.622698	1.2112	0.459536		AS2_ESC	-0.717868	0.200183	3.58607	-1.29439	-0.141342	0.0181599	0.576526	2.92801		*
Within Groups	0.480877	8	0.0601096
Total	1.27451	11	0.115865
SOX2
	WT_ESC	PWS_ESC	AS1_ESC	AS2_ESC
RQ1	1.38325	0.598378	0.540598	0.392441
RQ2	0.881815	0.777982	0.72871	0.574423
RQ3	0.819829	0.804681	0.55018	0.477203
ANOVA: Single Factor										DUNNETT'S TEST			alpha	0.05
										group	mean	size	ss	df	d-crit
DESCRIPTION					Alpha	0.05				WT_ESC	1.0283	3	0.190905
Group	Count	Sum	Mean	Variance	SS	Std Err	Lower	Upper		PWS_ESC	0.727014	3	0.0251771
WT_ESC	3	3.08489	1.0283	0.0954525	0.190905	0.103101	0.790544	1.26605		AS1_ESC	0.606496	3	0.0224505
PWS_ESC	3	2.18104	0.727014	0.0125886	0.0251771	0.103101	0.489261	0.964766		AS2_ESC	0.481356	3	0.0165846
AS1_ESC	3	1.81949	0.606496	0.0112252	0.0224505	0.103101	0.368744	0.844248				12	0.255117	8	2.88
AS2_ESC	3	1.44407	0.481356	0.00829231	0.0165846	0.103101	0.243604	0.719108		D-TEST
										group	mean	std err	d-stat	lower	upper	p-value	mean-crit	Cohen d		Significance
ANOVA										PWS_ESC	0.301283	0.145807	2.06631	-0.118642	0.721208	1	0.419925	1.68713		NS
Sources	SS	df	MS	F	P value	Eta-sq	RMSSE	Omega Sq		AS1_ESC	0.421801	0.145807	2.89286	0.0018757	0.841726	0.0490858	0.419925	2.36201		*
Between Groups	0.493773	3	0.164591	5.16126	0.0282481	0.65934	1.31165	0.50988		AS2_ESC	0.546941	0.145807	3.75112	0.127016	0.966866	0.0143314	0.419925	3.06278		*
Within Groups	0.255117	8	0.0318897
Total	0.74889	11	0.0680809
OCT3/4
	WT_ESC	PWS_ESC	AS1_ESC	AS2_ESC
RQ1	0.95834	1.16077	1.04462	1.00432
RQ2	1.16853	0.847259	1.45309	1.78976
RQ3	0.892979	0.774607	0.761515	1.12568
ANOVA: Single Factor										DUNNETT'S TEST			alpha	0.05
										group	mean	size	ss	df	d-crit
DESCRIPTION					Alpha	0.05				WT_ESC	1.00662	3	0.0414592
Group	Count	Sum	Mean	Variance	SS	Std Err	Lower	Upper		PWS_ESC	0.927546	3	0.0842311
WT_ESC	3	3.01985	1.00662	0.0207296	0.0414592	0.173805	0.605822	1.40741		AS1_ESC	1.08641	3	0.241756
PWS_ESC	3	2.78264	0.927546	0.0421156	0.0842311	0.173805	0.526752	1.32834		AS2_ESC	1.30659	3	0.357545
AS1_ESC	3	3.25922	1.08641	0.120878	0.241756	0.173805	0.685613	1.4872				12	0.724992	8	2.88
AS2_ESC	3	3.91976	1.30659	0.178773	0.357545	0.173805	0.905794	1.70738		D-TEST
										group	mean	std err	d-stat	lower	upper	p-value	mean-crit	Cohen d		Significance
ANOVA										PWS_ESC	0.0790693	0.245797	0.321686	-0.628825	0.786964	1	0.707894	0.262655		NS
Sources	SS	df	MS	F	P value	Eta-sq	RMSSE	Omega Sq		AS1_ESC	-0.0797917	0.245797	0.324625	-0.787686	0.628103	1	0.707894	0.265055		NS
Between Groups	0.239994	3	0.0799979	0.882745	0.489882	0.248702	0.542447	-0.030199		AS2_ESC	-0.299973	0.245797	1.22041	-1.00787	0.407922	1	0.707894	0.99646		NS
Within Groups	0.724992	8	0.090624
Total	0.964986	11	0.087726
FGF4
	WT_ESC	PWS_ESC	AS1_ESC	AS2_ESC
RQ1	0.779377	1.00582	1.08596	0.172704
RQ2	1.37152	1.18348	1.38635	0.982409
RQ3	0.935515	0.534119	0.51614	0.340689
ANOVA: Single Factor										DUNNETT'S TEST			alpha	0.05
										group	mean	size	ss	df	d-crit
DESCRIPTION					Alpha	0.05				WT_ESC	1.0288	3	0.188369
Group	Count	Sum	Mean	Variance	SS	Std Err	Lower	Upper		PWS_ESC	0.907807	3	0.225244
WT_ESC	3	3.08641	1.0288	0.0941846	0.188369	0.220753	0.519747	1.53786		AS1_ESC	0.996151	3	0.390734
PWS_ESC	3	2.72342	0.907807	0.112622	0.225244	0.220753	0.39875	1.41686		AS2_ESC	0.4986	3	0.365215
AS1_ESC	3	2.98845	0.996151	0.195367	0.390734	0.220753	0.487095	1.50521				12	1.16956	8	2.88
AS2_ESC	3	1.4958	0.4986	0.182608	0.365215	0.220753	-0.0104564	1.00766		D-TEST
										group	mean	std err	d-stat	lower	upper	p-value	mean-crit	Cohen d		Significance
ANOVA										PWS_ESC	0.120997	0.312192	0.387572	-0.778115	1.02011	1	0.899112	0.316451		NS
Sources	SS	df	MS	F	P value	Eta-sq	RMSSE	Omega Sq		AS1_ESC	0.032652	0.312192	0.10459	-0.86646	0.931764	1	0.899112	0.085397		NS
Between Groups	0.539725	3	0.179908	1.2306	0.360357	0.31576	0.640469	0.0545081		AS2_ESC	0.530203	0.312192	1.69833	-0.368909	1.42931	1	0.899112	1.38668		NS
Within Groups	1.16956	8	0.146195
Total	1.70929	11	0.15539
KLF4
	WT_ESC	PWS_ESC	AS1_ESC	AS2_ESC
RQ1	0.992823	0.823245	0.937494	0.689054
RQ2	1.00484	1.01236	0.884663	1.28595
RQ3	1.00237	0.791738	0.702362	0.597464
ANOVA: Single Factor										DUNNETT'S TEST			alpha	0.05
										group	mean	size	ss	df	d-crit
DESCRIPTION					Alpha	0.05				WT_ESC	1.00001	3	8.06059e-05
Group	Count	Sum	Mean	Variance	SS	Std Err	Lower	Upper		PWS_ESC	0.875781	3	0.0284768
WT_ESC	3	3.00004	1.00001	4.03029e-05	8.06059e-05	0.118772	0.726126	1.2739		AS1_ESC	0.841506	3	0.0304373
PWS_ESC	3	2.62734	0.875781	0.0142384	0.0284768	0.118772	0.601893	1.14967		AS2_ESC	0.857491	3	0.279566
AS1_ESC	3	2.52452	0.841506	0.0152187	0.0304373	0.118772	0.567618	1.11539				12	0.338561	8	2.88
AS2_ESC	3	2.57247	0.857491	0.139783	0.279566	0.118772	0.583603	1.13138		D-TEST
										group	mean	std err	d-stat	lower	upper	p-value	mean-crit	Cohen d		Significance
ANOVA										PWS_ESC	0.124233	0.167968	0.73962	-0.359516	0.607982	1	0.483749	0.603898		NS
Sources	SS	df	MS	F	P value	Eta-sq	RMSSE	Omega Sq		AS1_ESC	0.158507	0.167968	0.943673	-0.325242	0.642256	1	0.483749	0.770506		NS
Between Groups	0.0469769	3	0.015659	0.370013	0.776936	0.121848	0.351194	-0.186939		AS2_ESC	0.142523	0.167968	0.848509	-0.341226	0.626272	1	0.483749	0.692805		NS
Within Groups	0.338561	8	0.0423201
Total	0.385537	11	0.0350489
LIN28A
	WT_ESC	PWS_ESC	AS1_ESC	AS2_ESC
RQ1	0.958447	1.12764	1.10121	0.814431
RQ2	1.09232	1.23411	1.18096	1.31487
RQ3	0.955177	0.997639	0.846892	0.954229
ANOVA: Single Factor										DUNNETT'S TEST			alpha	0.05
										group	mean	size	ss	df	d-crit
DESCRIPTION					Alpha	0.05				WT_ESC	1.00198	3	0.0122463
Group	Count	Sum	Mean	Variance	SS	Std Err	Lower	Upper		PWS_ESC	1.1198	3	0.0280524
WT_ESC	3	3.00594	1.00198	0.00612313	0.0122463	0.0988532	0.774024	1.22994		AS1_ESC	1.04302	3	0.0608813
PWS_ESC	3	3.35939	1.1198	0.0140262	0.0280524	0.0988532	0.89184	1.34775		AS2_ESC	1.02784	3	0.133347
AS1_ESC	3	3.12907	1.04302	0.0304407	0.0608813	0.0988532	0.815067	1.27098				12	0.234527	8	2.88
AS2_ESC	3	3.08353	1.02784	0.0666735	0.133347	0.0988532	0.799887	1.2558		D-TEST
										group	mean	std err	d-stat	lower	upper	p-value	mean-crit	Cohen d		Significance
ANOVA										PWS_ESC	-0.117816	0.1398	0.842752	-0.520439	0.284806	1	0.402623	0.688104		NS
Sources	SS	df	MS	F	P value	Eta-sq	RMSSE	Omega Sq		AS1_ESC	-0.0410428	0.1398	0.293583	-0.443665	0.36158	1	0.402623	0.23971		NS
Between Groups	0.0231106	3	0.00770352	0.262777	0.850378	0.0897019	0.29596	-0.22595		AS2_ESC	-0.025863	0.1398	0.185	-0.428486	0.37676	1	0.402623	0.151052		NS
Within Groups	0.234527	8	0.0293159
Total	0.257638	11	0.0234216
ZFP42
	WT_ESC	PWS_ESC	AS1_ESC	AS2_ESC
RQ1	1.1461	1.18613	1.16401	0.705741
RQ2	0.94691	1.17399	1.1885	1.7172
RQ3	0.92144	1.06437	0.782234	0.955672
ANOVA: Single Factor										DUNNETT'S TEST			alpha	0.05
										group	mean	size	ss	df	d-crit
DESCRIPTION					Alpha	0.05				WT_ESC	1.00482	3	0.0302669
[truncated: 1,163 more rows]

## Sheet: For R (Cell Type)
CellLine	Gene	RQ1	RQ2	RQ3	RQmin	RQmax	minus_error	plus_error
[truncated: 240 more rows]

[truncated: 3 more sheets: qPCR Analysis (to WT ESCs), Statistics (to WT ESCs), For R (to WT ESCs)]
