# Supplementary material for: Generation of isogenic models of Angelman syndrome and Prader-Willi syndrome in CRISPR/Cas9-engineered human embryonic stem cells
Source: PLoS One. 2024 Nov 1;19(11):e0311565. doi: 10.1371/journal.pone.0311565 (PMC11530062; doi:10.1371/journal.pone.0311565)
Supplement: S3 Table — Tfx1-4 stands for transfections 1 through 4. AG1-0 is the ASdel1-0 patient-derived iPSC line. H9 is wild type hESCs. (XLSX) [file pone.0311565.s010.xlsx]

## Sheet: Sheet1
Block Type	96well
Chemistry	TAQMAN
Experiment File Name	C:\Documents and Settings\INSTR-ADMIN\Desktop\..\Cells-to-Ct UBE3A RBG 2-25-2020.eds
Experiment Run End Time	2020-02-25 15:29:39 PM EST
Instrument Type	steponeplus
Passive Reference	ROX
Well	Sample Name	Target Name	Task	Reporter	Quencher	Cт	Cт Mean	Cт SD	Automatic Ct Threshold	Ct Threshold	Automatic Baseline	Baseline Start	Baseline End	Efficiency	Comments
A1	Tfx1_Clone1	GAPDH	UNKNOWN	FAM	NFQ-MGB	21.5537	21.5056	0.070584	TRUE	0.26237	TRUE	3	16	1
A2	Tfx1_Clone1	GAPDH	UNKNOWN	FAM	NFQ-MGB	21.5387	21.5056	0.070584	TRUE	0.26237	TRUE	3	16	1
A3	Tfx1_Clone1	GAPDH	UNKNOWN	FAM	NFQ-MGB	21.4246	21.5056	0.070584	TRUE	0.26237	TRUE	3	16	1
A4	Tfx1_Clone9	GAPDH	UNKNOWN	FAM	NFQ-MGB	20.6742	20.6552	0.030493	TRUE	0.26237	TRUE	3	15	1
A5	Tfx1_Clone9	GAPDH	UNKNOWN	FAM	NFQ-MGB	20.62	20.6552	0.030493	TRUE	0.26237	TRUE	3	15	1
A6	Tfx1_Clone9	GAPDH	UNKNOWN	FAM	NFQ-MGB	20.6714	20.6552	0.030493	TRUE	0.26237	TRUE	3	15	1
A7	Tfx1_Clone1	UBE3A	UNKNOWN	FAM	NFQ-MGB	28.0464	28.111	0.102779	TRUE	0.495538	TRUE	3	22	1
A8	Tfx1_Clone1	UBE3A	UNKNOWN	FAM	NFQ-MGB	28.2295	28.111	0.102779	TRUE	0.495538	TRUE	3	22	1
A9	Tfx1_Clone1	UBE3A	UNKNOWN	FAM	NFQ-MGB	28.0571	28.111	0.102779	TRUE	0.495538	TRUE	3	22	1
A10	Tfx1_Clone9	UBE3A	UNKNOWN	FAM	NFQ-MGB	26.9937	27.2014	0.181137	TRUE	0.495538	TRUE	3	21	1
A11	Tfx1_Clone9	UBE3A	UNKNOWN	FAM	NFQ-MGB	27.2845	27.2014	0.181137	TRUE	0.495538	TRUE	3	21	1
A12	Tfx1_Clone9	UBE3A	UNKNOWN	FAM	NFQ-MGB	27.3262	27.2014	0.181137	TRUE	0.495538	TRUE	3	21	1
B1	Tfx1_Clone2	GAPDH	UNKNOWN	FAM	NFQ-MGB	22.05	22.067	0.073834	TRUE	0.26237	TRUE	3	16	1
B2	Tfx1_Clone2	GAPDH	UNKNOWN	FAM	NFQ-MGB	22.1478	22.067	0.073834	TRUE	0.26237	TRUE	3	16	1
B3	Tfx1_Clone2	GAPDH	UNKNOWN	FAM	NFQ-MGB	22.0031	22.067	0.073834	TRUE	0.26237	TRUE	3	16	1
B4	Tfx1_Clone10	GAPDH	UNKNOWN	FAM	NFQ-MGB	21.8628	21.8971	0.030784	TRUE	0.26237	TRUE	3	16	1
B5	Tfx1_Clone10	GAPDH	UNKNOWN	FAM	NFQ-MGB	21.9063	21.8971	0.030784	TRUE	0.26237	TRUE	3	16	1
B6	Tfx1_Clone10	GAPDH	UNKNOWN	FAM	NFQ-MGB	21.9222	21.8971	0.030784	TRUE	0.26237	TRUE	3	16	1
B7	Tfx1_Clone2	UBE3A	UNKNOWN	FAM	NFQ-MGB	28.5531	28.541	0.022809	TRUE	0.495538	TRUE	3	22	1
B8	Tfx1_Clone2	UBE3A	UNKNOWN	FAM	NFQ-MGB	28.5147	28.541	0.022809	TRUE	0.495538	TRUE	3	22	1
B9	Tfx1_Clone2	UBE3A	UNKNOWN	FAM	NFQ-MGB	28.5552	28.541	0.022809	TRUE	0.495538	TRUE	3	22	1
B10	Tfx1_Clone10	UBE3A	UNKNOWN	FAM	NFQ-MGB	28.3954	28.4223	0.055471	TRUE	0.495538	TRUE	3	22	1
B11	Tfx1_Clone10	UBE3A	UNKNOWN	FAM	NFQ-MGB	28.3854	28.4223	0.055471	TRUE	0.495538	TRUE	3	22	1
B12	Tfx1_Clone10	UBE3A	UNKNOWN	FAM	NFQ-MGB	28.4861	28.4223	0.055471	TRUE	0.495538	TRUE	3	22	1
C1	Tfx1_Clone3	GAPDH	UNKNOWN	FAM	NFQ-MGB	20.9147	20.9424	0.122456	TRUE	0.26237	TRUE	3	15	1
C2	Tfx1_Clone3	GAPDH	UNKNOWN	FAM	NFQ-MGB	20.8362	20.9424	0.122456	TRUE	0.26237	TRUE	3	15	1
C3	Tfx1_Clone3	GAPDH	UNKNOWN	FAM	NFQ-MGB	21.0764	20.9424	0.122456	TRUE	0.26237	TRUE	3	15	1
C4	Tfx1_Clone11	GAPDH	UNKNOWN	FAM	NFQ-MGB	21.0428	21.0199	0.022329	TRUE	0.26237	TRUE	3	15	1
C5	Tfx1_Clone11	GAPDH	UNKNOWN	FAM	NFQ-MGB	21.0187	21.0199	0.022329	TRUE	0.26237	TRUE	3	15	1
C6	Tfx1_Clone11	GAPDH	UNKNOWN	FAM	NFQ-MGB	20.9982	21.0199	0.022329	TRUE	0.26237	TRUE	3	15	1
C7	Tfx1_Clone3	UBE3A	UNKNOWN	FAM	NFQ-MGB	27.4757	27.4153	0.05518	TRUE	0.495538	TRUE	3	21	1
C8	Tfx1_Clone3	UBE3A	UNKNOWN	FAM	NFQ-MGB	27.3674	27.4153	0.05518	TRUE	0.495538	TRUE	3	21	1
C9	Tfx1_Clone3	UBE3A	UNKNOWN	FAM	NFQ-MGB	27.4029	27.4153	0.05518	TRUE	0.495538	TRUE	3	21	1
C10	Tfx1_Clone11	UBE3A	UNKNOWN	FAM	NFQ-MGB	27.8652	27.7563	0.09621	TRUE	0.495538	TRUE	3	22	1
C11	Tfx1_Clone11	UBE3A	UNKNOWN	FAM	NFQ-MGB	27.6827	27.7563	0.09621	TRUE	0.495538	TRUE	3	22	1
C12	Tfx1_Clone11	UBE3A	UNKNOWN	FAM	NFQ-MGB	27.721	27.7563	0.09621	TRUE	0.495538	TRUE	3	22	1
D1	Tfx1_Clone4	GAPDH	UNKNOWN	FAM	NFQ-MGB	20.6502	20.6218	0.088813	TRUE	0.26237	TRUE	3	15	1
D2	Tfx1_Clone4	GAPDH	UNKNOWN	FAM	NFQ-MGB	20.6929	20.6218	0.088813	TRUE	0.26237	TRUE	3	15	1
D3	Tfx1_Clone4	GAPDH	UNKNOWN	FAM	NFQ-MGB	20.5222	20.6218	0.088813	TRUE	0.26237	TRUE	3	15	1
D4	Tfx1_Clone12	GAPDH	UNKNOWN	FAM	NFQ-MGB	21.8463	21.8187	0.029812	TRUE	0.26237	TRUE	3	16	1
D5	Tfx1_Clone12	GAPDH	UNKNOWN	FAM	NFQ-MGB	21.8226	21.8187	0.029812	TRUE	0.26237	TRUE	3	16	1
D6	Tfx1_Clone12	GAPDH	UNKNOWN	FAM	NFQ-MGB	21.7871	21.8187	0.029812	TRUE	0.26237	TRUE	3	16	1
D7	Tfx1_Clone4	UBE3A	UNKNOWN	FAM	NFQ-MGB	27.2816	27.3055	0.06773	TRUE	0.495538	TRUE	3	21	1
D8	Tfx1_Clone4	UBE3A	UNKNOWN	FAM	NFQ-MGB	27.253	27.3055	0.06773	TRUE	0.495538	TRUE	3	21	1
D9	Tfx1_Clone4	UBE3A	UNKNOWN	FAM	NFQ-MGB	27.3819	27.3055	0.06773	TRUE	0.495538	TRUE	3	21	1
D10	Tfx1_Clone12	UBE3A	UNKNOWN	FAM	NFQ-MGB	28.2682	28.3391	0.066213	TRUE	0.495538	TRUE	3	22	1
D11	Tfx1_Clone12	UBE3A	UNKNOWN	FAM	NFQ-MGB	28.3495	28.3391	0.066213	TRUE	0.495538	TRUE	3	22	1
D12	Tfx1_Clone12	UBE3A	UNKNOWN	FAM	NFQ-MGB	28.3994	28.3391	0.066213	TRUE	0.495538	TRUE	3	22	1
E1	Tfx1_Clone5	GAPDH	UNKNOWN	FAM	NFQ-MGB	22.2998	22.2646	0.09176	TRUE	0.26237	TRUE	3	17	1
E2	Tfx1_Clone5	GAPDH	UNKNOWN	FAM	NFQ-MGB	22.3336	22.2646	0.09176	TRUE	0.26237	TRUE	3	17	1
E3	Tfx1_Clone5	GAPDH	UNKNOWN	FAM	NFQ-MGB	22.1605	22.2646	0.09176	TRUE	0.26237	TRUE	3	16	1
E4	Tfx1_Clone13	GAPDH	UNKNOWN	FAM	NFQ-MGB	22.6743	22.6074	0.118846	TRUE	0.26237	TRUE	3	17	1
E5	Tfx1_Clone13	GAPDH	UNKNOWN	FAM	NFQ-MGB	22.6778	22.6074	0.118846	TRUE	0.26237	TRUE	3	17	1
E6	Tfx1_Clone13	GAPDH	UNKNOWN	FAM	NFQ-MGB	22.4702	22.6074	0.118846	TRUE	0.26237	TRUE	3	17	1
E7	Tfx1_Clone5	UBE3A	UNKNOWN	FAM	NFQ-MGB	28.7771	28.7452	0.117714	TRUE	0.495538	TRUE	3	23	1
E8	Tfx1_Clone5	UBE3A	UNKNOWN	FAM	NFQ-MGB	28.6148	28.7452	0.117714	TRUE	0.495538	TRUE	3	22	1
E9	Tfx1_Clone5	UBE3A	UNKNOWN	FAM	NFQ-MGB	28.8437	28.7452	0.117714	TRUE	0.495538	TRUE	3	23	1
E10	Tfx1_Clone13	UBE3A	UNKNOWN	FAM	NFQ-MGB	29.947	29.933	0.012668	TRUE	0.495538	TRUE	3	24	1
E11	Tfx1_Clone13	UBE3A	UNKNOWN	FAM	NFQ-MGB	29.9293	29.933	0.012668	TRUE	0.495538	TRUE	3	24	1
E12	Tfx1_Clone13	UBE3A	UNKNOWN	FAM	NFQ-MGB	29.9225	29.933	0.012668	TRUE	0.495538	TRUE	3	24	1
F1	Tfx1_Clone6	GAPDH	UNKNOWN	FAM	NFQ-MGB	21.712	21.6633	0.078685	TRUE	0.26237	TRUE	3	16	1
F2	Tfx1_Clone6	GAPDH	UNKNOWN	FAM	NFQ-MGB	21.7054	21.6633	0.078685	TRUE	0.26237	TRUE	3	16	1
F3	Tfx1_Clone6	GAPDH	UNKNOWN	FAM	NFQ-MGB	21.5725	21.6633	0.078685	TRUE	0.26237	TRUE	3	16	1
F4	Tfx1_Clone14	GAPDH	UNKNOWN	FAM	NFQ-MGB	20.5194	20.4619	0.062764	TRUE	0.26237	TRUE	3	15	1
F5	Tfx1_Clone14	GAPDH	UNKNOWN	FAM	NFQ-MGB	20.4714	20.4619	0.062764	TRUE	0.26237	TRUE	3	15	1
F6	Tfx1_Clone14	GAPDH	UNKNOWN	FAM	NFQ-MGB	20.395	20.4619	0.062764	TRUE	0.26237	TRUE	3	15	1
F7	Tfx1_Clone6	UBE3A	UNKNOWN	FAM	NFQ-MGB	28.0835	28.1066	0.046678	TRUE	0.495538	TRUE	3	22	1
F8	Tfx1_Clone6	UBE3A	UNKNOWN	FAM	NFQ-MGB	28.076	28.1066	0.046678	TRUE	0.495538	TRUE	3	22	1
F9	Tfx1_Clone6	UBE3A	UNKNOWN	FAM	NFQ-MGB	28.1604	28.1066	0.046678	TRUE	0.495538	TRUE	3	22	1
F10	Tfx1_Clone14	UBE3A	UNKNOWN	FAM	NFQ-MGB	26.984	26.9814	0.009592	TRUE	0.495538	TRUE	3	21	1
F11	Tfx1_Clone14	UBE3A	UNKNOWN	FAM	NFQ-MGB	26.9894	26.9814	0.009592	TRUE	0.495538	TRUE	3	21	1
F12	Tfx1_Clone14	UBE3A	UNKNOWN	FAM	NFQ-MGB	26.9708	26.9814	0.009592	TRUE	0.495538	TRUE	3	21	1
G1	Tfx1_Clone7	GAPDH	UNKNOWN	FAM	NFQ-MGB	22.6717	22.5743	0.084528	TRUE	0.26237	TRUE	3	17	1
G2	Tfx1_Clone7	GAPDH	UNKNOWN	FAM	NFQ-MGB	22.5312	22.5743	0.084528	TRUE	0.26237	TRUE	3	17	1
G3	Tfx1_Clone7	GAPDH	UNKNOWN	FAM	NFQ-MGB	22.5201	22.5743	0.084528	TRUE	0.26237	TRUE	3	17	1
G4	AG1-0	GAPDH	UNKNOWN	FAM	NFQ-MGB	20.7718	20.7242	0.065508	TRUE	0.26237	TRUE	3	15	1
G5	AG1-0	GAPDH	UNKNOWN	FAM	NFQ-MGB	20.7512	20.7242	0.065508	TRUE	0.26237	TRUE	3	15	1
G6	AG1-0	GAPDH	UNKNOWN	FAM	NFQ-MGB	20.6495	20.7242	0.065508	TRUE	0.26237	TRUE	3	15	1
G7	Tfx1_Clone7	UBE3A	UNKNOWN	FAM	NFQ-MGB	28.9184	28.8981	0.056679	TRUE	0.495538	TRUE	3	23	1
G8	Tfx1_Clone7	UBE3A	UNKNOWN	FAM	NFQ-MGB	28.834	28.8981	0.056679	TRUE	0.495538	TRUE	3	23	1
G9	Tfx1_Clone7	UBE3A	UNKNOWN	FAM	NFQ-MGB	28.9417	28.8981	0.056679	TRUE	0.495538	TRUE	3	23	1
G10	AG1-0	UBE3A	UNKNOWN	FAM	NFQ-MGB	28.3521	28.4317	0.069427	TRUE	0.495538	TRUE	3	22	1
G11	AG1-0	UBE3A	UNKNOWN	FAM	NFQ-MGB	28.4799	28.4317	0.069427	TRUE	0.495538	TRUE	3	22	1
G12	AG1-0	UBE3A	UNKNOWN	FAM	NFQ-MGB	28.4631	28.4317	0.069427	TRUE	0.495538	TRUE	3	22	1
H1	Tfx1_Clone8	GAPDH	UNKNOWN	FAM	NFQ-MGB	23.0006	22.8525	0.221372	TRUE	0.26237	TRUE	3	17	1
H2	Tfx1_Clone8	GAPDH	UNKNOWN	FAM	NFQ-MGB	22.9589	22.8525	0.221372	TRUE	0.26237	TRUE	3	17	1
H3	Tfx1_Clone8	GAPDH	UNKNOWN	FAM	NFQ-MGB	22.598	22.8525	0.221372	TRUE	0.26237	TRUE	3	17	1
H4	H9	GAPDH	UNKNOWN	FAM	NFQ-MGB	21.5705	21.6014	0.079216	TRUE	0.26237	TRUE	3	16	1
H5	H9	GAPDH	UNKNOWN	FAM	NFQ-MGB	21.5423	21.6014	0.079216	TRUE	0.26237	TRUE	3	16	1
H6	H9	GAPDH	UNKNOWN	FAM	NFQ-MGB	21.6914	21.6014	0.079216	TRUE	0.26237	TRUE	3	16	1
H7	Tfx1_Clone8	UBE3A	UNKNOWN	FAM	NFQ-MGB	29.1173	29.0931	0.060031	TRUE	0.495538	TRUE	3	23	1
H8	Tfx1_Clone8	UBE3A	UNKNOWN	FAM	NFQ-MGB	29.0247	29.0931	0.060031	TRUE	0.495538	TRUE	3	23	1
H9	Tfx1_Clone8	UBE3A	UNKNOWN	FAM	NFQ-MGB	29.1372	29.0931	0.060031	TRUE	0.495538	TRUE	3	23	1
H10	H9	UBE3A	UNKNOWN	FAM	NFQ-MGB	27.8247	28.0316	0.239161	TRUE	0.495538	TRUE	3	22	1
H11	H9	UBE3A	UNKNOWN	FAM	NFQ-MGB	27.9767	28.0316	0.239161	TRUE	0.495538	TRUE	3	22	1
H12	H9	UBE3A	UNKNOWN	FAM	NFQ-MGB	28.2935	28.0316	0.239161	TRUE	0.495538	TRUE	3	22	1
Analysis Type	Singleplex
Endogenous Control	GAPDH
RQ Min/Max Confidence Level	95
Block Type	96well
Chemistry	TAQMAN
Experiment File Name	C:\Documents and Settings\INSTR-ADMIN\Desktop\..\Cells-to-Ct UBE3A RBG 3-3-2020 c1-23.eds
Experiment Run End Time	2020-03-03 18:13:38 PM EST
Instrument Type	steponeplus
Passive Reference	ROX
Well	Sample Name	Target Name	Task	Reporter	Quencher	Cт	Cт Mean	Cт SD	Automatic Ct Threshold	Ct Threshold	Automatic Baseline	Baseline Start	Baseline End	Efficiency	Comments
A1	Tfx2_Clone1	GAPDH	UNKNOWN	FAM	NFQ-MGB	22.964	22.9201	0.062151	TRUE	0.334673	TRUE	3	17	1
A2	Tfx2_Clone1	GAPDH	UNKNOWN	FAM	NFQ-MGB	22.8761	22.9201	0.062151	TRUE	0.334673	TRUE	3	17	1
A3	Tfx2_Clone9	GAPDH	UNKNOWN	FAM	NFQ-MGB	25.168	25.1428	0.035666	TRUE	0.334673	TRUE	3	19	1
A4	Tfx2_Clone9	GAPDH	UNKNOWN	FAM	NFQ-MGB	25.1175	25.1428	0.035666	TRUE	0.334673	TRUE	3	19	1
A5	Tfx2_Clone17	GAPDH	UNKNOWN	FAM	NFQ-MGB	22.3	22.2756	0.034465	TRUE	0.334673	TRUE	3	16	1
A6	Tfx2_Clone17	GAPDH	UNKNOWN	FAM	NFQ-MGB	22.2513	22.2756	0.034465	TRUE	0.334673	TRUE	3	16	1
A7	Tfx2_Clone1	UBE3A	UNKNOWN	FAM	NFQ-MGB	29.0685	29.0872	0.026486	TRUE	0.480666	TRUE	3	23	1
A8	Tfx2_Clone1	UBE3A	UNKNOWN	FAM	NFQ-MGB	29.106	29.0872	0.026486	TRUE	0.480666	TRUE	3	23	1
A9	Tfx2_Clone9	UBE3A	UNKNOWN	FAM	NFQ-MGB	30.9868	30.9813	0.007809	TRUE	0.480666	TRUE	3	25	1
A10	Tfx2_Clone9	UBE3A	UNKNOWN	FAM	NFQ-MGB	30.9758	30.9813	0.007809	TRUE	0.480666	TRUE	3	25	1
A11	Tfx2_Clone17	UBE3A	UNKNOWN	FAM	NFQ-MGB	28.7059	28.7233	0.024568	TRUE	0.480666	TRUE	3	23	1
A12	Tfx2_Clone17	UBE3A	UNKNOWN	FAM	NFQ-MGB	28.7407	28.7233	0.024568	TRUE	0.480666	TRUE	3	23	1
B1	Tfx2_Clone2	GAPDH	UNKNOWN	FAM	NFQ-MGB	21.4753	21.4536	0.030613	TRUE	0.334673	TRUE	3	15	1
B2	Tfx2_Clone2	GAPDH	UNKNOWN	FAM	NFQ-MGB	21.432	21.4536	0.030613	TRUE	0.334673	TRUE	3	15	1
B3	Tfx2_Clone10	GAPDH	UNKNOWN	FAM	NFQ-MGB	21.5291	21.5892	0.085084	TRUE	0.334673	TRUE	3	15	1
B4	Tfx2_Clone10	GAPDH	UNKNOWN	FAM	NFQ-MGB	21.6494	21.5892	0.085084	TRUE	0.334673	TRUE	3	15	1
B5	Tfx2_Clone18	GAPDH	UNKNOWN	FAM	NFQ-MGB	22.0223	22.0013	0.029684	TRUE	0.334673	TRUE	3	16	1
B6	Tfx2_Clone18	GAPDH	UNKNOWN	FAM	NFQ-MGB	21.9803	22.0013	0.029684	TRUE	0.334673	TRUE	3	16	1
B7	Tfx2_Clone2	UBE3A	UNKNOWN	FAM	NFQ-MGB	27.8663	27.8037	0.088572	TRUE	0.480666	TRUE	3	22	1
B8	Tfx2_Clone2	UBE3A	UNKNOWN	FAM	NFQ-MGB	27.741	27.8037	0.088572	TRUE	0.480666	TRUE	3	22	1
B9	Tfx2_Clone10	UBE3A	UNKNOWN	FAM	NFQ-MGB	27.9623	27.9562	0.008753	TRUE	0.480666	TRUE	3	22	1
B10	Tfx2_Clone10	UBE3A	UNKNOWN	FAM	NFQ-MGB	27.95	27.9562	0.008753	TRUE	0.480666	TRUE	3	22	1
B11	Tfx2_Clone18	UBE3A	UNKNOWN	FAM	NFQ-MGB	28.1937	28.3275	0.189151	TRUE	0.480666	TRUE	3	22	1
B12	Tfx2_Clone18	UBE3A	UNKNOWN	FAM	NFQ-MGB	28.4612	28.3275	0.189151	TRUE	0.480666	TRUE	3	22	1
C1	Tfx2_Clone3	GAPDH	UNKNOWN	FAM	NFQ-MGB	21.9599	21.9489	0.015507	TRUE	0.334673	TRUE	3	16	1
C2	Tfx2_Clone3	GAPDH	UNKNOWN	FAM	NFQ-MGB	21.938	21.9489	0.015507	TRUE	0.334673	TRUE	3	16	1
C3	Tfx2_Clone11	GAPDH	UNKNOWN	FAM	NFQ-MGB	21.9568	21.9712	0.020448	TRUE	0.334673	TRUE	3	16	1
C4	Tfx2_Clone11	GAPDH	UNKNOWN	FAM	NFQ-MGB	21.9857	21.9712	0.020448	TRUE	0.334673	TRUE	3	16	1
C5	Tfx2_Clone19	GAPDH	UNKNOWN	FAM	NFQ-MGB	22.673	22.5734	0.140924	TRUE	0.334673	TRUE	3	16	1
C6	Tfx2_Clone19	GAPDH	UNKNOWN	FAM	NFQ-MGB	22.4737	22.5734	0.140924	TRUE	0.334673	TRUE	3	16	1
C7	Tfx2_Clone3	UBE3A	UNKNOWN	FAM	NFQ-MGB	28.1719	28.2103	0.05425	TRUE	0.480666	TRUE	3	22	1
C8	Tfx2_Clone3	UBE3A	UNKNOWN	FAM	NFQ-MGB	28.2487	28.2103	0.05425	TRUE	0.480666	TRUE	3	22	1
C9	Tfx2_Clone11	UBE3A	UNKNOWN	FAM	NFQ-MGB	28.2192	28.2431	0.033658	TRUE	0.480666	TRUE	3	22	1
C10	Tfx2_Clone11	UBE3A	UNKNOWN	FAM	NFQ-MGB	28.2669	28.2431	0.033658	TRUE	0.480666	TRUE	3	22	1
C11	Tfx2_Clone19	UBE3A	UNKNOWN	FAM	NFQ-MGB	28.6609	28.6004	0.085506	TRUE	0.480666	TRUE	3	23	1
C12	Tfx2_Clone19	UBE3A	UNKNOWN	FAM	NFQ-MGB	28.54	28.6004	0.085506	TRUE	0.480666	TRUE	3	22	1
D1	Tfx2_Clone4	GAPDH	UNKNOWN	FAM	NFQ-MGB	21.8335	21.7459	0.123959	TRUE	0.334673	TRUE	3	16	1
D2	Tfx2_Clone4	GAPDH	UNKNOWN	FAM	NFQ-MGB	21.6582	21.7459	0.123959	TRUE	0.334673	TRUE	3	15	1
D3	Tfx2_Clone12	GAPDH	UNKNOWN	FAM	NFQ-MGB	21.7353	21.7297	0.007851	TRUE	0.334673	TRUE	3	15	1
D4	Tfx2_Clone12	GAPDH	UNKNOWN	FAM	NFQ-MGB	21.7242	21.7297	0.007851	TRUE	0.334673	TRUE	3	15	1
D5	Tfx2_Clone20	GAPDH	UNKNOWN	FAM	NFQ-MGB	22.821	22.7534	0.095605	TRUE	0.334673	TRUE	3	17	1
D6	Tfx2_Clone20	GAPDH	UNKNOWN	FAM	NFQ-MGB	22.6858	22.7534	0.095605	TRUE	0.334673	TRUE	3	16	1
D7	Tfx2_Clone4	UBE3A	UNKNOWN	FAM	NFQ-MGB	27.8552	27.8984	0.061004	TRUE	0.480666	TRUE	3	22	1
D8	Tfx2_Clone4	UBE3A	UNKNOWN	FAM	NFQ-MGB	27.9415	27.8984	0.061004	TRUE	0.480666	TRUE	3	22	1
D9	Tfx2_Clone12	UBE3A	UNKNOWN	FAM	NFQ-MGB	28.1454	28.1337	0.016495	TRUE	0.480666	TRUE	3	22	1
D10	Tfx2_Clone12	UBE3A	UNKNOWN	FAM	NFQ-MGB	28.1221	28.1337	0.016495	TRUE	0.480666	TRUE	3	22	1
D11	Tfx2_Clone20	UBE3A	UNKNOWN	FAM	NFQ-MGB	28.9513	28.9681	0.023729	TRUE	0.480666	TRUE	3	23	1
D12	Tfx2_Clone20	UBE3A	UNKNOWN	FAM	NFQ-MGB	28.9849	28.9681	0.023729	TRUE	0.480666	TRUE	3	23	1
E1	Tfx2_Clone5	GAPDH	UNKNOWN	FAM	NFQ-MGB	21.3	21.2892	0.015217	TRUE	0.334673	TRUE	3	15	1
E2	Tfx2_Clone5	GAPDH	UNKNOWN	FAM	NFQ-MGB	21.2784	21.2892	0.015217	TRUE	0.334673	TRUE	3	15	1
E3	Tfx2_Clone13	GAPDH	UNKNOWN	FAM	NFQ-MGB	22.2935	22.3186	0.035544	TRUE	0.334673	TRUE	3	16	1
E4	Tfx2_Clone13	GAPDH	UNKNOWN	FAM	NFQ-MGB	22.3437	22.3186	0.035544	TRUE	0.334673	TRUE	3	16	1
E5	Tfx2_Clone21	GAPDH	UNKNOWN	FAM	NFQ-MGB	21.9113	21.835	0.107799	TRUE	0.334673	TRUE	3	16	1
E6	Tfx2_Clone21	GAPDH	UNKNOWN	FAM	NFQ-MGB	21.7588	21.835	0.107799	TRUE	0.334673	TRUE	3	15	1
E7	Tfx2_Clone5	UBE3A	UNKNOWN	FAM	NFQ-MGB	27.4391	27.2623	0.249976	TRUE	0.480666	TRUE	3	21	1
E8	Tfx2_Clone5	UBE3A	UNKNOWN	FAM	NFQ-MGB	27.0856	27.2623	0.249976	TRUE	0.480666	TRUE	3	21	1
E9	Tfx2_Clone13	UBE3A	UNKNOWN	FAM	NFQ-MGB	28.8687	28.8238	0.063494	TRUE	0.480666	TRUE	3	23	1
E10	Tfx2_Clone13	UBE3A	UNKNOWN	FAM	NFQ-MGB	28.7789	28.8238	0.063494	TRUE	0.480666	TRUE	3	23	1
E11	Tfx2_Clone21	UBE3A	UNKNOWN	FAM	NFQ-MGB	28.0627	28.0344	0.040035	TRUE	0.480666	TRUE	3	22	1
E12	Tfx2_Clone21	UBE3A	UNKNOWN	FAM	NFQ-MGB	28.006	28.0344	0.040035	TRUE	0.480666	TRUE	3	22	1
F1	Tfx2_Clone6	GAPDH	UNKNOWN	FAM	NFQ-MGB	21.3782	21.3747	0.004935	TRUE	0.334673	TRUE	3	15	1
F2	Tfx2_Clone6	GAPDH	UNKNOWN	FAM	NFQ-MGB	21.3713	21.3747	0.004935	TRUE	0.334673	TRUE	3	15	1
F3	Tfx2_Clone14	GAPDH	UNKNOWN	FAM	NFQ-MGB	21.6632	21.6048	0.082597	TRUE	0.334673	TRUE	3	15	1
F4	Tfx2_Clone14	GAPDH	UNKNOWN	FAM	NFQ-MGB	21.5464	21.6048	0.082597	TRUE	0.334673	TRUE	3	15	1
F5	Tfx2_Clone22	GAPDH	UNKNOWN	FAM	NFQ-MGB	22.0293	22	0.041452	TRUE	0.334673	TRUE	3	16	1
F6	Tfx2_Clone22	GAPDH	UNKNOWN	FAM	NFQ-MGB	21.9707	22	0.041452	TRUE	0.334673	TRUE	3	16	1
F7	Tfx2_Clone6	UBE3A	UNKNOWN	FAM	NFQ-MGB	27.7986	27.8113	0.017869	TRUE	0.480666	TRUE	3	22	1
F8	Tfx2_Clone6	UBE3A	UNKNOWN	FAM	NFQ-MGB	27.8239	27.8113	0.017869	TRUE	0.480666	TRUE	3	22	1
F9	Tfx2_Clone14	UBE3A	UNKNOWN	FAM	NFQ-MGB	28.0576	28.1083	0.071673	TRUE	0.480666	TRUE	3	22	1
F10	Tfx2_Clone14	UBE3A	UNKNOWN	FAM	NFQ-MGB	28.159	28.1083	0.071673	TRUE	0.480666	TRUE	3	22	1
F11	Tfx2_Clone22	UBE3A	UNKNOWN	FAM	NFQ-MGB	28.2203	28.2171	0.004565	TRUE	0.480666	TRUE	3	22	1
F12	Tfx2_Clone22	UBE3A	UNKNOWN	FAM	NFQ-MGB	28.2138	28.2171	0.004565	TRUE	0.480666	TRUE	3	22	1
G1	Tfx2_Clone7	GAPDH	UNKNOWN	FAM	NFQ-MGB	22.5543	22.498	0.079596	TRUE	0.334673	TRUE	3	16	1
G2	Tfx2_Clone7	GAPDH	UNKNOWN	FAM	NFQ-MGB	22.4417	22.498	0.079596	TRUE	0.334673	TRUE	3	16	1
G3	Tfx2_Clone15	GAPDH	UNKNOWN	FAM	NFQ-MGB	21.5844	21.5493	0.049519	TRUE	0.334673	TRUE	3	15	1
G4	Tfx2_Clone15	GAPDH	UNKNOWN	FAM	NFQ-MGB	21.5143	21.5493	0.049519	TRUE	0.334673	TRUE	3	15	1
G5	Tfx2_Clone23	GAPDH	UNKNOWN	FAM	NFQ-MGB	22.1576	22.144	0.019274	TRUE	0.334673	TRUE	3	16	1
G6	Tfx2_Clone23	GAPDH	UNKNOWN	FAM	NFQ-MGB	22.1303	22.144	0.019274	TRUE	0.334673	TRUE	3	16	1
G7	Tfx2_Clone7	UBE3A	UNKNOWN	FAM	NFQ-MGB	28.6516	28.6274	0.034136	TRUE	0.480666	TRUE	3	23	1
G8	Tfx2_Clone7	UBE3A	UNKNOWN	FAM	NFQ-MGB	28.6033	28.6274	0.034136	TRUE	0.480666	TRUE	3	23	1
G9	Tfx2_Clone15	UBE3A	UNKNOWN	FAM	NFQ-MGB	27.9672	27.961	0.008737	TRUE	0.480666	TRUE	3	22	1
G10	Tfx2_Clone15	UBE3A	UNKNOWN	FAM	NFQ-MGB	27.9548	27.961	0.008737	TRUE	0.480666	TRUE	3	22	1
G11	Tfx2_Clone23	UBE3A	UNKNOWN	FAM	NFQ-MGB	28.3051	28.3734	0.096502	TRUE	0.480666	TRUE	3	22	1
G12	Tfx2_Clone23	UBE3A	UNKNOWN	FAM	NFQ-MGB	28.4416	28.3734	0.096502	TRUE	0.480666	TRUE	3	22	1
H1	Tfx2_Clone8	GAPDH	UNKNOWN	FAM	NFQ-MGB	23.386	23.4282	0.059584	TRUE	0.334673	TRUE	3	17	1
H2	Tfx2_Clone8	GAPDH	UNKNOWN	FAM	NFQ-MGB	23.4703	23.4282	0.059584	TRUE	0.334673	TRUE	3	17	1
H3	Tfx2_Clone16	GAPDH	UNKNOWN	FAM	NFQ-MGB	24.1591	24.1353	0.033599	TRUE	0.334673	TRUE	3	18	1
H4	Tfx2_Clone16	GAPDH	UNKNOWN	FAM	NFQ-MGB	24.1115	24.1353	0.033599	TRUE	0.334673	TRUE	3	18	1
H5	AG1-0	GAPDH	UNKNOWN	FAM	NFQ-MGB	21.3737	21.4771	0.146248	TRUE	0.334673	TRUE	3	15	1
H6	AG1-0	GAPDH	UNKNOWN	FAM	NFQ-MGB	21.5805	21.4771	0.146248	TRUE	0.334673	TRUE	3	15	1
H7	Tfx2_Clone8	UBE3A	UNKNOWN	FAM	NFQ-MGB	28.9523	28.9767	0.034415	TRUE	0.480666	TRUE	3	23	1
H8	Tfx2_Clone8	UBE3A	UNKNOWN	FAM	NFQ-MGB	29.001	28.9767	0.034415	TRUE	0.480666	TRUE	3	23	1
H9	Tfx2_Clone16	UBE3A	UNKNOWN	FAM	NFQ-MGB	30.2823	30.2602	0.031271	TRUE	0.480666	TRUE	3	24	1
H10	Tfx2_Clone16	UBE3A	UNKNOWN	FAM	NFQ-MGB	30.2381	30.2602	0.031271	TRUE	0.480666	TRUE	3	24	1
H11	AG1-0	UBE3A	UNKNOWN	FAM	NFQ-MGB	28.7384	28.7501	0.016527	TRUE	0.480666	TRUE	3	23	1
H12	AG1-0	UBE3A	UNKNOWN	FAM	NFQ-MGB	28.7617	28.7501	0.016527	TRUE	0.480666	TRUE	3	23	1
Analysis Type	Singleplex
Endogenous Control	GAPDH
RQ Min/Max Confidence Level	95
Block Type	96well
Chemistry	TAQMAN
Experiment File Name	C:\Documents and Settings\INSTR-ADMIN\Desktop\..\Cells-to-Ct UBE3A RBG3-3-2020 c24-33.eds
Experiment Run End Time	2020-03-03 19:57:56 PM EST
Instrument Type	steponeplus
Passive Reference	ROX
Well	Sample Name	Target Name	Task	Reporter	Quencher	Cт	Cт Mean	Cт SD	Automatic Ct Threshold	Ct Threshold	Automatic Baseline	Baseline Start	Baseline End	Efficiency	Comments
A1	Tfx2_Clone24	GAPDH	UNKNOWN	FAM	NFQ-MGB	20.9811	20.9735	0.010815	TRUE	0.34637	TRUE	3	15	1
A2	Tfx2_Clone24	GAPDH	UNKNOWN	FAM	NFQ-MGB	20.9658	20.9735	0.010815	TRUE	0.34637	TRUE	3	15	1
A3	Tfx2_Clone28	GAPDH	UNKNOWN	FAM	NFQ-MGB	22.3912	22.4108	0.027598	TRUE	0.34637	TRUE	3	16	1
A4	Tfx2_Clone28	GAPDH	UNKNOWN	FAM	NFQ-MGB	22.4303	22.4108	0.027598	TRUE	0.34637	TRUE	3	16	1
A5	Tfx2_Clone32	GAPDH	UNKNOWN	FAM	NFQ-MGB	22.9578	22.9524	0.007661	TRUE	0.34637	TRUE	3	17	1
A6	Tfx2_Clone32	GAPDH	UNKNOWN	FAM	NFQ-MGB	22.947	22.9524	0.007661	TRUE	0.34637	TRUE	3	17	1
B1	Tfx2_Clone25	GAPDH	UNKNOWN	FAM	NFQ-MGB	22.5769	22.5484	0.040288	TRUE	0.34637	TRUE	3	16	1
B2	Tfx2_Clone25	GAPDH	UNKNOWN	FAM	NFQ-MGB	22.5199	22.5484	0.040288	TRUE	0.34637	TRUE	3	16	1
B3	Tfx2_Clone29	GAPDH	UNKNOWN	FAM	NFQ-MGB	23.1094	23.1244	0.021104	TRUE	0.34637	TRUE	3	17	1
B4	Tfx2_Clone29	GAPDH	UNKNOWN	FAM	NFQ-MGB	23.1393	23.1244	0.021104	TRUE	0.34637	TRUE	3	17	1
B5	Tfx2_Clone33	GAPDH	UNKNOWN	FAM	NFQ-MGB	21.3091	21.3215	0.017507	TRUE	0.34637	TRUE	3	15	1
B6	Tfx2_Clone33	GAPDH	UNKNOWN	FAM	NFQ-MGB	21.3339	21.3215	0.017507	TRUE	0.34637	TRUE	3	15	1
C1	Tfx2_Clone26	GAPDH	UNKNOWN	FAM	NFQ-MGB	23.9696	23.9273	0.059803	TRUE	0.34637	TRUE	3	18	1
C2	Tfx2_Clone26	GAPDH	UNKNOWN	FAM	NFQ-MGB	23.885	23.9273	0.059803	TRUE	0.34637	TRUE	3	18	1
C3	Tfx2_Clone30	GAPDH	UNKNOWN	FAM	NFQ-MGB	21.8587	21.8305	0.039951	TRUE	0.34637	TRUE	3	16	1
C4	Tfx2_Clone30	GAPDH	UNKNOWN	FAM	NFQ-MGB	21.8022	21.8305	0.039951	TRUE	0.34637	TRUE	3	15	1
D1	Tfx2_Clone27	GAPDH	UNKNOWN	FAM	NFQ-MGB	23.7479	23.6156	0.187075	TRUE	0.34637	TRUE	3	18	1
D2	Tfx2_Clone27	GAPDH	UNKNOWN	FAM	NFQ-MGB	23.4833	23.6156	0.187075	TRUE	0.34637	TRUE	3	17	1
D3	Tfx2_Clone31	GAPDH	UNKNOWN	FAM	NFQ-MGB	23.0429	23.0571	0.020109	TRUE	0.34637	TRUE	3	17	1
D4	Tfx2_Clone31	GAPDH	UNKNOWN	FAM	NFQ-MGB	23.0713	23.0571	0.020109	TRUE	0.34637	TRUE	3	17	1
D5	H9	GAPDH	UNKNOWN	FAM	NFQ-MGB	22.5634	22.5365	0.038004	TRUE	0.34637	TRUE	3	16	1
D6	H9	GAPDH	UNKNOWN	FAM	NFQ-MGB	22.5097	22.5365	0.038004	TRUE	0.34637	TRUE	3	16	1
E1	Tfx2_Clone24	UBE3A	UNKNOWN	FAM	NFQ-MGB	27.3563	27.3549	0.001948	TRUE	0.449521	TRUE	3	22	1
E2	Tfx2_Clone24	UBE3A	UNKNOWN	FAM	NFQ-MGB	27.3535	27.3549	0.001948	TRUE	0.449521	TRUE	3	21	1
E3	Tfx2_Clone28	UBE3A	UNKNOWN	FAM	NFQ-MGB	28.8201	28.8073	0.018172	TRUE	0.449521	TRUE	3	23	1
E4	Tfx2_Clone28	UBE3A	UNKNOWN	FAM	NFQ-MGB	28.7944	28.8073	0.018172	TRUE	0.449521	TRUE	3	23	1
E5	Tfx2_Clone32	UBE3A	UNKNOWN	FAM	NFQ-MGB	29.0801	29.0905	0.014675	TRUE	0.449521	TRUE	3	23	1
E6	Tfx2_Clone32	UBE3A	UNKNOWN	FAM	NFQ-MGB	29.1008	29.0905	0.014675	TRUE	0.449521	TRUE	3	23	1
F1	Tfx2_Clone25	UBE3A	UNKNOWN	FAM	NFQ-MGB	28.944	28.9438	0.000295	TRUE	0.449521	TRUE	3	23	1
F2	Tfx2_Clone25	UBE3A	UNKNOWN	FAM	NFQ-MGB	28.9436	28.9438	0.000295	TRUE	0.449521	TRUE	3	23	1
F3	Tfx2_Clone29	UBE3A	UNKNOWN	FAM	NFQ-MGB	29.4034	29.4103	0.00972	TRUE	0.449521	TRUE	3	24	1
F4	Tfx2_Clone29	UBE3A	UNKNOWN	FAM	NFQ-MGB	29.4172	29.4103	0.00972	TRUE	0.449521	TRUE	3	23	1
F5	Tfx2_Clone33	UBE3A	UNKNOWN	FAM	NFQ-MGB	27.7906	27.8028	0.017261	TRUE	0.449521	TRUE	3	22	1
F6	Tfx2_Clone33	UBE3A	UNKNOWN	FAM	NFQ-MGB	27.815	27.8028	0.017261	TRUE	0.449521	TRUE	3	22	1
G1	Tfx2_Clone26	UBE3A	UNKNOWN	FAM	NFQ-MGB	30.3568	30.2761	0.114206	TRUE	0.449521	TRUE	3	24	1
G2	Tfx2_Clone26	UBE3A	UNKNOWN	FAM	NFQ-MGB	30.1953	30.2761	0.114206	TRUE	0.449521	TRUE	3	24	1
G3	Tfx2_Clone30	UBE3A	UNKNOWN	FAM	NFQ-MGB	28.2702	28.2426	0.038965	TRUE	0.449521	TRUE	3	22	1
G4	Tfx2_Clone30	UBE3A	UNKNOWN	FAM	NFQ-MGB	28.2151	28.2426	0.038965	TRUE	0.449521	TRUE	3	22	1
H1	Tfx2_Clone27	UBE3A	UNKNOWN	FAM	NFQ-MGB	30.1779	30.209	0.043957	TRUE	0.449521	TRUE	3	24	1
H2	Tfx2_Clone27	UBE3A	UNKNOWN	FAM	NFQ-MGB	30.2401	30.209	0.043957	TRUE	0.449521	TRUE	3	24	1
H3	Tfx2_Clone31	UBE3A	UNKNOWN	FAM	NFQ-MGB	29.1224	29.2188	0.136355	TRUE	0.449521	TRUE	3	23	1
H4	Tfx2_Clone31	UBE3A	UNKNOWN	FAM	NFQ-MGB	29.3152	29.2188	0.136355	TRUE	0.449521	TRUE	3	24	1
H5	H9	UBE3A	UNKNOWN	FAM	NFQ-MGB	28.2291	28.2596	0.043064	TRUE	0.449521	TRUE	3	22	1
H6	H9	UBE3A	UNKNOWN	FAM	NFQ-MGB	28.29	28.2596	0.043064	TRUE	0.449521	TRUE	3	22	1
Analysis Type	Singleplex
Endogenous Control	GAPDH
RQ Min/Max Confidence Level	95
Block Type	96well
Chemistry	TAQMAN
Experiment File Name	C:\Documents and Settings\INSTR-ADMIN\Desktop\..\Cells-to-Ct UBE3A RBG 3-9-2020.eds
Experiment Run End Time	2020-03-09 15:27:23 PM EDT
Instrument Type	steponeplus
Passive Reference	ROX
Well	Sample Name	Target Name	Task	Reporter	Quencher	Cт	Cт Mean	Cт SD	Automatic Ct Threshold	Ct Threshold	Automatic Baseline	Baseline Start	Baseline End	Efficiency	Comments
A1	Tfx3_Clone1	GAPDH	UNKNOWN	FAM	NFQ-MGB	22.9413	22.9636	0.109753	TRUE	0.33374	TRUE	3	17	1
A2	Tfx3_Clone1	GAPDH	UNKNOWN	FAM	NFQ-MGB	23.0828	22.9636	0.109753	TRUE	0.33374	TRUE	3	17	1
A3	Tfx3_Clone1	GAPDH	UNKNOWN	FAM	NFQ-MGB	22.8668	22.9636	0.109753	TRUE	0.33374	TRUE	3	17	1
A4	Tfx3_Clone1	UBE3A	UNKNOWN	FAM	NFQ-MGB	28.7015	28.6806	0.072579	TRUE	0.455241	TRUE	3	24	1
A5	Tfx3_Clone1	UBE3A	UNKNOWN	FAM	NFQ-MGB	28.5999	28.6806	0.072579	TRUE	0.455241	TRUE	3	23	1
A6	Tfx3_Clone1	UBE3A	UNKNOWN	FAM	NFQ-MGB	28.7404	28.6806	0.072579	TRUE	0.455241	TRUE	3	23	1
A7	Tfx3_Clone9	GAPDH	UNKNOWN	FAM	NFQ-MGB	21.9589	21.9608	0.001887	TRUE	0.33374	TRUE	3	16	1
A8	Tfx3_Clone9	GAPDH	UNKNOWN	FAM	NFQ-MGB	21.9608	21.9608	0.001887	TRUE	0.33374	TRUE	3	17	1
A9	Tfx3_Clone9	GAPDH	UNKNOWN	FAM	NFQ-MGB	21.9626	21.9608	0.001887	TRUE	0.33374	TRUE	3	16	1
B1	Tfx3_Clone2	GAPDH	UNKNOWN	FAM	NFQ-MGB	21.9822	21.866	0.101226	TRUE	0.33374	TRUE	3	16	1
B2	Tfx3_Clone2	GAPDH	UNKNOWN	FAM	NFQ-MGB	21.8186	21.866	0.101226	TRUE	0.33374	TRUE	3	16	1
B3	Tfx3_Clone2	GAPDH	UNKNOWN	FAM	NFQ-MGB	21.7971	21.866	0.101226	TRUE	0.33374	TRUE	3	16	1
B4	Tfx3_Clone2	UBE3A	UNKNOWN	FAM	NFQ-MGB	28.161	28.167	0.046712	TRUE	0.455241	TRUE	3	22	1
B5	Tfx3_Clone2	UBE3A	UNKNOWN	FAM	NFQ-MGB	28.2164	28.167	0.046712	TRUE	0.455241	TRUE	3	22	1
B6	Tfx3_Clone2	UBE3A	UNKNOWN	FAM	NFQ-MGB	28.1235	28.167	0.046712	TRUE	0.455241	TRUE	3	22	1
B7	AG1-0	GAPDH	UNKNOWN	FAM	NFQ-MGB	21.6664	21.5774	0.077942	TRUE	0.33374	TRUE	3	15	1
B8	AG1-0	GAPDH	UNKNOWN	FAM	NFQ-MGB	21.5213	21.5774	0.077942	TRUE	0.33374	TRUE	3	15	1
B9	AG1-0	GAPDH	UNKNOWN	FAM	NFQ-MGB	21.5446	21.5774	0.077942	TRUE	0.33374	TRUE	3	15	1
C1	Tfx3_Clone3	GAPDH	UNKNOWN	FAM	NFQ-MGB	22.2218	22.2021	0.054379	TRUE	0.33374	TRUE	3	16	1
C2	Tfx3_Clone3	GAPDH	UNKNOWN	FAM	NFQ-MGB	22.244	22.2021	0.054379	TRUE	0.33374	TRUE	3	16	1
C3	Tfx3_Clone3	GAPDH	UNKNOWN	FAM	NFQ-MGB	22.1407	22.2021	0.054379	TRUE	0.33374	TRUE	3	16	1
C4	Tfx3_Clone3	UBE3A	UNKNOWN	FAM	NFQ-MGB	28.4242	28.3931	0.02874	TRUE	0.455241	TRUE	3	23	1
C5	Tfx3_Clone3	UBE3A	UNKNOWN	FAM	NFQ-MGB	28.3877	28.3931	0.02874	TRUE	0.455241	TRUE	3	23	1
C6	Tfx3_Clone3	UBE3A	UNKNOWN	FAM	NFQ-MGB	28.3675	28.3931	0.02874	TRUE	0.455241	TRUE	3	22	1
C7	H9	GAPDH	UNKNOWN	FAM	NFQ-MGB	20.6098	20.5973	0.039157	TRUE	0.33374	TRUE	3	14	1
C8	H9	GAPDH	UNKNOWN	FAM	NFQ-MGB	20.5534	20.5973	0.039157	TRUE	0.33374	TRUE	3	14	1
C9	H9	GAPDH	UNKNOWN	FAM	NFQ-MGB	20.6286	20.5973	0.039157	TRUE	0.33374	TRUE	3	14	1
D1	Tfx3_Clone4	GAPDH	UNKNOWN	FAM	NFQ-MGB	22.447	22.3484	0.085553	TRUE	0.33374	TRUE	3	16	1
D2	Tfx3_Clone4	GAPDH	UNKNOWN	FAM	NFQ-MGB	22.2938	22.3484	0.085553	TRUE	0.33374	TRUE	3	16	1
D3	Tfx3_Clone4	GAPDH	UNKNOWN	FAM	NFQ-MGB	22.3044	22.3484	0.085553	TRUE	0.33374	TRUE	3	16	1
D4	Tfx3_Clone4	UBE3A	UNKNOWN	FAM	NFQ-MGB	28.7104	28.7047	0.055898	TRUE	0.455241	TRUE	3	23	1
D5	Tfx3_Clone4	UBE3A	UNKNOWN	FAM	NFQ-MGB	28.6462	28.7047	0.055898	TRUE	0.455241	TRUE	3	23	1
D6	Tfx3_Clone4	UBE3A	UNKNOWN	FAM	NFQ-MGB	28.7576	28.7047	0.055898	TRUE	0.455241	TRUE	3	23	1
D7	Tfx3_Clone9	UBE3A	UNKNOWN	FAM	NFQ-MGB	27.9753	28.0606	0.095843	TRUE	0.455241	TRUE	3	22	1
D8	Tfx3_Clone9	UBE3A	UNKNOWN	FAM	NFQ-MGB	28.042	28.0606	0.095843	TRUE	0.455241	TRUE	3	22	1
D9	Tfx3_Clone9	UBE3A	UNKNOWN	FAM	NFQ-MGB	28.1643	28.0606	0.095843	TRUE	0.455241	TRUE	3	22	1
E1	Tfx3_Clone5	GAPDH	UNKNOWN	FAM	NFQ-MGB	20.869	20.8983	0.060141	TRUE	0.33374	TRUE	3	15	1
E2	Tfx3_Clone5	GAPDH	UNKNOWN	FAM	NFQ-MGB	20.9674	20.8983	0.060141	TRUE	0.33374	TRUE	3	15	1
E3	Tfx3_Clone5	GAPDH	UNKNOWN	FAM	NFQ-MGB	20.8584	20.8983	0.060141	TRUE	0.33374	TRUE	3	15	1
E4	Tfx3_Clone5	UBE3A	UNKNOWN	FAM	NFQ-MGB	26.9629	26.9625	0.002294	TRUE	0.455241	TRUE	3	21	1
E5	Tfx3_Clone5	UBE3A	UNKNOWN	FAM	NFQ-MGB	26.9646	26.9625	0.002294	TRUE	0.455241	TRUE	3	21	1
E6	Tfx3_Clone5	UBE3A	UNKNOWN	FAM	NFQ-MGB	26.96	26.9625	0.002294	TRUE	0.455241	TRUE	3	21	1
E7	AG1-0	UBE3A	UNKNOWN	FAM	NFQ-MGB	28.8868	28.8997	0.040202	TRUE	0.455241	TRUE	3	23	1
E8	AG1-0	UBE3A	UNKNOWN	FAM	NFQ-MGB	28.8676	28.8997	0.040202	TRUE	0.455241	TRUE	3	23	1
E9	AG1-0	UBE3A	UNKNOWN	FAM	NFQ-MGB	28.9448	28.8997	0.040202	TRUE	0.455241	TRUE	3	23	1
F1	Tfx3_Clone6	GAPDH	UNKNOWN	FAM	NFQ-MGB	21.368	21.2577	0.123027	TRUE	0.33374	TRUE	3	15	1
F2	Tfx3_Clone6	GAPDH	UNKNOWN	FAM	NFQ-MGB	21.28	21.2577	0.123027	TRUE	0.33374	TRUE	3	15	1
F3	Tfx3_Clone6	GAPDH	UNKNOWN	FAM	NFQ-MGB	21.125	21.2577	0.123027	TRUE	0.33374	TRUE	3	15	1
F4	Tfx3_Clone6	UBE3A	UNKNOWN	FAM	NFQ-MGB	27.5687	27.5674	0.014504	TRUE	0.455241	TRUE	3	22	1
F5	Tfx3_Clone6	UBE3A	UNKNOWN	FAM	NFQ-MGB	27.5523	27.5674	0.014504	TRUE	0.455241	TRUE	3	22	1
F6	Tfx3_Clone6	UBE3A	UNKNOWN	FAM	NFQ-MGB	27.5812	27.5674	0.014504	TRUE	0.455241	TRUE	3	22	1
F7	H9	UBE3A	UNKNOWN	FAM	NFQ-MGB	27.0689	27.0324	0.049311	TRUE	0.455241	TRUE	3	21	1
F8	H9	UBE3A	UNKNOWN	FAM	NFQ-MGB	26.9763	27.0324	0.049311	TRUE	0.455241	TRUE	3	21	1
F9	H9	UBE3A	UNKNOWN	FAM	NFQ-MGB	27.0519	27.0324	0.049311	TRUE	0.455241	TRUE	3	21	1
G1	Tfx3_Clone7	GAPDH	UNKNOWN	FAM	NFQ-MGB	22.1869	22.1757	0.057233	TRUE	0.33374	TRUE	3	16	1
G2	Tfx3_Clone7	GAPDH	UNKNOWN	FAM	NFQ-MGB	22.2265	22.1757	0.057233	TRUE	0.33374	TRUE	3	16	1
G3	Tfx3_Clone7	GAPDH	UNKNOWN	FAM	NFQ-MGB	22.1136	22.1757	0.057233	TRUE	0.33374	TRUE	3	16	1
G4	Tfx3_Clone7	UBE3A	UNKNOWN	FAM	NFQ-MGB	28.3159	28.2322	0.089989	TRUE	0.455241	TRUE	3	22	1
G5	Tfx3_Clone7	UBE3A	UNKNOWN	FAM	NFQ-MGB	28.2438	28.2322	0.089989	TRUE	0.455241	TRUE	3	22	1
G6	Tfx3_Clone7	UBE3A	UNKNOWN	FAM	NFQ-MGB	28.137	28.2322	0.089989	TRUE	0.455241	TRUE	3	22	1
H1	Tfx3_Clone8	GAPDH	UNKNOWN	FAM	NFQ-MGB	20.59	20.4958	0.224413	TRUE	0.33374	TRUE	3	14	1
H2	Tfx3_Clone8	GAPDH	UNKNOWN	FAM	NFQ-MGB	20.6578	20.4958	0.224413	TRUE	0.33374	TRUE	3	14	1
H3	Tfx3_Clone8	GAPDH	UNKNOWN	FAM	NFQ-MGB	20.2397	20.4958	0.224413	TRUE	0.33374	TRUE	3	14	1
H4	Tfx3_Clone8	UBE3A	UNKNOWN	FAM	NFQ-MGB	26.5601	26.6102	0.105504	TRUE	0.455241	TRUE	3	21	1
H5	Tfx3_Clone8	UBE3A	UNKNOWN	FAM	NFQ-MGB	26.7314	26.6102	0.105504	TRUE	0.455241	TRUE	3	21	1
H6	Tfx3_Clone8	UBE3A	UNKNOWN	FAM	NFQ-MGB	26.539	26.6102	0.105504	TRUE	0.455241	TRUE	3	21	1
Analysis Type	Singleplex
Endogenous Control	GAPDH
RQ Min/Max Confidence Level	95
Block Type	96well
Chemistry	TAQMAN
Experiment File Name	C:\Users\..\Desktop\Cells-to-Ct UBE3A RBG c1-18 3-12-2020.eds
Experiment Run End Time	Not Started
Instrument Type	steponeplus
Passive Reference	ROX
Well	Sample Name	Target Name	Task	Reporter	Quencher	Cт	Cт Mean	Cт SD	Automatic Ct Threshold	Ct Threshold	Automatic Baseline	Baseline Start	Baseline End	Efficiency	Comments
A1	Tfx4_Clone1	GAPDH	UNKNOWN	FAM	NFQ-MGB	24.747	24.7088	0.054111	TRUE	0.29449	TRUE	3	19	1
A2	Tfx4_Clone1	GAPDH	UNKNOWN	FAM	NFQ-MGB	24.6705	24.7088	0.054111	TRUE	0.29449	TRUE	3	19	1
A3	Tfx4_Clone1	UBE3A	UNKNOWN	FAM	NFQ-MGB	30.653	30.6299	0.032667	TRUE	0.470769	TRUE	3	25	1
A4	Tfx4_Clone1	UBE3A	UNKNOWN	FAM	NFQ-MGB	30.6068	30.6299	0.032667	TRUE	0.470769	TRUE	3	25	1
A6	Tfx4_Clone9	GAPDH	UNKNOWN	FAM	NFQ-MGB	25.0906	25.0673	0.03303	TRUE	0.29449	TRUE	3	19	1
A7	Tfx4_Clone9	GAPDH	UNKNOWN	FAM	NFQ-MGB	25.0439	25.0673	0.03303	TRUE	0.29449	TRUE	3	19	1
A8	Tfx4_Clone9	UBE3A	UNKNOWN	FAM	NFQ-MGB	31.1612	31.1421	0.027032	TRUE	0.470769	TRUE	3	25	1
A9	Tfx4_Clone9	UBE3A	UNKNOWN	FAM	NFQ-MGB	31.123	31.1421	0.027032	TRUE	0.470769	TRUE	3	25	1
A11	Tfx4_Clone17	GAPDH	UNKNOWN	FAM	NFQ-MGB	24.4239	24.5308	0.151151	TRUE	0.29449	TRUE	3	19	1
A12	Tfx4_Clone17	GAPDH	UNKNOWN	FAM	NFQ-MGB	24.6377	24.5308	0.151151	TRUE	0.29449	TRUE	3	19	1
B1	Tfx4_Clone2	GAPDH	UNKNOWN	FAM	NFQ-MGB	24.0953	24.0707	0.034836	TRUE	0.29449	TRUE	3	18	1
B2	Tfx4_Clone2	GAPDH	UNKNOWN	FAM	NFQ-MGB	24.046	24.0707	0.034836	TRUE	0.29449	TRUE	3	18	1
B3	Tfx4_Clone2	UBE3A	UNKNOWN	FAM	NFQ-MGB	31.2364	31.2633	0.038082	TRUE	0.470769	TRUE	3	25	1
B4	Tfx4_Clone2	UBE3A	UNKNOWN	FAM	NFQ-MGB	31.2902	31.2633	0.038082	TRUE	0.470769	TRUE	3	25	1
B6	Tfx4_Clone10	GAPDH	UNKNOWN	FAM	NFQ-MGB	24.0017	23.9918	0.01391	TRUE	0.29449	TRUE	3	18	1
B7	Tfx4_Clone10	GAPDH	UNKNOWN	FAM	NFQ-MGB	23.982	23.9918	0.01391	TRUE	0.29449	TRUE	3	18	1
B8	Tfx4_Clone10	UBE3A	UNKNOWN	FAM	NFQ-MGB	30.183	30.1555	0.038825	TRUE	0.470769	TRUE	3	24	1
B9	Tfx4_Clone10	UBE3A	UNKNOWN	FAM	NFQ-MGB	30.1281	30.1555	0.038825	TRUE	0.470769	TRUE	3	24	1
B11	Tfx4_Clone17	UBE3A	UNKNOWN	FAM	NFQ-MGB	30.5875	30.6374	0.0706	TRUE	0.470769	TRUE	3	25	1
B12	Tfx4_Clone17	UBE3A	UNKNOWN	FAM	NFQ-MGB	30.6873	30.6374	0.0706	TRUE	0.470769	TRUE	3	24	1
C1	Tfx4_Clone3	GAPDH	UNKNOWN	FAM	NFQ-MGB	25.9359	25.9064	0.041668	TRUE	0.29449	TRUE	3	20	1
C2	Tfx4_Clone3	GAPDH	UNKNOWN	FAM	NFQ-MGB	25.8769	25.9064	0.041668	TRUE	0.29449	TRUE	3	20	1
C3	Tfx4_Clone3	UBE3A	UNKNOWN	FAM	NFQ-MGB	31.7952	31.8353	0.05666	TRUE	0.470769	TRUE	3	26	1
C4	Tfx4_Clone3	UBE3A	UNKNOWN	FAM	NFQ-MGB	31.8754	31.8353	0.05666	TRUE	0.470769	TRUE	3	26	1
C6	Tfx4_Clone11	GAPDH	UNKNOWN	FAM	NFQ-MGB	23.4476	23.4753	0.039154	TRUE	0.29449	TRUE	3	17	1
C7	Tfx4_Clone11	GAPDH	UNKNOWN	FAM	NFQ-MGB	23.503	23.4753	0.039154	TRUE	0.29449	TRUE	3	18	1
C8	Tfx4_Clone11	UBE3A	UNKNOWN	FAM	NFQ-MGB	29.8955	29.8835	0.016963	TRUE	0.470769	TRUE	3	24	1
C9	Tfx4_Clone11	UBE3A	UNKNOWN	FAM	NFQ-MGB	29.8715	29.8835	0.016963	TRUE	0.470769	TRUE	3	24	1
D1	Tfx4_Clone4	GAPDH	UNKNOWN	FAM	NFQ-MGB	26.6882	26.6008	0.123503	TRUE	0.29449	TRUE	3	21	1
D2	Tfx4_Clone4	GAPDH	UNKNOWN	FAM	NFQ-MGB	26.5135	26.6008	0.123503	TRUE	0.29449	TRUE	3	21	1
D3	Tfx4_Clone4	UBE3A	UNKNOWN	FAM	NFQ-MGB	32.2456	32.265	0.027384	TRUE	0.470769	TRUE	3	26	1
D4	Tfx4_Clone4	UBE3A	UNKNOWN	FAM	NFQ-MGB	32.2844	32.265	0.027384	TRUE	0.470769	TRUE	3	26	1
D6	Tfx4_Clone12	GAPDH	UNKNOWN	FAM	NFQ-MGB	25.8366	25.8086	0.039615	TRUE	0.29449	TRUE	3	20	1
D7	Tfx4_Clone12	GAPDH	UNKNOWN	FAM	NFQ-MGB	25.7806	25.8086	0.039615	TRUE	0.29449	TRUE	3	20	1
D8	Tfx4_Clone12	UBE3A	UNKNOWN	FAM	NFQ-MGB	31.7427	31.828	0.12059	TRUE	0.470769	TRUE	3	26	1
D9	Tfx4_Clone12	UBE3A	UNKNOWN	FAM	NFQ-MGB	31.9132	31.828	0.12059	TRUE	0.470769	TRUE	3	26	1
D11	Tfx4_Clone18	UBE3A	UNKNOWN	FAM	NFQ-MGB	28.8976	28.9271	0.041711	TRUE	0.470769	TRUE	3	23	1
D12	Tfx4_Clone18	UBE3A	UNKNOWN	FAM	NFQ-MGB	28.9566	28.9271	0.041711	TRUE	0.470769	TRUE	3	23	1
E1	Tfx4_Clone5	GAPDH	UNKNOWN	FAM	NFQ-MGB	25.3722	25.3654	0.009534	TRUE	0.29449	TRUE	3	19	1
E2	Tfx4_Clone5	GAPDH	UNKNOWN	FAM	NFQ-MGB	25.3587	25.3654	0.009534	TRUE	0.29449	TRUE	3	19	1
E3	Tfx4_Clone5	UBE3A	UNKNOWN	FAM	NFQ-MGB	31.3732	31.3743	0.001535	TRUE	0.470769	TRUE	3	25	1
E4	Tfx4_Clone5	UBE3A	UNKNOWN	FAM	NFQ-MGB	31.3754	31.3743	0.001535	TRUE	0.470769	TRUE	3	25	1
E6	Tfx4_Clone13	GAPDH	UNKNOWN	FAM	NFQ-MGB	23.5012	23.4989	0.00321	TRUE	0.29449	TRUE	3	18	1
E7	Tfx4_Clone13	GAPDH	UNKNOWN	FAM	NFQ-MGB	23.4966	23.4989	0.00321	TRUE	0.29449	TRUE	3	18	1
E8	Tfx4_Clone13	UBE3A	UNKNOWN	FAM	NFQ-MGB	29.4799	29.5948	0.162503	TRUE	0.470769	TRUE	3	24	1
E9	Tfx4_Clone13	UBE3A	UNKNOWN	FAM	NFQ-MGB	29.7097	29.5948	0.162503	TRUE	0.470769	TRUE	3	24	1
E11	Tfx4_Clone18	GAPDH	UNKNOWN	FAM	NFQ-MGB	22.648	22.6427	0.007435	TRUE	0.29449	TRUE	3	17	1
E12	Tfx4_Clone18	GAPDH	UNKNOWN	FAM	NFQ-MGB	22.6375	22.6427	0.007435	TRUE	0.29449	TRUE	3	17	1
F1	Tfx4_Clone6	GAPDH	UNKNOWN	FAM	NFQ-MGB	21.4228	21.377	0.064796	TRUE	0.29449	TRUE	3	16	1
F2	Tfx4_Clone6	GAPDH	UNKNOWN	FAM	NFQ-MGB	21.3311	21.377	0.064796	TRUE	0.29449	TRUE	3	16	1
F3	Tfx4_Clone6	UBE3A	UNKNOWN	FAM	NFQ-MGB	27.5197	27.6325	0.15949	TRUE	0.470769	TRUE	3	21	1
F4	Tfx4_Clone6	UBE3A	UNKNOWN	FAM	NFQ-MGB	27.7453	27.6325	0.15949	TRUE	0.470769	TRUE	3	22	1
F6	Tfx4_Clone14	GAPDH	UNKNOWN	FAM	NFQ-MGB	23.4008	23.4004	0.000608	TRUE	0.29449	TRUE	3	17	1
F7	Tfx4_Clone14	GAPDH	UNKNOWN	FAM	NFQ-MGB	23.3999	23.4004	0.000608	TRUE	0.29449	TRUE	3	17	1
F8	Tfx4_Clone14	UBE3A	UNKNOWN	FAM	NFQ-MGB	29.7637	29.8302	0.094081	TRUE	0.470769	TRUE	3	24	1
F9	Tfx4_Clone14	UBE3A	UNKNOWN	FAM	NFQ-MGB	29.8968	29.8302	0.094081	TRUE	0.470769	TRUE	3	24	1
F11	AG1-0	GAPDH	UNKNOWN	FAM	NFQ-MGB	21.616	21.6363	0.028675	TRUE	0.29449	TRUE	3	15	1
F12	AG1-0	GAPDH	UNKNOWN	FAM	NFQ-MGB	21.6565	21.6363	0.028675	TRUE	0.29449	TRUE	3	16	1
G1	Tfx4_Clone7	GAPDH	UNKNOWN	FAM	NFQ-MGB	24.2607	24.2419	0.026618	TRUE	0.29449	TRUE	3	18	1
G2	Tfx4_Clone7	GAPDH	UNKNOWN	FAM	NFQ-MGB	24.2231	24.2419	0.026618	TRUE	0.29449	TRUE	3	18	1
G3	Tfx4_Clone7	UBE3A	UNKNOWN	FAM	NFQ-MGB	30.3487	30.3128	0.05069	TRUE	0.470769	TRUE	3	24	1
G4	Tfx4_Clone7	UBE3A	UNKNOWN	FAM	NFQ-MGB	30.277	30.3128	0.05069	TRUE	0.470769	TRUE	3	24	1
G6	Tfx4_Clone15	GAPDH	UNKNOWN	FAM	NFQ-MGB	22.5358	22.5431	0.010226	TRUE	0.29449	TRUE	3	17	1
G7	Tfx4_Clone15	GAPDH	UNKNOWN	FAM	NFQ-MGB	22.5503	22.5431	0.010226	TRUE	0.29449	TRUE	3	17	1
G8	Tfx4_Clone15	UBE3A	UNKNOWN	FAM	NFQ-MGB	28.9559	28.9917	0.050633	TRUE	0.470769	TRUE	3	23	1
G9	Tfx4_Clone15	UBE3A	UNKNOWN	FAM	NFQ-MGB	29.0275	28.9917	0.050633	TRUE	0.470769	TRUE	3	23	1
G11	AG1-0	UBE3A	UNKNOWN	FAM	NFQ-MGB	29.2404	29.2506	0.014473	TRUE	0.470769	TRUE	3	23	1
G12	AG1-0	UBE3A	UNKNOWN	FAM	NFQ-MGB	29.2608	29.2506	0.014473	TRUE	0.470769	TRUE	3	23	1
H1	Tfx4_Clone8	GAPDH	UNKNOWN	FAM	NFQ-MGB	24.9371	24.9475	0.014712	TRUE	0.29449	TRUE	3	19	1
H2	Tfx4_Clone8	GAPDH	UNKNOWN	FAM	NFQ-MGB	24.9579	24.9475	0.014712	TRUE	0.29449	TRUE	3	19	1
H3	Tfx4_Clone8	UBE3A	UNKNOWN	FAM	NFQ-MGB	30.5104	30.541	0.043241	TRUE	0.470769	TRUE	3	25	1
H4	Tfx4_Clone8	UBE3A	UNKNOWN	FAM	NFQ-MGB	30.5716	30.541	0.043241	TRUE	0.470769	TRUE	3	25	1
H6	Tfx4_Clone16	GAPDH	UNKNOWN	FAM	NFQ-MGB	22.5575	22.543	0.020475	TRUE	0.29449	TRUE	3	17	1
H7	Tfx4_Clone16	GAPDH	UNKNOWN	FAM	NFQ-MGB	22.5285	22.543	0.020475	TRUE	0.29449	TRUE	3	17	1
H8	Tfx4_Clone16	UBE3A	UNKNOWN	FAM	NFQ-MGB	28.9463	28.9557	0.013294	TRUE	0.470769	TRUE	3	23	1
H9	Tfx4_Clone16	UBE3A	UNKNOWN	FAM	NFQ-MGB	28.9651	28.9557	0.013294	TRUE	0.470769	TRUE	3	23	1
Analysis Type	Singleplex
Endogenous Control	GAPDH
RQ Min/Max Confidence Level	95
Block Type	96well
Chemistry	TAQMAN
Experiment File Name	C:\Documents and Settings\INSTR-ADMIN\Desktop\..\Cells-to-Ct UBE3A 3-12-2020 c19-36.eds
Experiment Run End Time	2020-03-12 15:36:29 PM EDT
Instrument Type	steponeplus
Passive Reference	ROX
Well	Sample Name	Target Name	Task	Reporter	Quencher	Cт	Cт Mean	Cт SD	Automatic Ct Threshold	Ct Threshold	Automatic Baseline	Baseline Start	Baseline End	Efficiency	Comments
A1	Tfx4_Clone19	GAPDH	UNKNOWN	FAM	NFQ-MGB	28.4166	28.3268	0.126969	TRUE	0.335236	TRUE	3	22	1
A2	Tfx4_Clone19	GAPDH	UNKNOWN	FAM	NFQ-MGB	28.237	28.3268	0.126969	TRUE	0.335236	TRUE	3	22	1
A3	Tfx4_Clone19	UBE3A	UNKNOWN	FAM	NFQ-MGB	33.3059	33.249	0.080418	TRUE	0.377582	TRUE	3	28	1
A4	Tfx4_Clone19	UBE3A	UNKNOWN	FAM	NFQ-MGB	33.1922	33.249	0.080418	TRUE	0.377582	TRUE	3	28	1
A6	Tfx4_Clone27	GAPDH	UNKNOWN	FAM	NFQ-MGB	25.5831	25.4691	0.161311	TRUE	0.335236	TRUE	3	19	1
A7	Tfx4_Clone27	GAPDH	UNKNOWN	FAM	NFQ-MGB	25.355	25.4691	0.161311	TRUE	0.335236	TRUE	3	19	1
A8	Tfx4_Clone27	UBE3A	UNKNOWN	FAM	NFQ-MGB	30.58	30.5847	0.006686	TRUE	0.377582	TRUE	3	25	1
A9	Tfx4_Clone27	UBE3A	UNKNOWN	FAM	NFQ-MGB	30.5895	30.5847	0.006686	TRUE	0.377582	TRUE	3	25	1
A11	Tfx4_Clone35	GAPDH	UNKNOWN	FAM	NFQ-MGB	25.1646	25.2172	0.074387	TRUE	0.335236	TRUE	3	19	1
A12	Tfx4_Clone35	GAPDH	UNKNOWN	FAM	NFQ-MGB	25.2698	25.2172	0.074387	TRUE	0.335236	TRUE	3	19	1
B1	Tfx4_Clone20	GAPDH	UNKNOWN	FAM	NFQ-MGB	23.9632	23.9433	0.028266	TRUE	0.335236	TRUE	3	18	1
B2	Tfx4_Clone20	GAPDH	UNKNOWN	FAM	NFQ-MGB	23.9233	23.9433	0.028266	TRUE	0.335236	TRUE	3	18	1
B3	Tfx4_Clone20	UBE3A	UNKNOWN	FAM	NFQ-MGB	29.3681	29.3576	0.014894	TRUE	0.377582	TRUE	3	24	1
B4	Tfx4_Clone20	UBE3A	UNKNOWN	FAM	NFQ-MGB	29.347	29.3576	0.014894	TRUE	0.377582	TRUE	3	24	1
B6	Tfx4_Clone28	GAPDH	UNKNOWN	FAM	NFQ-MGB	24.6683	24.6846	0.023001	TRUE	0.335236	TRUE	3	19	1
B7	Tfx4_Clone28	GAPDH	UNKNOWN	FAM	NFQ-MGB	24.7009	24.6846	0.023001	TRUE	0.335236	TRUE	3	19	1
B8	Tfx4_Clone28	UBE3A	UNKNOWN	FAM	NFQ-MGB	29.9815	30.0215	0.056473	TRUE	0.377582	TRUE	3	24	1
B9	Tfx4_Clone28	UBE3A	UNKNOWN	FAM	NFQ-MGB	30.0614	30.0215	0.056473	TRUE	0.377582	TRUE	3	24	1
B11	Tfx4_Clone35	UBE3A	UNKNOWN	FAM	NFQ-MGB	30.5986	30.5996	0.001502	TRUE	0.377582	TRUE	3	25	1
B12	Tfx4_Clone35	UBE3A	UNKNOWN	FAM	NFQ-MGB	30.6007	30.5996	0.001502	TRUE	0.377582	TRUE	3	25	1
C1	Tfx4_Clone21	GAPDH	UNKNOWN	FAM	NFQ-MGB	23.8019	23.8082	0.008895	TRUE	0.335236	TRUE	3	18	1
C2	Tfx4_Clone21	GAPDH	UNKNOWN	FAM	NFQ-MGB	23.8145	23.8082	0.008895	TRUE	0.335236	TRUE	3	18	1
C3	Tfx4_Clone21	UBE3A	UNKNOWN	FAM	NFQ-MGB	29.4447	29.3891	0.078671	TRUE	0.377582	TRUE	3	24	1
C4	Tfx4_Clone21	UBE3A	UNKNOWN	FAM	NFQ-MGB	29.3335	29.3891	0.078671	TRUE	0.377582	TRUE	3	24	1
C6	Tfx4_Clone29	GAPDH	UNKNOWN	FAM	NFQ-MGB	23.2037	23.1763	0.038879	TRUE	0.335236	TRUE	3	17	1
C7	Tfx4_Clone29	GAPDH	UNKNOWN	FAM	NFQ-MGB	23.1488	23.1763	0.038879	TRUE	0.335236	TRUE	3	17	1
C8	Tfx4_Clone29	UBE3A	UNKNOWN	FAM	NFQ-MGB	28.9792	28.976	0.004526	TRUE	0.377582	TRUE	3	23	1
C9	Tfx4_Clone29	UBE3A	UNKNOWN	FAM	NFQ-MGB	28.9728	28.976	0.004526	TRUE	0.377582	TRUE	3	23	1
D1	Tfx4_Clone22	GAPDH	UNKNOWN	FAM	NFQ-MGB	23.1367	23.1009	0.050712	TRUE	0.335236	TRUE	3	17	1
D2	Tfx4_Clone22	GAPDH	UNKNOWN	FAM	NFQ-MGB	23.065	23.1009	0.050712	TRUE	0.335236	TRUE	3	17	1
D3	Tfx4_Clone22	UBE3A	UNKNOWN	FAM	NFQ-MGB	29.6169	29.5578	0.083552	TRUE	0.377582	TRUE	3	24	1
D4	Tfx4_Clone22	UBE3A	UNKNOWN	FAM	NFQ-MGB	29.4987	29.5578	0.083552	TRUE	0.377582	TRUE	3	24	1
D6	Tfx4_Clone30	GAPDH	UNKNOWN	FAM	NFQ-MGB	26.057	26.0924	0.050042	TRUE	0.335236	TRUE	3	20	1
D7	Tfx4_Clone30	GAPDH	UNKNOWN	FAM	NFQ-MGB	26.1278	26.0924	0.050042	TRUE	0.335236	TRUE	3	20	1
D8	Tfx4_Clone30	UBE3A	UNKNOWN	FAM	NFQ-MGB	31.6087	31.6324	0.033557	TRUE	0.377582	TRUE	3	26	1
D9	Tfx4_Clone30	UBE3A	UNKNOWN	FAM	NFQ-MGB	31.6562	31.6324	0.033557	TRUE	0.377582	TRUE	3	26	1
D11	Tfx4_Clone36	UBE3A	UNKNOWN	FAM	NFQ-MGB	28.9848	28.9643	0.028901	TRUE	0.377582	TRUE	3	23	1
D12	Tfx4_Clone36	UBE3A	UNKNOWN	FAM	NFQ-MGB	28.9439	28.9643	0.028901	TRUE	0.377582	TRUE	3	23	1
E1	Tfx4_Clone23	GAPDH	UNKNOWN	FAM	NFQ-MGB	25.3712	25.452	0.114271	TRUE	0.335236	TRUE	3	19	1
E2	Tfx4_Clone23	GAPDH	UNKNOWN	FAM	NFQ-MGB	25.5328	25.452	0.114271	TRUE	0.335236	TRUE	3	19	1
E3	Tfx4_Clone23	UBE3A	UNKNOWN	FAM	NFQ-MGB	30.6225	30.6178	0.006661	TRUE	0.377582	TRUE	3	25	1
E4	Tfx4_Clone23	UBE3A	UNKNOWN	FAM	NFQ-MGB	30.6131	30.6178	0.006661	TRUE	0.377582	TRUE	3	25	1
E6	Tfx4_Clone31	GAPDH	UNKNOWN	FAM	NFQ-MGB	24.9887	25.035	0.065498	TRUE	0.335236	TRUE	3	19	1
E7	Tfx4_Clone31	GAPDH	UNKNOWN	FAM	NFQ-MGB	25.0813	25.035	0.065498	TRUE	0.335236	TRUE	3	19	1
E8	Tfx4_Clone31	UBE3A	UNKNOWN	FAM	NFQ-MGB	30.2883	30.4003	0.15842	TRUE	0.377582	TRUE	3	25	1
E9	Tfx4_Clone31	UBE3A	UNKNOWN	FAM	NFQ-MGB	30.5124	30.4003	0.15842	TRUE	0.377582	TRUE	3	25	1
E11	Tfx4_Clone36	GAPDH	UNKNOWN	FAM	NFQ-MGB	23.4645	23.4667	0.003101	TRUE	0.335236	TRUE	3	17	1
E12	Tfx4_Clone36	GAPDH	UNKNOWN	FAM	NFQ-MGB	23.4689	23.4667	0.003101	TRUE	0.335236	TRUE	3	17	1
F1	Tfx4_Clone24	GAPDH	UNKNOWN	FAM	NFQ-MGB	26.164	26.1506	0.019023	TRUE	0.335236	TRUE	3	20	1
F2	Tfx4_Clone24	GAPDH	UNKNOWN	FAM	NFQ-MGB	26.1371	26.1506	0.019023	TRUE	0.335236	TRUE	3	20	1
F3	Tfx4_Clone24	UBE3A	UNKNOWN	FAM	NFQ-MGB	31.2275	31.1677	0.084472	TRUE	0.377582	TRUE	3	26	1
F4	Tfx4_Clone24	UBE3A	UNKNOWN	FAM	NFQ-MGB	31.108	31.1677	0.084472	TRUE	0.377582	TRUE	3	26	1
F6	Tfx4_Clone32	GAPDH	UNKNOWN	FAM	NFQ-MGB	30.6944	30.6759	0.026142	TRUE	0.335236	TRUE	3	25	1
F7	Tfx4_Clone32	GAPDH	UNKNOWN	FAM	NFQ-MGB	30.6574	30.6759	0.026142	TRUE	0.335236	TRUE	3	24	1
F8	Tfx4_Clone32	UBE3A	UNKNOWN	FAM	NFQ-MGB	35.9078	35.9234	0.021992	TRUE	0.377582	TRUE	3	30	1
F9	Tfx4_Clone32	UBE3A	UNKNOWN	FAM	NFQ-MGB	35.9389	35.9234	0.021992	TRUE	0.377582	TRUE	3	30	1
F11	H9	GAPDH	UNKNOWN	FAM	NFQ-MGB	24.1903	24.2635	0.103622	TRUE	0.335236	TRUE	3	18	1
F12	H9	GAPDH	UNKNOWN	FAM	NFQ-MGB	24.3368	24.2635	0.103622	TRUE	0.335236	TRUE	3	18	1
G1	Tfx4_Clone25	GAPDH	UNKNOWN	FAM	NFQ-MGB	26.4875	26.4499	0.053182	TRUE	0.335236	TRUE	3	20	1
G2	Tfx4_Clone25	GAPDH	UNKNOWN	FAM	NFQ-MGB	26.4123	26.4499	0.053182	TRUE	0.335236	TRUE	3	20	1
G3	Tfx4_Clone25	UBE3A	UNKNOWN	FAM	NFQ-MGB	31.5253	31.5355	0.014401	TRUE	0.377582	TRUE	3	26	1
G4	Tfx4_Clone25	UBE3A	UNKNOWN	FAM	NFQ-MGB	31.5457	31.5355	0.014401	TRUE	0.377582	TRUE	3	26	1
G6	Tfx4_Clone33	GAPDH	UNKNOWN	FAM	NFQ-MGB	23.5654	23.5834	0.025427	TRUE	0.335236	TRUE	3	17	1
G7	Tfx4_Clone33	GAPDH	UNKNOWN	FAM	NFQ-MGB	23.6014	23.5834	0.025427	TRUE	0.335236	TRUE	3	17	1
G8	Tfx4_Clone33	UBE3A	UNKNOWN	FAM	NFQ-MGB	29.2796	29.2232	0.07982	TRUE	0.377582	TRUE	3	24	1
G9	Tfx4_Clone33	UBE3A	UNKNOWN	FAM	NFQ-MGB	29.1667	29.2232	0.07982	TRUE	0.377582	TRUE	3	24	1
G11	H9	UBE3A	UNKNOWN	FAM	NFQ-MGB	29.6225	29.6747	0.073808	TRUE	0.377582	TRUE	3	24	1
G12	H9	UBE3A	UNKNOWN	FAM	NFQ-MGB	29.7269	29.6747	0.073808	TRUE	0.377582	TRUE	3	24	1
H1	Tfx4_Clone26	GAPDH	UNKNOWN	FAM	NFQ-MGB	30.2896	30.3442	0.077159	TRUE	0.335236	TRUE	3	24	1
H2	Tfx4_Clone26	GAPDH	UNKNOWN	FAM	NFQ-MGB	30.3988	30.3442	0.077159	TRUE	0.335236	TRUE	3	24	1
H3	Tfx4_Clone26	UBE3A	UNKNOWN	FAM	NFQ-MGB	35.3387	35.3813	0.060238	TRUE	0.377582	TRUE	3	30	1
H4	Tfx4_Clone26	UBE3A	UNKNOWN	FAM	NFQ-MGB	35.4239	35.3813	0.060238	TRUE	0.377582	TRUE	3	30	1
H6	Tfx4_Clone34	GAPDH	UNKNOWN	FAM	NFQ-MGB	26.2463	26.2593	0.018492	TRUE	0.335236	TRUE	3	20	1
H7	Tfx4_Clone34	GAPDH	UNKNOWN	FAM	NFQ-MGB	26.2724	26.2593	0.018492	TRUE	0.335236	TRUE	3	20	1
H8	Tfx4_Clone34	UBE3A	UNKNOWN	FAM	NFQ-MGB	31.2884	31.3359	0.067172	TRUE	0.377582	TRUE	3	26	1
H9	Tfx4_Clone34	UBE3A	UNKNOWN	FAM	NFQ-MGB	31.3834	31.3359	0.067172	TRUE	0.377582	TRUE	3	26	1
Analysis Type	Singleplex
Endogenous Control	GAPDH
RQ Min/Max Confidence Level	95
Block Type	96well
Chemistry	TAQMAN
Experiment File Name	C:\Documents and Settings\INSTR-ADMIN\Desktop\..\Cells-to-Ct UBE3A RBG 3-12-2020 c37-54.eds
Experiment Run End Time	2020-03-12 17:50:28 PM EDT
Instrument Type	steponeplus
Passive Reference	ROX
Well	Sample Name	Target Name	Task	Reporter	Quencher	Cт	Cт Mean	Cт SD	Automatic Ct Threshold	Ct Threshold	Automatic Baseline	Baseline Start	Baseline End	Efficiency	Comments
A1	Tfx4_Clone37	GAPDH	UNKNOWN	FAM	NFQ-MGB	24.2493	24.232	0.02451	TRUE	0.330932	TRUE	3	18	1
A2	Tfx4_Clone37	GAPDH	UNKNOWN	FAM	NFQ-MGB	24.2146	24.232	0.02451	TRUE	0.330932	TRUE	3	18	1
A3	Tfx4_Clone37	UBE3A	UNKNOWN	FAM	NFQ-MGB	29.8946	29.8713	0.032974	TRUE	0.452875	TRUE	3	24	1
A4	Tfx4_Clone37	UBE3A	UNKNOWN	FAM	NFQ-MGB	29.848	29.8713	0.032974	TRUE	0.452875	TRUE	3	24	1
A6	Tfx4_Clone45	GAPDH	UNKNOWN	FAM	NFQ-MGB	24.4455	24.4229	0.03209	TRUE	0.330932	TRUE	3	18	1
A7	Tfx4_Clone45	GAPDH	UNKNOWN	FAM	NFQ-MGB	24.4002	24.4229	0.03209	TRUE	0.330932	TRUE	3	18	1
A8	Tfx4_Clone45	UBE3A	UNKNOWN	FAM	NFQ-MGB	30.2096	30.2512	0.058761	TRUE	0.452875	TRUE	3	24	1
A9	Tfx4_Clone45	UBE3A	UNKNOWN	FAM	NFQ-MGB	30.2928	30.2512	0.058761	TRUE	0.452875	TRUE	3	24	1
A11	Tfx4_Clone53	GAPDH	UNKNOWN	FAM	NFQ-MGB	23.1369	23.1154	0.030459	TRUE	0.330932	TRUE	3	17	1
A12	Tfx4_Clone53	GAPDH	UNKNOWN	FAM	NFQ-MGB	23.0938	23.1154	0.030459	TRUE	0.330932	TRUE	3	17	1
B1	Tfx4_Clone38	GAPDH	UNKNOWN	FAM	NFQ-MGB	24.0812	24.0549	0.037153	TRUE	0.330932	TRUE	3	18	1
B2	Tfx4_Clone38	GAPDH	UNKNOWN	FAM	NFQ-MGB	24.0287	24.0549	0.037153	TRUE	0.330932	TRUE	3	18	1
B3	Tfx4_Clone38	UBE3A	UNKNOWN	FAM	NFQ-MGB	29.6858	29.6499	0.050764	TRUE	0.452875	TRUE	3	24	1
B4	Tfx4_Clone38	UBE3A	UNKNOWN	FAM	NFQ-MGB	29.614	29.6499	0.050764	TRUE	0.452875	TRUE	3	24	1
B6	Tfx4_Clone46	GAPDH	UNKNOWN	FAM	NFQ-MGB	22.0456	22.109	0.08976	TRUE	0.330932	TRUE	3	16	1
B7	Tfx4_Clone46	GAPDH	UNKNOWN	FAM	NFQ-MGB	22.1725	22.109	0.08976	TRUE	0.330932	TRUE	3	16	1
B8	Tfx4_Clone46	UBE3A	UNKNOWN	FAM	NFQ-MGB	28.1351	27.9572	0.251574	TRUE	0.452875	TRUE	3	22	1
B9	Tfx4_Clone46	UBE3A	UNKNOWN	FAM	NFQ-MGB	27.7793	27.9572	0.251574	TRUE	0.452875	TRUE	3	22	1
B11	Tfx4_Clone53	UBE3A	UNKNOWN	FAM	NFQ-MGB	28.7808	28.7995	0.02653	TRUE	0.452875	TRUE	3	23	1
B12	Tfx4_Clone53	UBE3A	UNKNOWN	FAM	NFQ-MGB	28.8183	28.7995	0.02653	TRUE	0.452875	TRUE	3	23	1
C1	Tfx4_Clone39	GAPDH	UNKNOWN	FAM	NFQ-MGB	24.5661	24.5491	0.023981	TRUE	0.330932	TRUE	3	18	1
C2	Tfx4_Clone39	GAPDH	UNKNOWN	FAM	NFQ-MGB	24.5321	24.5491	0.023981	TRUE	0.330932	TRUE	3	18	1
C3	Tfx4_Clone39	UBE3A	UNKNOWN	FAM	NFQ-MGB	30.1543	30.1508	0.004947	TRUE	0.452875	TRUE	3	24	1
C4	Tfx4_Clone39	UBE3A	UNKNOWN	FAM	NFQ-MGB	30.1473	30.1508	0.004947	TRUE	0.452875	TRUE	3	24	1
C6	Tfx4_Clone47	GAPDH	UNKNOWN	FAM	NFQ-MGB	22.6981	22.7553	0.080871	TRUE	0.330932	TRUE	3	17	1
C7	Tfx4_Clone47	GAPDH	UNKNOWN	FAM	NFQ-MGB	22.8125	22.7553	0.080871	TRUE	0.330932	TRUE	3	17	1
C8	Tfx4_Clone47	UBE3A	UNKNOWN	FAM	NFQ-MGB	28.9039	28.9373	0.047304	TRUE	0.452875	TRUE	3	23	1
C9	Tfx4_Clone47	UBE3A	UNKNOWN	FAM	NFQ-MGB	28.9708	28.9373	0.047304	TRUE	0.452875	TRUE	3	23	1
D1	Tfx4_Clone40	GAPDH	UNKNOWN	FAM	NFQ-MGB	24.3566	24.2831	0.103982	TRUE	0.330932	TRUE	3	18	1
D2	Tfx4_Clone40	GAPDH	UNKNOWN	FAM	NFQ-MGB	24.2096	24.2831	0.103982	TRUE	0.330932	TRUE	3	18	1
D3	Tfx4_Clone40	UBE3A	UNKNOWN	FAM	NFQ-MGB	30.1863	30.1865	0.000228	TRUE	0.452875	TRUE	3	24	1
D4	Tfx4_Clone40	UBE3A	UNKNOWN	FAM	NFQ-MGB	30.1866	30.1865	0.000228	TRUE	0.452875	TRUE	3	24	1
D6	Tfx4_Clone48	GAPDH	UNKNOWN	FAM	NFQ-MGB	24.1651	24.2578	0.131049	TRUE	0.330932	TRUE	3	18	1
D7	Tfx4_Clone48	GAPDH	UNKNOWN	FAM	NFQ-MGB	24.3504	24.2578	0.131049	TRUE	0.330932	TRUE	3	18	1
D8	Tfx4_Clone48	UBE3A	UNKNOWN	FAM	NFQ-MGB	30.133	30.1213	0.016563	TRUE	0.452875	TRUE	3	24	1
D9	Tfx4_Clone48	UBE3A	UNKNOWN	FAM	NFQ-MGB	30.1096	30.1213	0.016563	TRUE	0.452875	TRUE	3	24	1
D11	Tfx4_Clone54	UBE3A	UNKNOWN	FAM	NFQ-MGB	28.6828	28.9228	0.339433	TRUE	0.452875	TRUE	3	23	1
D12	Tfx4_Clone54	UBE3A	UNKNOWN	FAM	NFQ-MGB	29.1628	28.9228	0.339433	TRUE	0.452875	TRUE	3	23	1
E1	Tfx4_Clone41	GAPDH	UNKNOWN	FAM	NFQ-MGB	24.3369	24.3564	0.02755	TRUE	0.330932	TRUE	3	18	1
E2	Tfx4_Clone41	GAPDH	UNKNOWN	FAM	NFQ-MGB	24.3759	24.3564	0.02755	TRUE	0.330932	TRUE	3	18	1
E3	Tfx4_Clone41	UBE3A	UNKNOWN	FAM	NFQ-MGB	29.9475	29.8171	0.184494	TRUE	0.452875	TRUE	3	24	1
E4	Tfx4_Clone41	UBE3A	UNKNOWN	FAM	NFQ-MGB	29.6866	29.8171	0.184494	TRUE	0.452875	TRUE	3	24	1
E6	Tfx4_Clone49	GAPDH	UNKNOWN	FAM	NFQ-MGB	23.8433	23.8688	0.035993	TRUE	0.330932	TRUE	3	18	1
E7	Tfx4_Clone49	GAPDH	UNKNOWN	FAM	NFQ-MGB	23.8942	23.8688	0.035993	TRUE	0.330932	TRUE	3	18	1
E8	Tfx4_Clone49	UBE3A	UNKNOWN	FAM	NFQ-MGB	29.6136	29.6781	0.091225	TRUE	0.452875	TRUE	3	24	1
E9	Tfx4_Clone49	UBE3A	UNKNOWN	FAM	NFQ-MGB	29.7427	29.6781	0.091225	TRUE	0.452875	TRUE	3	24	1
E11	Tfx4_Clone54	GAPDH	UNKNOWN	FAM	NFQ-MGB	23.3342	23.3379	0.005229	TRUE	0.330932	TRUE	3	17	1
E12	Tfx4_Clone54	GAPDH	UNKNOWN	FAM	NFQ-MGB	23.3416	23.3379	0.005229	TRUE	0.330932	TRUE	3	17	1
F1	Tfx4_Clone42	GAPDH	UNKNOWN	FAM	NFQ-MGB	23.9328	23.9125	0.028743	TRUE	0.330932	TRUE	3	18	1
F2	Tfx4_Clone42	GAPDH	UNKNOWN	FAM	NFQ-MGB	23.8921	23.9125	0.028743	TRUE	0.330932	TRUE	3	18	1
F3	Tfx4_Clone42	UBE3A	UNKNOWN	FAM	NFQ-MGB	29.4547	29.4655	0.015224	TRUE	0.452875	TRUE	3	24	1
F4	Tfx4_Clone42	UBE3A	UNKNOWN	FAM	NFQ-MGB	29.4762	29.4655	0.015224	TRUE	0.452875	TRUE	3	24	1
F6	Tfx4_Clone50	GAPDH	UNKNOWN	FAM	NFQ-MGB	22.7494	22.7744	0.03534	TRUE	0.330932	TRUE	3	17	1
F7	Tfx4_Clone50	GAPDH	UNKNOWN	FAM	NFQ-MGB	22.7994	22.7744	0.03534	TRUE	0.330932	TRUE	3	17	1
F8	Tfx4_Clone50	UBE3A	UNKNOWN	FAM	NFQ-MGB	28.5431	28.5899	0.066233	TRUE	0.452875	TRUE	3	23	1
F9	Tfx4_Clone50	UBE3A	UNKNOWN	FAM	NFQ-MGB	28.6367	28.5899	0.066233	TRUE	0.452875	TRUE	3	23	1
F11	AG1-0	GAPDH	UNKNOWN	FAM	NFQ-MGB	22.1909	22.1364	0.07707	TRUE	0.330932	TRUE	3	16	1
F12	AG1-0	GAPDH	UNKNOWN	FAM	NFQ-MGB	22.0819	22.1364	0.07707	TRUE	0.330932	TRUE	3	16	1
G1	Tfx4_Clone43	GAPDH	UNKNOWN	FAM	NFQ-MGB	23.9614	23.9386	0.032284	TRUE	0.330932	TRUE	3	18	1
G2	Tfx4_Clone43	GAPDH	UNKNOWN	FAM	NFQ-MGB	23.9158	23.9386	0.032284	TRUE	0.330932	TRUE	3	18	1
G3	Tfx4_Clone43	UBE3A	UNKNOWN	FAM	NFQ-MGB	29.4149	29.4066	0.011716	TRUE	0.452875	TRUE	3	23	1
G4	Tfx4_Clone43	UBE3A	UNKNOWN	FAM	NFQ-MGB	29.3983	29.4066	0.011716	TRUE	0.452875	TRUE	3	24	1
G6	Tfx4_Clone51	GAPDH	UNKNOWN	FAM	NFQ-MGB	22.5384	22.5604	0.031181	TRUE	0.330932	TRUE	3	16	1
G7	Tfx4_Clone51	GAPDH	UNKNOWN	FAM	NFQ-MGB	22.5825	22.5604	0.031181	TRUE	0.330932	TRUE	3	16	1
G8	Tfx4_Clone51	UBE3A	UNKNOWN	FAM	NFQ-MGB	28.4434	28.6109	0.236965	TRUE	0.452875	TRUE	3	23	1
G9	Tfx4_Clone51	UBE3A	UNKNOWN	FAM	NFQ-MGB	28.7785	28.6109	0.236965	TRUE	0.452875	TRUE	3	23	1
G11	AG1-0	UBE3A	UNKNOWN	FAM	NFQ-MGB	29.1138	29.1781	0.090839	TRUE	0.452875	TRUE	3	23	1
G12	AG1-0	UBE3A	UNKNOWN	FAM	NFQ-MGB	29.2423	29.1781	0.090839	TRUE	0.452875	TRUE	3	23	1
H1	Tfx4_Clone44	GAPDH	UNKNOWN	FAM	NFQ-MGB	24.3471	24.4145	0.095307	TRUE	0.330932	TRUE	3	18	1
H2	Tfx4_Clone44	GAPDH	UNKNOWN	FAM	NFQ-MGB	24.4819	24.4145	0.095307	TRUE	0.330932	TRUE	3	18	1
H3	Tfx4_Clone44	UBE3A	UNKNOWN	FAM	NFQ-MGB	29.691	29.7674	0.107958	TRUE	0.452875	TRUE	3	24	1
H4	Tfx4_Clone44	UBE3A	UNKNOWN	FAM	NFQ-MGB	29.8437	29.7674	0.107958	TRUE	0.452875	TRUE	3	24	1
H6	Tfx4_Clone52	GAPDH	UNKNOWN	FAM	NFQ-MGB	22.9189	22.908	0.015439	TRUE	0.330932	TRUE	3	17	1
H7	Tfx4_Clone52	GAPDH	UNKNOWN	FAM	NFQ-MGB	22.8971	22.908	0.015439	TRUE	0.330932	TRUE	3	17	1
H8	Tfx4_Clone52	UBE3A	UNKNOWN	FAM	NFQ-MGB	28.6974	28.8089	0.157741	TRUE	0.452875	TRUE	3	23	1
H9	Tfx4_Clone52	UBE3A	UNKNOWN	FAM	NFQ-MGB	28.9204	28.8089	0.157741	TRUE	0.452875	TRUE	3	23	1
Analysis Type	Singleplex
Endogenous Control	GAPDH
RQ Min/Max Confidence Level	95
Block Type	96well
Chemistry	TAQMAN
Experiment File Name	C:\Documents and Settings\INSTR-ADMIN\Desktop\..\Cells-to-Ct UBE3A RBG 3-12-2020 c55-70.eds
Experiment Run End Time	2020-03-12 19:32:42 PM EDT
Instrument Type	steponeplus
Passive Reference	ROX
Well	Sample Name	Target Name	Task	Reporter	Quencher	Cт	Cт Mean	Cт SD	Automatic Ct Threshold	Ct Threshold	Automatic Baseline	Baseline Start	Baseline End	Efficiency	Comments
A1	Tfx4_Clone55	GAPDH	UNKNOWN	FAM	NFQ-MGB	25.006	24.9637	0.05976	TRUE	0.305494	TRUE	3	19	1
A2	Tfx4_Clone55	GAPDH	UNKNOWN	FAM	NFQ-MGB	24.9215	24.9637	0.05976	TRUE	0.305494	TRUE	3	19	1
A3	Tfx4_Clone55	UBE3A	UNKNOWN	FAM	NFQ-MGB	30.7986	30.8023	0.005308	TRUE	0.486331	TRUE	3	25	1
A4	Tfx4_Clone55	UBE3A	UNKNOWN	FAM	NFQ-MGB	30.8061	30.8023	0.005308	TRUE	0.486331	TRUE	3	25	1
A6	Tfx4_Clone63	GAPDH	UNKNOWN	FAM	NFQ-MGB	22.4854	22.4393	0.065188	TRUE	0.305494	TRUE	3	17	1
A7	Tfx4_Clone63	GAPDH	UNKNOWN	FAM	NFQ-MGB	22.3932	22.4393	0.065188	TRUE	0.305494	TRUE	3	16	1
A8	Tfx4_Clone63	UBE3A	UNKNOWN	FAM	NFQ-MGB	28.5461	28.5364	0.013749	TRUE	0.486331	TRUE	3	23	1
A9	Tfx4_Clone63	UBE3A	UNKNOWN	FAM	NFQ-MGB	28.5267	28.5364	0.013749	TRUE	0.486331	TRUE	3	23	1
A11	H9	GAPDH	UNKNOWN	FAM	NFQ-MGB	23.1608	23.2714	0.156432	TRUE	0.305494	TRUE	3	17	1
A12	H9	GAPDH	UNKNOWN	FAM	NFQ-MGB	23.382	23.2714	0.156432	TRUE	0.305494	TRUE	3	17	1
B1	Tfx4_Clone56	GAPDH	UNKNOWN	FAM	NFQ-MGB	23.2683	23.2379	0.043034	TRUE	0.305494	TRUE	3	17	1
B2	Tfx4_Clone56	GAPDH	UNKNOWN	FAM	NFQ-MGB	23.2075	23.2379	0.043034	TRUE	0.305494	TRUE	3	17	1
B3	Tfx4_Clone56	UBE3A	UNKNOWN	FAM	NFQ-MGB	29.2423	29.197	0.064089	TRUE	0.486331	TRUE	3	23	1
B4	Tfx4_Clone56	UBE3A	UNKNOWN	FAM	NFQ-MGB	29.1517	29.197	0.064089	TRUE	0.486331	TRUE	3	23	1
B6	Tfx4_Clone64	GAPDH	UNKNOWN	FAM	NFQ-MGB	23.4642	23.4537	0.014794	TRUE	0.305494	TRUE	3	18	1
B7	Tfx4_Clone64	GAPDH	UNKNOWN	FAM	NFQ-MGB	23.4433	23.4537	0.014794	TRUE	0.305494	TRUE	3	17	1
B8	Tfx4_Clone64	UBE3A	UNKNOWN	FAM	NFQ-MGB	29.8226	29.7576	0.09201	TRUE	0.486331	TRUE	3	24	1
B9	Tfx4_Clone64	UBE3A	UNKNOWN	FAM	NFQ-MGB	29.6925	29.7576	0.09201	TRUE	0.486331	TRUE	3	24	1
B11	H9	UBE3A	UNKNOWN	FAM	NFQ-MGB	29.1493	29.1216	0.039185	TRUE	0.486331	TRUE	3	23	1
B12	H9	UBE3A	UNKNOWN	FAM	NFQ-MGB	29.0938	29.1216	0.039185	TRUE	0.486331	TRUE	3	23	1
C1	Tfx4_Clone57	GAPDH	UNKNOWN	FAM	NFQ-MGB	22.7016	22.666	0.050257	TRUE	0.305494	TRUE	3	17	1
C2	Tfx4_Clone57	GAPDH	UNKNOWN	FAM	NFQ-MGB	22.6305	22.666	0.050257	TRUE	0.305494	TRUE	3	17	1
C3	Tfx4_Clone57	UBE3A	UNKNOWN	FAM	NFQ-MGB	28.6037	28.6273	0.033325	TRUE	0.486331	TRUE	3	23	1
C4	Tfx4_Clone57	UBE3A	UNKNOWN	FAM	NFQ-MGB	28.6508	28.6273	0.033325	TRUE	0.486331	TRUE	3	23	1
C6	Tfx4_Clone65	GAPDH	UNKNOWN	FAM	NFQ-MGB	22.7612	22.7569	0.006143	TRUE	0.305494	TRUE	3	17	1
C7	Tfx4_Clone65	GAPDH	UNKNOWN	FAM	NFQ-MGB	22.7525	22.7569	0.006143	TRUE	0.305494	TRUE	3	17	1
C8	Tfx4_Clone65	UBE3A	UNKNOWN	FAM	NFQ-MGB	28.8183	28.8157	0.003797	TRUE	0.486331	TRUE	3	23	1
C9	Tfx4_Clone65	UBE3A	UNKNOWN	FAM	NFQ-MGB	28.813	28.8157	0.003797	TRUE	0.486331	TRUE	3	23	1
D1	Tfx4_Clone58	GAPDH	UNKNOWN	FAM	NFQ-MGB	23.6356	23.5942	0.058485	TRUE	0.305494	TRUE	3	18	1
D2	Tfx4_Clone58	GAPDH	UNKNOWN	FAM	NFQ-MGB	23.5529	23.5942	0.058485	TRUE	0.305494	TRUE	3	17	1
D3	Tfx4_Clone58	UBE3A	UNKNOWN	FAM	NFQ-MGB	29.6073	29.6153	0.011302	TRUE	0.486331	TRUE	3	24	1
D4	Tfx4_Clone58	UBE3A	UNKNOWN	FAM	NFQ-MGB	29.6233	29.6153	0.011302	TRUE	0.486331	TRUE	3	24	1
D6	Tfx4_Clone66	GAPDH	UNKNOWN	FAM	NFQ-MGB	23.306	23.339	0.046685	TRUE	0.305494	TRUE	3	17	1
D7	Tfx4_Clone66	GAPDH	UNKNOWN	FAM	NFQ-MGB	23.372	23.339	0.046685	TRUE	0.305494	TRUE	3	17	1
D8	Tfx4_Clone66	UBE3A	UNKNOWN	FAM	NFQ-MGB	29.3372	29.4137	0.108079	TRUE	0.486331	TRUE	3	23	1
D9	Tfx4_Clone66	UBE3A	UNKNOWN	FAM	NFQ-MGB	29.4901	29.4137	0.108079	TRUE	0.486331	TRUE	3	23	1
D11	AG1-0	UBE3A	UNKNOWN	FAM	NFQ-MGB	33.1995	33.2011	0.002177	TRUE	0.486331	TRUE	3	27	1
D12	AG1-0	UBE3A	UNKNOWN	FAM	NFQ-MGB	33.2026	33.2011	0.002177	TRUE	0.486331	TRUE	3	27	1
E1	Tfx4_Clone59	GAPDH	UNKNOWN	FAM	NFQ-MGB	23.6447	23.6564	0.016573	TRUE	0.305494	TRUE	3	18	1
E2	Tfx4_Clone59	GAPDH	UNKNOWN	FAM	NFQ-MGB	23.6681	23.6564	0.016573	TRUE	0.305494	TRUE	3	18	1
E3	Tfx4_Clone59	UBE3A	UNKNOWN	FAM	NFQ-MGB	29.5892	29.5528	0.051465	TRUE	0.486331	TRUE	3	24	1
E4	Tfx4_Clone59	UBE3A	UNKNOWN	FAM	NFQ-MGB	29.5164	29.5528	0.051465	TRUE	0.486331	TRUE	3	23	1
E6	Tfx4_Clone67	GAPDH	UNKNOWN	FAM	NFQ-MGB	21.9053	21.9153	0.014153	TRUE	0.305494	TRUE	3	16	1
E7	Tfx4_Clone67	GAPDH	UNKNOWN	FAM	NFQ-MGB	21.9253	21.9153	0.014153	TRUE	0.305494	TRUE	3	16	1
E8	Tfx4_Clone67	UBE3A	UNKNOWN	FAM	NFQ-MGB	28.0389	28.0928	0.076142	TRUE	0.486331	TRUE	3	22	1
E9	Tfx4_Clone67	UBE3A	UNKNOWN	FAM	NFQ-MGB	28.1466	28.0928	0.076142	TRUE	0.486331	TRUE	3	22	1
E11	AG1-0	GAPDH	UNKNOWN	FAM	NFQ-MGB	27.1726	27.1969	0.03437	TRUE	0.305494	TRUE	3	21	1
E12	AG1-0	GAPDH	UNKNOWN	FAM	NFQ-MGB	27.2213	27.1969	0.03437	TRUE	0.305494	TRUE	3	21	1
F1	Tfx4_Clone60	GAPDH	UNKNOWN	FAM	NFQ-MGB	23.213	23.1127	0.141868	TRUE	0.305494	TRUE	3	17	1
F2	Tfx4_Clone60	GAPDH	UNKNOWN	FAM	NFQ-MGB	23.0124	23.1127	0.141868	TRUE	0.305494	TRUE	3	17	1
F3	Tfx4_Clone60	UBE3A	UNKNOWN	FAM	NFQ-MGB	29.1883	29.191	0.003744	TRUE	0.486331	TRUE	3	23	1
F4	Tfx4_Clone60	UBE3A	UNKNOWN	FAM	NFQ-MGB	29.1936	29.191	0.003744	TRUE	0.486331	TRUE	3	23	1
F6	Tfx4_Clone68	GAPDH	UNKNOWN	FAM	NFQ-MGB	21.8043	21.8285	0.034295	TRUE	0.305494	TRUE	3	16	1
F7	Tfx4_Clone68	GAPDH	UNKNOWN	FAM	NFQ-MGB	21.8528	21.8285	0.034295	TRUE	0.305494	TRUE	3	16	1
F8	Tfx4_Clone68	UBE3A	UNKNOWN	FAM	NFQ-MGB	27.9179	27.9381	0.028636	TRUE	0.486331	TRUE	3	22	1
F9	Tfx4_Clone68	UBE3A	UNKNOWN	FAM	NFQ-MGB	27.9584	27.9381	0.028636	TRUE	0.486331	TRUE	3	22	1
G1	Tfx4_Clone61	GAPDH	UNKNOWN	FAM	NFQ-MGB	22.81	22.8018	0.011599	TRUE	0.305494	TRUE	3	17	1
G2	Tfx4_Clone61	GAPDH	UNKNOWN	FAM	NFQ-MGB	22.7936	22.8018	0.011599	TRUE	0.305494	TRUE	3	17	1
G3	Tfx4_Clone61	UBE3A	UNKNOWN	FAM	NFQ-MGB	29.0715	29.0936	0.031252	TRUE	0.486331	TRUE	3	23	1
G4	Tfx4_Clone61	UBE3A	UNKNOWN	FAM	NFQ-MGB	29.1157	29.0936	0.031252	TRUE	0.486331	TRUE	3	23	1
G6	Tfx4_Clone69	GAPDH	UNKNOWN	FAM	NFQ-MGB	23.9932	23.9784	0.020997	TRUE	0.305494	TRUE	3	18	1
G7	Tfx4_Clone69	GAPDH	UNKNOWN	FAM	NFQ-MGB	23.9636	23.9784	0.020997	TRUE	0.305494	TRUE	3	18	1
G8	Tfx4_Clone69	UBE3A	UNKNOWN	FAM	NFQ-MGB	29.8356	29.8186	0.024038	TRUE	0.486331	TRUE	3	24	1
G9	Tfx4_Clone69	UBE3A	UNKNOWN	FAM	NFQ-MGB	29.8016	29.8186	0.024038	TRUE	0.486331	TRUE	3	24	1
H1	Tfx4_Clone62	GAPDH	UNKNOWN	FAM	NFQ-MGB	24.9474	24.9544	0.00994	TRUE	0.305494	TRUE	3	19	1
H2	Tfx4_Clone62	GAPDH	UNKNOWN	FAM	NFQ-MGB	24.9614	24.9544	0.00994	TRUE	0.305494	TRUE	3	19	1
H3	Tfx4_Clone62	UBE3A	UNKNOWN	FAM	NFQ-MGB	30.642	30.6082	0.047763	TRUE	0.486331	TRUE	3	25	1
H4	Tfx4_Clone62	UBE3A	UNKNOWN	FAM	NFQ-MGB	30.5744	30.6082	0.047763	TRUE	0.486331	TRUE	3	25	1
H6	Tfx4_Clone70	GAPDH	UNKNOWN	FAM	NFQ-MGB	26.8041	26.8641	0.084801	TRUE	0.305494	TRUE	3	21	1
H7	Tfx4_Clone70	GAPDH	UNKNOWN	FAM	NFQ-MGB	26.9241	26.8641	0.084801	TRUE	0.305494	TRUE	3	21	1
H8	Tfx4_Clone70	UBE3A	UNKNOWN	FAM	NFQ-MGB	32.3262	32.2931	0.046738	TRUE	0.486331	TRUE	3	26	1
H9	Tfx4_Clone70	UBE3A	UNKNOWN	FAM	NFQ-MGB	32.2601	32.2931	0.046738	TRUE	0.486331	TRUE	3	26	1
Analysis Type	Singleplex
Endogenous Control	GAPDH
RQ Min/Max Confidence Level	95
