# Supplementary material for: Generation of isogenic models of Angelman syndrome and Prader-Willi syndrome in CRISPR/Cas9-engineered human embryonic stem cells
Source: PLoS One. 2024 Nov 1;19(11):e0311565. doi: 10.1371/journal.pone.0311565 (PMC11530062; doi:10.1371/journal.pone.0311565)
Supplement: S4 Table — This data was generated by CopyCaller(v2.1) software. (XLSX) [file pone.0311565.s011.xlsx]

## Sheet: Sheet1
Run	Sample	Target	Reference	Plate ID	Copy Number Calculated	Copy Number Predicted	Replicate Count	Replicates Analyzed	FAM Ct Mean	VIC Ct Mean	ΔCt Mean	σ (ΔCt)	ΔΔCt	RQ	Min CN	Max CN	CN Range
1	AG1-0	UBE3A	RNaseP		1.29	1	3	3	31.9424	31.4432	0.4992	0.06	0.63	0.65	1.24	1.34	0.1
1	H13	UBE3A	RNaseP		1.27	1	3	3	29.7014	29.1833	0.518	0.13	0.65	0.64	1.19	1.41	0.22
1	H9	UBE3A	RNaseP		2	2	3	3	29.1287	29.2603	-0.1316	0.1	0	1	1.87	2.14	0.27
2	AG1-0	UBE3A	RNaseP		1.24	1	3	3	32.1996	31.5396	0.66	0.11	0.69	0.62	1.13	1.33	0.19
2	H2	UBE3A	RNaseP		1.08	1	3	3	29.7849	28.9358	0.8491	0.11	0.88	0.54	0.99	1.14	0.15
2	H22	UBE3A	RNaseP		1.32	1	3	3	30.0024	29.433	0.5693	0.08	0.6	0.66	1.24	1.39	0.14
2	H9	UBE3A	RNaseP		2	2	3	3	29.355	29.3896	-0.0347	0.07	0	1	1.9	2.07	0.17
